# Supplementary material for: Protein Arginine Methyltransferases Refine the Classification of Clear Cell Renal Cell Carcinoma with Distinct Prognosis and Tumor Microenvironment Characteristics
Source: Int J Biol Sci. 2023 Aug 28;19(14):4552–70. doi: 10.7150/ijbs.80323 (PMC10535715; doi:10.7150/ijbs.80323)
Supplement: Supplementary file 2 — Supplementary tables. [file ijbsv19p4552s2.xlsx]

## Sheet: S1
Table S1: Clinical information of 763 clear cell renal cell carcinoma(ccRCC) patients.
Database	Number of patients	Age	Sex	Grade	Stage	T
CPTAC	93(12.19%)	<=65: 55(59.14%) >65: 38(40.86%)	Female: 21(22.58%) Male: 72(77.42%)	G1: 6(6.45%) G2: 45(48.39%) G3: 33(35.48%) G4: 9(9.68%)	I: 45(48.39%) II: 10(10.75%) III: 29(31.18%) IV: 9(9.68%)	T1: 47(50.54%) T2: 11(11.83%) T3: 34(36.56%) T4: 1(1.08%)
EMBL	53(6.95%)	<=65: 38(71.70%) >65: 15(28.30%)	Female: 16(30.19%) Male: 37(69.81%)	Unknown	Unknown	Unknown
ICGC	91(11.93%)	<=65: 63(69.23%) >65: 28(30.77%)	Female: 39(42.86%) Male: 52(57.14%)	Unknown	I: 53(58.24%) II: 13(14.29%) III: 16(17.58%) IV: 9(9.89%)	T1: 54(59.34%) T2: 13(14.29%) T3: 22(24.18%) T4: 2(2.20%)
TCGA	526(68.94%)	<=65: 347(65.97%) >65: 179(34.03%)	Female: 183(34.79%) Male: 343(65.21%)	G1: 13(2.47%) G2: 226(42.97%) G3: 205(38.97%) G4: 74(14.07%) Unknown: 8(1.52%)	I: 261(49.62%) II: 57(10.84%) III: 123(23.38%) IV: 82(15.59%) Unknown: 3(0.57%)	T1: 267(50.76%) T2: 69(13.12%) T3: 179(34.04%) T4: 11(2.09%)
Total	763(100%)	<=65: 503(65.92%) >65: 260(34.08%)	Female: 259(33.94%) Male: 504(66.06%)	G1: 19(2.49%) G2: 271(35.52%) G3: 238(31.19%) G4: 83(10.88%) Unknown: 152(19.92%)	I: 359(47.05%) II: 80(10.48%) III: 168(22.02%) IV: 100(13.11%) Unknown: 56(7.34%)	T1: 368(48.23%) T2: 93(12.19%) T3: 235(30.80%) T4: 14(1.83%) Unknown: 53(6.95%)
Id	Futime	Fustat	Age	Gender	Grade	Stage	T	M	N	Database
C3L-00004	384	0	72	Male	G3	Stage III	T3	M0	Unknown	CPTAC
C3L-00010	704	0	30	Male	G3	Stage I	T1	M0	N0	CPTAC
C3L-00011	241	1	63	Female	G4	Stage IV	T3	M1	Unknown	CPTAC
C3L-00026	719	0	65	Female	G3	Stage I	T1	M0	Unknown	CPTAC
C3L-00079	274	1	49	Male	G3	Stage III	T3	M0	N1	CPTAC
C3L-00088	694	1	72	Male	G2	Stage III	T3	M0	Unknown	CPTAC
C3L-00096	71	1	52	Male	G4	Stage IV	T3	M1	N0	CPTAC
C3L-00097	716	0	59	Male	G2	Stage I	T1	M0	Unknown	CPTAC
C3L-00103	737	0	56	Male	G3	Stage III	T3	M0	N0	CPTAC
C3L-00360	672	0	72	Male	G3	Stage II	T2	M0	Unknown	CPTAC
C3L-00369	91	1	89	Male	G2	Stage III	T3	Unknown	Unknown	CPTAC
C3L-00416	608	0	62	Male	G4	Stage III	T3	Unknown	Unknown	CPTAC
C3L-00418	630	0	56	Female	G2	Stage III	T3	M0	Unknown	CPTAC
C3L-00447	671	0	35	Male	G3	Stage I	T1	M0	Unknown	CPTAC
C3L-00448	701	0	66	Male	G2	Stage I	T1	M0	Unknown	CPTAC
C3L-00561	708	0	50	Male	G4	Stage III	T3	M0	N0	CPTAC
C3L-00581	704	0	52	Male	G2	Stage II	T2	M0	Unknown	CPTAC
C3L-00583	301	0	55	Male	G3	Stage I	T1	M0	Unknown	CPTAC
C3L-00606	672	0	75	Female	G3	Stage III	T3	M0	N0	CPTAC
C3L-00607	727	0	66	Male	G3	Stage III	T3	Unknown	Unknown	CPTAC
C3L-00610	723	0	57	Female	G3	Stage I	T1	Unknown	Unknown	CPTAC
C3L-00765	587	0	61	Female	G2	Stage I	T1	Unknown	Unknown	CPTAC
C3L-00766	266	0	57	Female	G2	Stage I	T1	Unknown	Unknown	CPTAC
C3L-00790	441	0	44	Male	G2	Stage I	T1	Unknown	Unknown	CPTAC
C3L-00791	707	0	76	Male	G3	Stage III	T1	Unknown	N1	CPTAC
C3L-00792	700	0	90	Female	G3	Stage II	T2	Unknown	Unknown	CPTAC
C3L-00796	333	0	67	Male	G2	Stage I	T1	Unknown	Unknown	CPTAC
C3L-00799	495	0	41	Male	G2	Stage I	T1	Unknown	Unknown	CPTAC
C3L-00800	343	0	41	Male	G2	Stage I	T1	Unknown	Unknown	CPTAC
C3L-00812	2	0	74	Male	G2	Stage I	T1	Unknown	Unknown	CPTAC
C3L-00813	5	0	61	Male	G3	Stage III	T3	Unknown	Unknown	CPTAC
C3L-00814	15	0	83	Male	G2	Stage I	T1	Unknown	Unknown	CPTAC
C3L-00817	670	0	80	Male	G2	Stage I	T1	Unknown	Unknown	CPTAC
C3L-00902	609	0	69	Female	G1	Stage I	T1	M0	Unknown	CPTAC
C3L-00907	693	0	55	Male	G2	Stage I	T1	Unknown	Unknown	CPTAC
C3L-00908	648	0	60	Female	G3	Stage II	T2	Unknown	Unknown	CPTAC
C3L-00910	681	0	75	Female	G3	Stage I	T1	M0	Unknown	CPTAC
C3L-00917	684	0	37	Male	G3	Stage I	T1	M0	Unknown	CPTAC
C3L-01281	685	0	66	Male	G4	Stage IV	T3	M1	Unknown	CPTAC
C3L-01283	673	0	37	Male	G3	Stage I	T1	M0	Unknown	CPTAC
C3L-01286	698	0	58	Male	G3	Stage III	T3	M0	Unknown	CPTAC
C3L-01287	630	1	60	Male	G4	Stage IV	T3	M1	Unknown	CPTAC
C3L-01288	703	0	70	Female	G1	Stage I	T1	M0	Unknown	CPTAC
C3L-01302	55	1	71	Female	G4	Stage III	T3	M0	N0	CPTAC
C3L-01313	674	0	63	Male	G4	Stage III	T3	Unknown	Unknown	CPTAC
C3L-01352	232	0	76	Female	G2	Stage I	T1	Unknown	Unknown	CPTAC
C3L-01553	384	0	59	Male	G2	Stage I	T1	Unknown	Unknown	CPTAC
C3L-01603	690	0	63	Male	G2	Stage I	T1	Unknown	Unknown	CPTAC
C3L-01607	646	0	83	Male	G3	Stage III	T3	Unknown	Unknown	CPTAC
C3L-01836	426	0	47	Male	G3	Stage I	T1	Unknown	Unknown	CPTAC
C3L-01861	701	0	57	Male	G3	Stage I	T1	Unknown	Unknown	CPTAC
C3L-01882	350	0	48	Male	G2	Stage I	T1	M0	N0	CPTAC
C3L-01885	342	0	67	Male	G2	Stage I	T1	M0	Unknown	CPTAC
C3N-00168	826	0	47	Male	G3	Stage I	T1	M0	N0	CPTAC
C3N-00177	841	0	52	Male	G2	Stage III	T3	M0	N0	CPTAC
C3N-00194	208	0	51	Female	G3	Stage IV	T2	Unknown	Unknown	CPTAC
C3N-00242	624	0	69	Male	G2	Stage I	T1	Unknown	Unknown	CPTAC
C3N-00244	728	0	46	Male	G2	Stage I	T1	Unknown	Unknown	CPTAC
C3N-00246	700	0	44	Male	G2	Stage I	T1	Unknown	Unknown	CPTAC
C3N-00305	765	0	60	Female	G1	Stage I	T1	Unknown	Unknown	CPTAC
C3N-00310	759	0	84	Male	G2	Stage III	T3	Unknown	Unknown	CPTAC
C3N-00312	759	0	68	Male	G3	Stage III	T3	Unknown	Unknown	CPTAC
C3N-00314	126	1	78	Male	G2	Stage I	T1	Unknown	Unknown	CPTAC
C3N-00315	740	0	68	Male	G3	Stage I	T1	Unknown	Unknown	CPTAC
C3N-00317	763	0	74	Female	G2	Stage I	T1	Unknown	Unknown	CPTAC
C3N-00320	765	0	67	Male	G2	Stage III	T3	Unknown	Unknown	CPTAC
C3N-00380	662	0	57	Female	G2	Stage I	T1	M0	Unknown	CPTAC
C3N-00390	687	0	58	Male	G2	Stage IV	T3	M1	Unknown	CPTAC
C3N-00437	725	0	69	Female	G3	Stage III	T3	Unknown	Unknown	CPTAC
C3N-00491	99	1	54	Male	G2	Stage IV	T1	M1	Unknown	CPTAC
C3N-00494	702	0	66	Male	G2	Stage I	T1	Unknown	Unknown	CPTAC
C3N-00495	695	0	67	Male	G2	Stage I	T1	Unknown	Unknown	CPTAC
C3N-00733	629	0	56	Male	G2	Stage III	T3	Unknown	Unknown	CPTAC
C3N-00831	452	1	52	Male	G2	Stage II	T2	M1	Unknown	CPTAC
C3N-00834	770	0	65	Male	G1	Stage I	T1	Unknown	Unknown	CPTAC
C3N-00852	619	0	62	Male	G3	Stage III	T3	M0	Unknown	CPTAC
C3N-00953	684	0	41	Male	G3	Stage II	T2	Unknown	Unknown	CPTAC
C3N-01176	770	0	71	Male	G2	Stage III	T3	M1	Unknown	CPTAC
C3N-01178	763	0	58	Female	G2	Stage III	T3	Unknown	Unknown	CPTAC
C3N-01179	754	0	72	Male	G2	Stage III	T3	Unknown	Unknown	CPTAC
C3N-01200	47	1	56	Female	G3	Stage IV	T4	M1	N0	CPTAC
C3N-01213	653	0	68	Male	G1	Stage III	T3	M0	Unknown	CPTAC
C3N-01214	652	0	60	Male	G2	Stage II	T2	M0	N0	CPTAC
C3N-01220	632	1	51	Male	G4	Stage IV	T3	M1	Unknown	CPTAC
C3N-01261	680	0	67	Male	G1	Stage I	T1	M0	Unknown	CPTAC
C3N-01361	784	0	48	Male	G2	Stage I	T1	Unknown	Unknown	CPTAC
C3N-01522	692	0	80	Male	G2	Stage I	T1	M0	N0	CPTAC
C3N-01524	694	0	61	Male	G3	Stage II	T2	M0	Unknown	CPTAC
C3N-01646	742	0	69	Male	G3	Stage III	T3	Unknown	Unknown	CPTAC
C3N-01648	668	0	69	Male	G2	Stage II	T2	Unknown	Unknown	CPTAC
C3N-01649	733	0	51	Male	G2	Stage III	T3	M1	Unknown	CPTAC
C3N-01651	732	0	58	Male	G3	Stage II	T2	Unknown	Unknown	CPTAC
C3N-01808	778	0	47	Male	G2	Stage I	T1	Unknown	Unknown	CPTAC
Sample 1	420	1	58	Male	Unknown	Unknown	Unknown	Unknown	Unknown	EMBL
Sample 10	450	1	51	Female	Unknown	Unknown	Unknown	Unknown	Unknown	EMBL
Sample 11	540	1	62	Male	Unknown	Unknown	Unknown	Unknown	Unknown	EMBL
Sample 12	1620	1	55	Male	Unknown	Unknown	Unknown	Unknown	Unknown	EMBL
Sample 13	240	1	56	Male	Unknown	Unknown	Unknown	Unknown	Unknown	EMBL
Sample 14	90	1	44	Male	Unknown	Unknown	Unknown	Unknown	Unknown	EMBL
Sample 15	270	1	71	Male	Unknown	Unknown	Unknown	Unknown	Unknown	EMBL
Sample 17	1380	0	69	Male	Unknown	Unknown	Unknown	Unknown	Unknown	EMBL
Sample 18	90	0	60	Female	Unknown	Unknown	Unknown	Unknown	Unknown	EMBL
Sample 19	60	1	61	Male	Unknown	Unknown	Unknown	Unknown	Unknown	EMBL
Sample 2	480	1	58	Female	Unknown	Unknown	Unknown	Unknown	Unknown	EMBL
Sample 20	300	1	54	Female	Unknown	Unknown	Unknown	Unknown	Unknown	EMBL
Sample 21	210	1	61	Male	Unknown	Unknown	Unknown	Unknown	Unknown	EMBL
Sample 22	750	1	55	Male	Unknown	Unknown	Unknown	Unknown	Unknown	EMBL
Sample 24	120	1	56	Male	Unknown	Unknown	Unknown	Unknown	Unknown	EMBL
Sample 25	690	1	46	Male	Unknown	Unknown	Unknown	Unknown	Unknown	EMBL
Sample 26	30	1	54	Male	Unknown	Unknown	Unknown	Unknown	Unknown	EMBL
Sample 27	330	1	80	Female	Unknown	Unknown	Unknown	Unknown	Unknown	EMBL
Sample 28	360	1	56	Male	Unknown	Unknown	Unknown	Unknown	Unknown	EMBL
Sample 29	150	1	60	Male	Unknown	Unknown	Unknown	Unknown	Unknown	EMBL
Sample 3	360	0	57	Male	Unknown	Unknown	Unknown	Unknown	Unknown	EMBL
Sample 30	330	1	51	Male	Unknown	Unknown	Unknown	Unknown	Unknown	EMBL
Sample 32	270	0	68	Male	Unknown	Unknown	Unknown	Unknown	Unknown	EMBL
Sample 33	240	1	58	Male	Unknown	Unknown	Unknown	Unknown	Unknown	EMBL
Sample 34	570	1	68	Male	Unknown	Unknown	Unknown	Unknown	Unknown	EMBL
Sample 35	360	1	61	Male	Unknown	Unknown	Unknown	Unknown	Unknown	EMBL
Sample 36	270	1	67	Male	Unknown	Unknown	Unknown	Unknown	Unknown	EMBL
Sample 37	330	1	74	Male	Unknown	Unknown	Unknown	Unknown	Unknown	EMBL
Sample 38	180	0	64	Female	Unknown	Unknown	Unknown	Unknown	Unknown	EMBL
Sample 4	360	1	63	Male	Unknown	Unknown	Unknown	Unknown	Unknown	EMBL
Sample 40	1080	0	54	Male	Unknown	Unknown	Unknown	Unknown	Unknown	EMBL
Sample 42	1050	1	71	Female	Unknown	Unknown	Unknown	Unknown	Unknown	EMBL
Sample 43	1770	0	51	Male	Unknown	Unknown	Unknown	Unknown	Unknown	EMBL
Sample 44	1710	0	61	Female	Unknown	Unknown	Unknown	Unknown	Unknown	EMBL
Sample 45	450	1	58	Female	Unknown	Unknown	Unknown	Unknown	Unknown	EMBL
Sample 46	240	1	67	Male	Unknown	Unknown	Unknown	Unknown	Unknown	EMBL
Sample 47	60	1	48	Male	Unknown	Unknown	Unknown	Unknown	Unknown	EMBL
Sample 48	180	1	56	Female	Unknown	Unknown	Unknown	Unknown	Unknown	EMBL
Sample 49	420	1	69	Male	Unknown	Unknown	Unknown	Unknown	Unknown	EMBL
Sample 5	1740	0	60	Male	Unknown	Unknown	Unknown	Unknown	Unknown	EMBL
Sample 50	1140	1	54	Male	Unknown	Unknown	Unknown	Unknown	Unknown	EMBL
Sample 51	90	1	49	Male	Unknown	Unknown	Unknown	Unknown	Unknown	EMBL
Sample 52	210	1	68	Female	Unknown	Unknown	Unknown	Unknown	Unknown	EMBL
Sample 53	570	0	66	Male	Unknown	Unknown	Unknown	Unknown	Unknown	EMBL
Sample 54	270	0	72	Female	Unknown	Unknown	Unknown	Unknown	Unknown	EMBL
Sample 55	720	1	78	Male	Unknown	Unknown	Unknown	Unknown	Unknown	EMBL
Sample 56	240	1	54	Female	Unknown	Unknown	Unknown	Unknown	Unknown	EMBL
Sample 58	150	1	71	Male	Unknown	Unknown	Unknown	Unknown	Unknown	EMBL
Sample 59	840	0	56	Male	Unknown	Unknown	Unknown	Unknown	Unknown	EMBL
Sample 6	450	0	49	Female	Unknown	Unknown	Unknown	Unknown	Unknown	EMBL
Sample 7	1230	1	50	Male	Unknown	Unknown	Unknown	Unknown	Unknown	EMBL
Sample 8	690	1	53	Female	Unknown	Unknown	Unknown	Unknown	Unknown	EMBL
Sample 9	300	0	59	Female	Unknown	Unknown	Unknown	Unknown	Unknown	EMBL
SP102719	782	1	67	Male	Unknown	Stage IV	T3	M1	N0	ICGC
SP102727	564	1	54	Male	Unknown	Stage IV	T3	M1	N0	ICGC
SP102735	2044	0	77	Female	Unknown	Stage I	T1	M0	N0	ICGC
SP102743	2	1	55	Male	Unknown	Stage IV	T3	M1	N0	ICGC
SP102749	978	1	52	Female	Unknown	Stage I	T1	M0	N0	ICGC
SP102762	2189	0	61	Male	Unknown	Stage III	T1	M0	N1	ICGC
SP102774	1254	1	60	Female	Unknown	Stage III	T3	M0	N0	ICGC
SP102786	2097	0	65	Female	Unknown	Stage I	T1	M0	N0	ICGC
SP102798	2062	0	57	Female	Unknown	Stage III	T3	M0	Unknown	ICGC
SP102807	114	1	65	Male	Unknown	Stage III	T3	M0	N0	ICGC
SP102819	2112	0	62	Female	Unknown	Stage I	T1	M0	N0	ICGC
SP102830	2042	0	73	Male	Unknown	Stage I	T1	M0	N0	ICGC
SP102842	1586	1	59	Female	Unknown	Stage II	T2	M0	N0	ICGC
SP102851	1636	0	54	Female	Unknown	Stage I	T1	M0	N0	ICGC
SP102865	2058	0	67	Male	Unknown	Stage I	T1	M0	N0	ICGC
SP102885	1539	1	69	Male	Unknown	Stage I	T1	M0	N0	ICGC
SP102901	1576	0	61	Male	Unknown	Stage III	T3	M0	N0	ICGC
SP102933	997	1	60	Male	Unknown	Stage III	T3	M0	N0	ICGC
SP102949	146	1	62	Female	Unknown	Stage IV	T3	M1	N0	ICGC
SP102977	232	0	56	Male	Unknown	Stage III	T3	M0	N0	ICGC
SP102993	981	0	78	Male	Unknown	Stage I	T1	M0	N0	ICGC
SP103009	1787	0	54	Female	Unknown	Stage II	T2	M0	N0	ICGC
SP103025	2104	0	58	Male	Unknown	Stage II	T2	M0	N0	ICGC
SP103049	2126	0	66	Female	Unknown	Stage I	T1	M0	N0	ICGC
SP103069	1170	0	73	Male	Unknown	Stage I	T1	M0	N0	ICGC
SP103092	654	0	72	Male	Unknown	Stage III	T3	M0	N0	ICGC
SP103104	1922	0	60	Female	Unknown	Stage I	T1	M0	N0	ICGC
SP103120	474	1	76	Female	Unknown	Stage IV	T4	M1	N0	ICGC
SP103132	1852	0	50	Male	Unknown	Stage I	T1	M0	N0	ICGC
SP103144	2156	0	75	Female	Unknown	Stage I	T1	M0	N0	ICGC
SP103160	1824	0	59	Male	Unknown	Stage I	T1	M0	N0	ICGC
SP103176	1658	0	39	Male	Unknown	Stage I	T1	M0	N0	ICGC
SP103189	1813	0	59	Male	Unknown	Stage I	T1	M0	N0	ICGC
SP103201	2160	0	78	Male	Unknown	Stage IV	T4	M1	N0	ICGC
SP103225	1029	1	56	Female	Unknown	Stage II	T2	M0	N0	ICGC
SP103237	1957	0	65	Male	Unknown	Stage I	T1	M0	N0	ICGC
SP103249	1130	1	65	Female	Unknown	Stage III	T3	M0	N0	ICGC
SP103265	1842	0	76	Female	Unknown	Stage I	T1	M0	N0	ICGC
SP103277	1860	1	48	Male	Unknown	Stage II	T2	M0	N0	ICGC
SP103292	2121	0	43	Female	Unknown	Stage I	T1	M0	N0	ICGC
SP103304	221	1	46	Male	Unknown	Stage I	T1	M0	N0	ICGC
SP103316	1638	0	53	Female	Unknown	Stage I	T1	M0	N0	ICGC
SP103328	415	1	62	Male	Unknown	Stage I	T1	M0	Unknown	ICGC
SP103344	1976	0	51	Male	Unknown	Stage I	T1	M0	N0	ICGC
SP103356	1923	1	60	Male	Unknown	Stage II	T2	M0	N0	ICGC
SP103360	2271	0	44	Male	Unknown	Stage I	T1	M0	Unknown	ICGC
SP103368	2128	0	67	Male	Unknown	Stage I	T1	M0	Unknown	ICGC
SP103376	1882	1	75	Male	Unknown	Stage I	T1	M0	Unknown	ICGC
SP103380	1959	0	47	Male	Unknown	Stage I	T1	M0	N0	ICGC
SP103384	2012	0	52	Male	Unknown	Stage III	T3	Unknown	N0	ICGC
SP103392	731	0	64	Male	Unknown	Stage I	T1	M0	N0	ICGC
SP103400	1932	0	59	Female	Unknown	Stage I	T1	M0	N0	ICGC
SP103420	2104	0	54	Male	Unknown	Stage III	T3	M0	N0	ICGC
SP103448	1685	1	48	Male	Unknown	Stage I	T1	M0	N0	ICGC
SP103459	789	1	64	Male	Unknown	Stage II	T2	M0	N0	ICGC
SP103471	1866	0	38	Female	Unknown	Stage I	T1	M0	N0	ICGC
SP103487	1864	0	50	Female	Unknown	Stage I	T1	M0	N0	ICGC
SP103499	74	1	57	Female	Unknown	Stage IV	T3	M1	N1	ICGC
SP103527	2060	0	55	Female	Unknown	Stage I	T1	M0	N0	ICGC
SP103539	1774	0	67	Male	Unknown	Stage I	T1	M0	N0	ICGC
SP103559	1028	1	65	Female	Unknown	Stage I	T1	M0	N0	ICGC
SP103587	1999	0	60	Male	Unknown	Stage II	T2	M0	N0	ICGC
SP103607	2264	0	66	Male	Unknown	Stage III	T3	M0	Unknown	ICGC
SP103623	2143	0	61	Female	Unknown	Stage I	T1	M0	N0	ICGC
SP103643	1936	0	70	Male	Unknown	Stage I	T1	M0	N0	ICGC
SP103658	2102	0	69	Female	Unknown	Stage II	T2	M0	N0	ICGC
SP103688	1932	0	60	Female	Unknown	Stage I	T1	M0	N0	ICGC
SP103697	1402	1	83	Female	Unknown	Stage I	T1	M0	N0	ICGC
SP103709	1489	0	52	Male	Unknown	Stage I	T1	M0	N0	ICGC
SP103724	1980	0	69	Male	Unknown	Stage I	T1	M0	N0	ICGC
SP103733	474	1	65	Male	Unknown	Stage IV	T3	M1	Unknown	ICGC
SP103745	1508	1	70	Male	Unknown	Stage IV	T3	M1	Unknown	ICGC
SP103754	2021	0	56	Male	Unknown	Stage I	T1	M0	Unknown	ICGC
SP103760	51	0	35	Male	Unknown	Stage II	T2	M0	Unknown	ICGC
SP103763	174	1	72	Male	Unknown	Stage I	T1	M0	N0	ICGC
SP103766	652	1	62	Female	Unknown	Stage I	T1	M0	N0	ICGC
SP103772	1482	1	72	Male	Unknown	Stage II	T2	M0	N0	ICGC
SP103778	1392	1	75	Female	Unknown	Stage III	T3	M0	N0	ICGC
SP103781	1881	0	63	Female	Unknown	Stage I	T1	M0	N0	ICGC
SP103784	1580	0	55	Female	Unknown	Stage II	T2	M0	N0	ICGC
SP103787	1766	0	54	Male	Unknown	Stage I	T1	M0	N0	ICGC
SP103790	1743	0	60	Female	Unknown	Stage I	T1	M0	N0	ICGC
SP103793	1537	0	54	Female	Unknown	Stage I	T1	M0	N0	ICGC
SP103799	1498	0	67	Male	Unknown	Stage II	T2	M0	N0	ICGC
SP103802	1922	0	49	Female	Unknown	Stage III	T3	M0	N0	ICGC
SP103805	1926	0	63	Female	Unknown	Stage I	T1	M0	N0	ICGC
SP103808	1822	0	37	Male	Unknown	Stage III	T3	M0	N0	ICGC
SP103811	1566	0	58	Female	Unknown	Stage I	T1	M0	N0	ICGC
SP103814	1723	0	45	Male	Unknown	Stage I	T1	M0	N0	ICGC
SP103817	1010	1	71	Female	Unknown	Stage III	T3	M0	N0	ICGC
SP103823	1619	0	66	Male	Unknown	Stage I	T1	M0	N0	ICGC
TCGA-3Z-A93Z	385	0	69	MALE	G2	Stage I	T1	M0	N0	TCGA
TCGA-6D-AA2E	362	0	68	FEMALE	G2	Stage I	T1	Unknown	Unknown	TCGA
TCGA-A3-3306	1120	0	67	MALE	G3	Stage I	T1	M0	N0	TCGA
TCGA-A3-3307	1436	0	66	MALE	G3	Stage III	T3	M0	N0	TCGA
TCGA-A3-3308	16	0	77	FEMALE	G2	Stage III	T3	M0	N0	TCGA
TCGA-A3-3311	1191	1	57	MALE	G2	Stage I	T1	M0	Unknown	TCGA
TCGA-A3-3313	735	1	59	MALE	G3	Stage I	T1	M0	N0	TCGA
TCGA-A3-3316	1493	0	57	MALE	G3	Stage II	T2	M0	Unknown	TCGA
TCGA-A3-3317	1491	0	67	MALE	G2	Stage II	T2	M0	N0	TCGA
TCGA-A3-3319	1130	0	70	MALE	G2	Stage I	T1	M0	Unknown	TCGA
TCGA-A3-3320	1508	0	52	FEMALE	G1	Stage I	T1	M0	Unknown	TCGA
TCGA-A3-3322	1478	0	51	MALE	G2	Stage I	T1	M0	Unknown	TCGA
TCGA-A3-3323	1106	0	53	MALE	G1	Stage I	T1	M0	Unknown	TCGA
TCGA-A3-3324	1186	0	51	MALE	G3	Stage I	T1	M0	Unknown	TCGA
TCGA-A3-3325	1170	1	52	MALE	G2	Stage I	T1	M0	Unknown	TCGA
TCGA-A3-3326	1137	0	47	MALE	G1	Stage I	T1	M0	Unknown	TCGA
TCGA-A3-3328	1385	0	79	MALE	G2	Stage I	T1	M0	N0	TCGA
TCGA-A3-3329	1624	0	75	MALE	G2	Stage I	T1	M0	N0	TCGA
TCGA-A3-3331	1257	0	86	FEMALE	G2	Stage I	T1	M0	N0	TCGA
TCGA-A3-3335	1886	0	41	MALE	G4	Stage II	T2	M0	N0	TCGA
TCGA-A3-3343	945	0	79	MALE	G3	Stage II	T2	M0	N0	TCGA
TCGA-A3-3346	137	1	68	MALE	G3	Stage I	T1	M0	Unknown	TCGA
TCGA-A3-3347	1610	1	76	FEMALE	G2	Stage III	T1	M0	N1	TCGA
TCGA-A3-3349	1385	0	34	FEMALE	G2	Stage I	T1	M0	N0	TCGA
TCGA-A3-3351	910	0	42	MALE	G2	Stage II	T2	M0	N0	TCGA
TCGA-A3-3352	561	1	74	MALE	G3	Stage III	T3	M0	N0	TCGA
TCGA-A3-3357	2688	0	62	MALE	G3	Stage II	T2	M0	N0	TCGA
TCGA-A3-3358	1307	0	57	FEMALE	G2	Stage I	T1	M0	N0	TCGA
TCGA-A3-3359	2504	0	82	FEMALE	G2	Stage I	T1	M0	N0	TCGA
TCGA-A3-3362	1559	0	60	FEMALE	G2	Stage I	T1	M0	N0	TCGA
TCGA-A3-3363	319	0	50	MALE	G2	Stage II	T2	M0	N0	TCGA
TCGA-A3-3365	873	0	46	MALE	G2	Stage I	T1	M0	Unknown	TCGA
TCGA-A3-3367	2270	0	72	MALE	G3	Stage I	T1	M0	N0	TCGA
TCGA-A3-3370	2274	0	48	FEMALE	G2	Stage I	T1	M0	N0	TCGA
TCGA-A3-3372	735	0	64	MALE	G2	Stage III	T3	M0	Unknown	TCGA
TCGA-A3-3373	1621	0	54	FEMALE	G3	Stage I	T1	M0	N0	TCGA
TCGA-A3-3374	1314	0	51	FEMALE	G2	Stage I	T1	M0	N0	TCGA
TCGA-A3-3376	1696	1	51	MALE	G2	Stage I	T1	M0	N0	TCGA
TCGA-A3-3378	630	0	60	MALE	G3	Stage I	T1	M0	N0	TCGA
TCGA-A3-3380	567	0	54	MALE	G2	Stage I	T1	M0	N0	TCGA
TCGA-A3-3382	574	0	69	MALE	G3	Stage I	T1	M0	Unknown	TCGA
TCGA-A3-3383	861	0	52	MALE	G2	Stage I	T1	M0	Unknown	TCGA
TCGA-A3-3385	1993	0	46	FEMALE	G2	Stage I	T1	M0	N0	TCGA
TCGA-A3-3387	617	0	49	MALE	G2	Stage I	T1	M0	N0	TCGA
TCGA-A3-A6NI	1018	0	47	MALE	G3	Stage I	T1	Unknown	Unknown	TCGA
TCGA-A3-A6NJ	468	0	57	FEMALE	G1	Stage I	T1	Unknown	Unknown	TCGA
TCGA-A3-A6NL	689	0	49	FEMALE	G2	Stage I	T1	Unknown	Unknown	TCGA
TCGA-A3-A6NN	3	0	78	MALE	G2	Stage I	T1	Unknown	Unknown	TCGA
TCGA-A3-A8CQ	3	0	59	FEMALE	G2	Stage I	T1	Unknown	Unknown	TCGA
TCGA-A3-A8OV	340	0	75	MALE	G2	Stage I	T1	Unknown	Unknown	TCGA
TCGA-A3-A8OW	323	0	37	MALE	G2	Stage III	T3	Unknown	Unknown	TCGA
TCGA-AK-3425	3343	0	68	MALE	G2	Stage I	T1	M0	N0	TCGA
TCGA-AK-3426	885	1	37	MALE	G3	Stage III	T3	M0	N1	TCGA
TCGA-AK-3427	3583	0	65	MALE	Unknown	Stage I	T1	M0	N0	TCGA
TCGA-AK-3428	3728	0	62	MALE	G2	Stage III	T3	M0	N0	TCGA
TCGA-AK-3429	3328	0	54	FEMALE	G2	Stage II	T2	M0	N0	TCGA
TCGA-AK-3431	2241	1	62	FEMALE	G3	Stage II	T2	M0	Unknown	TCGA
TCGA-AK-3433	3409	0	48	FEMALE	Unknown	Stage II	T2	M0	N0	TCGA
TCGA-AK-3434	2087	0	72	MALE	G2	Stage I	T1	M0	Unknown	TCGA
TCGA-AK-3436	3331	0	40	MALE	G2	Stage IV	T2	M1	N0	TCGA
TCGA-AK-3440	2865	0	58	MALE	G3	Stage I	T1	M0	Unknown	TCGA
TCGA-AK-3443	1423	0	45	MALE	Unknown	Stage II	T2	M0	N0	TCGA
TCGA-AK-3445	2392	0	69	MALE	G3	Stage III	T3	M0	Unknown	TCGA
TCGA-AK-3447	1217	0	83	MALE	G2	Stage II	T2	M0	Unknown	TCGA
TCGA-AK-3450	1508	0	85	FEMALE	G2	Stage I	T1	M0	N0	TCGA
TCGA-AK-3451	2868	0	48	MALE	G3	Stage II	T2	M0	N0	TCGA
TCGA-AK-3453	2531	0	58	FEMALE	G2	Stage II	T2	M0	Unknown	TCGA
TCGA-AK-3454	874	0	84	MALE	G3	Stage I	T1	M0	Unknown	TCGA
TCGA-AK-3455	683	1	71	FEMALE	G3	Stage III	T3	M0	Unknown	TCGA
TCGA-AK-3456	1143	0	48	MALE	G3	Stage II	T2	M0	N0	TCGA
TCGA-AK-3458	1168	0	48	MALE	G3	Stage I	T1	M0	Unknown	TCGA
TCGA-AK-3460	2508	0	58	MALE	G2	Stage I	T1	M0	Unknown	TCGA
TCGA-AK-3461	2217	0	72	MALE	G2	Stage I	T1	M0	Unknown	TCGA
TCGA-AK-3465	369	0	71	FEMALE	Unknown	Stage I	T1	M0	Unknown	TCGA
TCGA-AS-3777	1238	0	63	MALE	Unknown	Stage I	T1	M0	Unknown	TCGA
TCGA-AS-3778	43	0	35	MALE	G1	Stage I	T1	M0	Unknown	TCGA
TCGA-B0-4688	101	1	46	MALE	G4	Stage IV	T4	M1	N0	TCGA
TCGA-B0-4690	43	1	65	MALE	G3	Stage IV	T4	M1	N0	TCGA
TCGA-B0-4691	139	1	55	MALE	G3	Stage IV	T2	M1	N0	TCGA
TCGA-B0-4693	77	1	72	FEMALE	G4	Stage III	T3	M0	N0	TCGA
TCGA-B0-4694	106	1	72	MALE	G4	Stage III	T3	M0	Unknown	TCGA
TCGA-B0-4696	866	1	58	MALE	G3	Stage III	T3	M0	N0	TCGA
TCGA-B0-4697	578	1	46	FEMALE	G4	Stage IV	T3	M1	Unknown	TCGA
TCGA-B0-4698	42	1	75	MALE	G4	Stage IV	T4	M0	Unknown	TCGA
TCGA-B0-4699	110	1	74	MALE	G4	Stage IV	T4	M1	N0	TCGA
TCGA-B0-4700	1980	1	60	MALE	G4	Stage IV	T4	M1	Unknown	TCGA
TCGA-B0-4701	238	1	66	FEMALE	G3	Stage IV	T3	M1	N0	TCGA
TCGA-B0-4703	182	1	51	MALE	G4	Stage IV	T3	M1	N0	TCGA
TCGA-B0-4706	65	1	61	MALE	G4	Stage III	T3	M0	Unknown	TCGA
TCGA-B0-4707	600	1	63	MALE	G4	Stage III	T3	M0	Unknown	TCGA
TCGA-B0-4710	1755	0	75	FEMALE	G3	Stage III	T3	M0	N0	TCGA
TCGA-B0-4712	1337	1	76	MALE	G3	Stage IV	T3	M1	Unknown	TCGA
TCGA-B0-4713	202	1	76	FEMALE	G2	Stage III	T3	M0	Unknown	TCGA
TCGA-B0-4714	99	1	81	MALE	G3	Stage IV	T3	M1	Unknown	TCGA
TCGA-B0-4718	1778	0	57	MALE	G2	Stage III	T3	M0	Unknown	TCGA
TCGA-B0-4810	478	1	47	MALE	G3	Stage III	T3	M0	N1	TCGA
TCGA-B0-4811	1417	1	48	MALE	G3	Stage III	T3	M0	N0	TCGA
TCGA-B0-4813	18	1	68	MALE	G3	Stage III	T3	M0	Unknown	TCGA
TCGA-B0-4814	168	1	58	MALE	G3	Stage IV	T4	M1	N0	TCGA
TCGA-B0-4815	1588	1	65	MALE	G4	Stage III	T3	M0	Unknown	TCGA
TCGA-B0-4816	1371	1	49	MALE	G3	Stage II	T2	M0	N0	TCGA
TCGA-B0-4817	1019	1	81	MALE	G3	Stage III	T3	M0	N0	TCGA
TCGA-B0-4818	510	1	68	FEMALE	G3	Stage II	T2	M0	Unknown	TCGA
TCGA-B0-4819	183	1	60	FEMALE	G4	Stage IV	T3	M1	Unknown	TCGA
TCGA-B0-4821	1230	1	68	FEMALE	G3	Stage III	T3	M0	N0	TCGA
TCGA-B0-4822	1111	1	78	MALE	G4	Stage II	T2	M0	Unknown	TCGA
TCGA-B0-4823	454	1	88	MALE	G2	Stage I	T1	M0	N0	TCGA
TCGA-B0-4824	1657	1	49	FEMALE	G3	Stage I	T1	M0	N0	TCGA
TCGA-B0-4827	885	1	77	FEMALE	G4	Stage III	T3	M0	N0	TCGA
TCGA-B0-4828	307	1	79	MALE	G3	Stage IV	T2	M1	Unknown	TCGA
TCGA-B0-4833	2386	1	82	FEMALE	G2	Stage I	T1	M0	N0	TCGA
TCGA-B0-4834	2090	1	49	MALE	G3	Stage I	T1	M0	N0	TCGA
TCGA-B0-4836	1238	1	61	MALE	G3	Stage IV	T3	M1	Unknown	TCGA
TCGA-B0-4837	1378	1	63	MALE	G3	Stage I	T1	M0	N0	TCGA
TCGA-B0-4838	834	1	69	FEMALE	G3	Stage I	T1	M0	N0	TCGA
TCGA-B0-4839	1639	1	80	FEMALE	G2	Stage I	T1	M0	N0	TCGA
TCGA-B0-4841	204	1	63	MALE	G3	Stage IV	T2	M1	Unknown	TCGA
TCGA-B0-4842	1724	1	73	FEMALE	G4	Stage III	T3	M0	N0	TCGA
TCGA-B0-4843	320	1	57	MALE	G3	Stage III	T3	M0	N0	TCGA
TCGA-B0-4844	313	1	60	MALE	G3	Stage IV	T3	M1	Unknown	TCGA
TCGA-B0-4845	1986	1	70	MALE	G2	Stage IV	T3	M1	Unknown	TCGA
TCGA-B0-4846	1200	1	52	MALE	G2	Stage IV	T3	M1	N0	TCGA
TCGA-B0-4847	793	1	60	MALE	G3	Stage IV	T3	M1	Unknown	TCGA
TCGA-B0-4848	883	1	54	MALE	G3	Stage III	T3	M0	Unknown	TCGA
TCGA-B0-4849	69	1	51	MALE	G3	Stage III	T3	M0	Unknown	TCGA
TCGA-B0-4852	1121	1	78	FEMALE	G2	Stage II	T2	M0	N0	TCGA
TCGA-B0-4945	2145	1	75	FEMALE	G2	Stage I	T1	M0	N0	TCGA
TCGA-B0-5075	637	1	77	FEMALE	G2	Stage III	T3	M0	N0	TCGA
TCGA-B0-5077	1317	1	77	MALE	G3	Stage I	T1	M0	N0	TCGA
TCGA-B0-5080	342	1	63	MALE	G3	Stage IV	T3	M1	N0	TCGA
TCGA-B0-5081	362	1	79	FEMALE	G2	Stage III	T3	M0	N0	TCGA
TCGA-B0-5083	1045	1	63	MALE	G3	Stage I	T1	M0	N0	TCGA
TCGA-B0-5084	222	1	33	MALE	G3	Stage IV	T3	M1	N1	TCGA
TCGA-B0-5085	770	1	76	FEMALE	G3	Stage III	T3	M0	N0	TCGA
TCGA-B0-5088	563	1	53	MALE	G3	Stage I	T1	M0	N0	TCGA
TCGA-B0-5092	459	1	53	FEMALE	G3	Stage IV	T1	M1	N0	TCGA
TCGA-B0-5094	333	1	62	MALE	G2	Stage IV	T3	M1	N0	TCGA
TCGA-B0-5095	245	1	81	MALE	G3	Stage III	T3	M0	N0	TCGA
TCGA-B0-5096	68	1	72	FEMALE	Unknown	Stage III	T3	M0	N1	TCGA
TCGA-B0-5097	665	0	59	FEMALE	G2	Stage III	T3	M0	N0	TCGA
TCGA-B0-5098	1584	1	53	FEMALE	G3	Stage I	T1	M0	Unknown	TCGA
TCGA-B0-5099	485	1	88	FEMALE	G3	Stage III	T3	M0	Unknown	TCGA
TCGA-B0-5100	1913	1	72	MALE	G3	Stage III	T3	M0	Unknown	TCGA
TCGA-B0-5102	2764	1	74	FEMALE	G3	Stage I	T1	M0	Unknown	TCGA
TCGA-B0-5106	1598	1	64	MALE	G2	Stage I	T1	M0	N0	TCGA
TCGA-B0-5107	927	1	65	FEMALE	G4	Stage IV	T2	M1	N0	TCGA
TCGA-B0-5108	1782	0	54	MALE	G2	Stage III	T3	M0	N0	TCGA
TCGA-B0-5109	587	1	69	MALE	G4	Stage III	T3	M0	N1	TCGA
TCGA-B0-5110	2009	0	71	FEMALE	G2	Stage I	T1	M0	N0	TCGA
TCGA-B0-5113	1175	0	69	FEMALE	G2	Stage III	T3	M0	N0	TCGA
TCGA-B0-5115	1604	0	43	MALE	G3	Stage IV	T2	M1	N0	TCGA
TCGA-B0-5116	1274	0	52	MALE	G3	Stage III	T3	M0	N0	TCGA
TCGA-B0-5117	1608	0	40	MALE	G2	Stage I	T1	M0	Unknown	TCGA
TCGA-B0-5119	1552	0	61	FEMALE	G2	Stage I	T1	M0	N0	TCGA
TCGA-B0-5120	1169	0	72	FEMALE	G2	Stage I	T1	M0	N0	TCGA
TCGA-B0-5121	1485	0	56	MALE	G2	Stage I	T1	M0	N0	TCGA
TCGA-B0-5399	1411	0	46	MALE	G2	Stage I	T1	M0	N0	TCGA
TCGA-B0-5400	1733	0	59	FEMALE	G4	Stage III	T3	M0	N0	TCGA
TCGA-B0-5402	1290	0	64	MALE	G4	Stage IV	T4	M0	Unknown	TCGA
TCGA-B0-5690	3392	0	53	FEMALE	G1	Stage I	T1	M0	Unknown	TCGA
TCGA-B0-5691	3431	0	66	FEMALE	G3	Stage I	T1	M0	N0	TCGA
TCGA-B0-5692	3944	0	66	FEMALE	G3	Stage III	T3	M0	N0	TCGA
TCGA-B0-5693	4074	0	47	FEMALE	G2	Stage I	T1	M0	Unknown	TCGA
TCGA-B0-5694	480	1	71	MALE	G3	Stage III	T3	M0	N0	TCGA
TCGA-B0-5695	2150	0	61	FEMALE	G2	Stage I	T1	M0	N0	TCGA
TCGA-B0-5696	2609	0	69	MALE	G4	Stage III	T3	M0	N0	TCGA
TCGA-B0-5697	2630	0	50	MALE	G2	Stage I	T1	M0	N0	TCGA
TCGA-B0-5698	3631	0	77	MALE	G3	Stage I	T1	M0	N0	TCGA
TCGA-B0-5699	3841	0	53	MALE	G2	Stage I	T1	M0	N0	TCGA
TCGA-B0-5700	1790	0	77	MALE	G2	Stage I	T1	M0	N0	TCGA
TCGA-B0-5701	2461	0	65	MALE	G4	Stage III	T3	M0	N0	TCGA
TCGA-B0-5702	2172	0	71	MALE	G2	Stage I	T1	M0	N0	TCGA
TCGA-B0-5703	2246	0	73	MALE	G3	Stage I	T1	M0	N0	TCGA
TCGA-B0-5705	4537	0	65	FEMALE	G2	Stage I	T1	M0	N0	TCGA
TCGA-B0-5706	3205	0	45	MALE	G2	Stage II	T2	M0	N0	TCGA
TCGA-B0-5707	3744	0	39	FEMALE	G3	Stage I	T1	M0	N0	TCGA
TCGA-B0-5709	3974	0	62	FEMALE	G3	Stage III	T3	M0	Unknown	TCGA
TCGA-B0-5710	2430	0	57	MALE	G2	Stage I	T1	M0	N0	TCGA
TCGA-B0-5711	3989	0	50	MALE	G3	Stage III	T3	M0	Unknown	TCGA
TCGA-B0-5712	2722	0	68	FEMALE	G3	Stage IV	T2	M1	N0	TCGA
TCGA-B0-5713	2782	0	75	FEMALE	G3	Stage III	T3	M0	N0	TCGA
TCGA-B0-5812	3834	0	53	MALE	G3	Stage I	T1	M0	Unknown	TCGA
TCGA-B2-3923	992	0	59	MALE	G2	Stage II	T2	M0	Unknown	TCGA
TCGA-B2-3924	1092	0	73	MALE	G2	Stage I	T1	M0	Unknown	TCGA
TCGA-B2-4098	51	1	72	FEMALE	G2	Stage I	T1	M0	Unknown	TCGA
TCGA-B2-4099	972	0	83	MALE	G3	Stage I	T1	M0	Unknown	TCGA
TCGA-B2-4101	648	0	52	MALE	G3	Stage II	T2	M0	Unknown	TCGA
TCGA-B2-4102	952	0	61	MALE	G2	Stage I	T1	M0	Unknown	TCGA
TCGA-B2-5633	963	0	56	MALE	G2	Stage I	T1	M0	N0	TCGA
TCGA-B2-5635	755	0	74	MALE	G2	Stage I	T1	M0	Unknown	TCGA
TCGA-B2-5636	919	0	79	MALE	G2	Stage I	T1	M0	Unknown	TCGA
TCGA-B2-5639	1003	1	46	MALE	G3	Stage IV	T3	M1	Unknown	TCGA
TCGA-B2-5641	656	0	79	MALE	G3	Stage I	T1	M0	N0	TCGA
TCGA-B2-A4SR	507	0	61	MALE	Unknown	Stage II	T2	M0	Unknown	TCGA
TCGA-B4-5377	365	0	68	FEMALE	G3	Stage IV	T3	M1	N0	TCGA
TCGA-B4-5378	175	0	62	MALE	G2	Stage I	T1	M0	N0	TCGA
TCGA-B4-5832	155	0	65	MALE	G2	Stage III	T3	M0	N0	TCGA
TCGA-B4-5834	38	0	59	MALE	G1	Stage I	T1	M0	N0	TCGA
TCGA-B4-5835	16	0	64	FEMALE	G2	Stage I	T1	M0	N0	TCGA
TCGA-B4-5836	141	0	61	FEMALE	G2	Stage I	T1	M0	N0	TCGA
TCGA-B4-5838	166	0	52	MALE	G2	Unknown	T3	M0	N1	TCGA
TCGA-B4-5843	11	0	45	MALE	G2	Stage I	T1	M0	N0	TCGA
TCGA-B4-5844	7	0	61	FEMALE	G1	Stage II	T2	M0	N0	TCGA
TCGA-B8-4143	709	1	66	FEMALE	G3	Stage IV	T3	M1	N0	TCGA
TCGA-B8-4146	511	0	41	FEMALE	G2	Stage I	T1	M0	Unknown	TCGA
TCGA-B8-4148	1520	0	63	FEMALE	G3	Stage I	T1	M0	N0	TCGA
TCGA-B8-4151	1299	0	51	FEMALE	G2	Stage III	T3	M0	N0	TCGA
TCGA-B8-4153	762	0	74	MALE	G3	Stage III	T3	M0	Unknown	TCGA
TCGA-B8-4154	1380	0	73	FEMALE	G2	Stage I	T1	M0	N0	TCGA
TCGA-B8-4619	523	0	58	MALE	G2	Stage I	T1	M0	N0	TCGA
TCGA-B8-4620	777	0	70	FEMALE	G2	Stage III	T3	M0	N0	TCGA
TCGA-B8-4621	788	0	63	MALE	G3	Stage I	T1	M0	N0	TCGA
TCGA-B8-4622	1525	0	57	MALE	G3	Stage IV	T3	M1	N0	TCGA
TCGA-B8-5158	1218	0	56	MALE	G4	Stage III	T3	M0	N1	TCGA
TCGA-B8-5159	722	0	61	FEMALE	G3	Stage I	T1	M0	N0	TCGA
TCGA-B8-5162	36	0	62	MALE	G2	Stage II	T2	M0	Unknown	TCGA
TCGA-B8-5163	822	0	63	FEMALE	G3	Stage III	T3	M0	N0	TCGA
TCGA-B8-5164	26	0	65	MALE	G3	Stage III	T3	M0	N0	TCGA
TCGA-B8-5165	737	0	43	MALE	G2	Stage I	T1	M0	N0	TCGA
TCGA-B8-5545	1525	0	42	MALE	G2	Stage I	T1	M0	N0	TCGA
TCGA-B8-5546	505	0	38	FEMALE	G2	Stage I	T1	M0	N0	TCGA
TCGA-B8-5549	194	0	53	MALE	G3	Stage I	T1	M0	N0	TCGA
TCGA-B8-5550	1476	0	71	MALE	G3	Stage III	T3	M0	N0	TCGA
TCGA-B8-5551	16	0	65	FEMALE	G3	Stage I	T1	M0	N0	TCGA
TCGA-B8-5552	1046	0	41	FEMALE	G2	Stage I	T1	M0	Unknown	TCGA
TCGA-B8-5553	435	0	67	FEMALE	G2	Stage I	T1	M0	N0	TCGA
TCGA-B8-A54D	830	0	69	MALE	G2	Stage III	T3	Unknown	Unknown	TCGA
TCGA-B8-A54E	909	0	62	FEMALE	G3	Stage I	T1	Unknown	Unknown	TCGA
TCGA-B8-A54F	519	0	49	FEMALE	G2	Stage I	T1	Unknown	Unknown	TCGA
TCGA-B8-A54G	53	0	50	MALE	G3	Stage I	T1	Unknown	Unknown	TCGA
TCGA-B8-A54H	256	0	69	FEMALE	G3	Stage II	T2	Unknown	N0	TCGA
TCGA-B8-A54I	150	0	48	MALE	G3	Stage I	T1	Unknown	Unknown	TCGA
TCGA-B8-A54J	528	0	60	MALE	G2	Stage II	T2	Unknown	Unknown	TCGA
TCGA-B8-A54K	469	0	61	MALE	G1	Stage I	T1	Unknown	Unknown	TCGA
TCGA-B8-A7U6	495	0	54	FEMALE	G3	Stage I	T1	Unknown	Unknown	TCGA
TCGA-B8-A8YJ	431	0	60	FEMALE	G2	Stage I	T1	Unknown	Unknown	TCGA
TCGA-BP-4158	3377	0	69	MALE	G2	Stage I	T1	M0	N0	TCGA
TCGA-BP-4159	2601	1	70	MALE	G2	Stage I	T1	M0	N0	TCGA
TCGA-BP-4160	2881	0	67	MALE	G2	Stage III	T3	M0	N0	TCGA
TCGA-BP-4161	2746	0	74	MALE	G3	Stage I	T1	M0	Unknown	TCGA
TCGA-BP-4162	3074	0	65	FEMALE	G2	Stage I	T1	M0	N0	TCGA
TCGA-BP-4163	2839	0	60	FEMALE	G3	Stage III	T3	M0	N0	TCGA
TCGA-BP-4164	992	1	51	FEMALE	G2	Stage III	T3	M0	Unknown	TCGA
TCGA-BP-4165	3037	0	64	FEMALE	G1	Stage I	T1	M0	N0	TCGA
TCGA-BP-4166	13	0	69	MALE	G3	Stage III	T3	M0	N0	TCGA
TCGA-BP-4167	2718	0	59	MALE	G2	Stage III	T3	M0	Unknown	TCGA
TCGA-BP-4169	701	1	76	FEMALE	G2	Stage II	T2	M0	N0	TCGA
TCGA-BP-4170	2343	1	72	FEMALE	G2	Stage I	T1	M0	N0	TCGA
TCGA-BP-4173	1893	0	47	MALE	G3	Stage II	T2	M0	N0	TCGA
TCGA-BP-4174	1879	0	49	MALE	G3	Stage II	T2	M0	N0	TCGA
TCGA-BP-4176	1955	0	64	MALE	G2	Stage I	T1	M0	Unknown	TCGA
TCGA-BP-4177	1670	0	65	MALE	G2	Stage I	T1	M0	Unknown	TCGA
TCGA-BP-4325	2964	0	64	FEMALE	G2	Stage I	T1	M0	N0	TCGA
TCGA-BP-4326	1625	1	53	FEMALE	G2	Stage I	T1	M0	N0	TCGA
TCGA-BP-4327	109	1	75	FEMALE	G2	Stage II	T2	M0	N0	TCGA
TCGA-BP-4329	845	1	75	MALE	G2	Stage III	T3	M0	N0	TCGA
TCGA-BP-4330	1888	0	60	FEMALE	G2	Stage III	T3	M0	N0	TCGA
TCGA-BP-4331	2454	1	52	MALE	G2	Stage I	T1	M0	N0	TCGA
TCGA-BP-4332	1133	0	36	MALE	G2	Stage III	T3	M0	N0	TCGA
TCGA-BP-4334	645	1	56	MALE	G3	Stage III	T3	M0	N0	TCGA
TCGA-BP-4335	475	1	65	FEMALE	G3	Stage IV	T3	M1	N0	TCGA
TCGA-BP-4337	2	1	76	FEMALE	G4	Stage III	T3	M0	N0	TCGA
TCGA-BP-4338	2859	0	43	MALE	G3	Stage I	T1	M0	N0	TCGA
TCGA-BP-4340	562	1	70	FEMALE	G2	Stage I	T1	M0	N0	TCGA
TCGA-BP-4341	1589	1	67	MALE	G2	Stage III	T3	M0	Unknown	TCGA
TCGA-BP-4342	2256	1	79	MALE	G3	Stage II	T2	M0	N0	TCGA
TCGA-BP-4343	1912	1	64	MALE	G3	Stage III	T3	M0	N0	TCGA
TCGA-BP-4344	1666	0	75	FEMALE	G2	Stage I	T1	M0	Unknown	TCGA
TCGA-BP-4345	1516	0	62	MALE	G3	Stage III	T3	M0	N0	TCGA
TCGA-BP-4346	1493	1	57	MALE	G3	Stage III	T3	M0	N0	TCGA
TCGA-BP-4347	1367	0	74	MALE	G2	Stage III	T3	M0	Unknown	TCGA
TCGA-BP-4349	372	0	68	FEMALE	G2	Stage I	T1	M0	Unknown	TCGA
TCGA-BP-4351	970	0	51	FEMALE	G2	Stage III	T3	M0	N0	TCGA
TCGA-BP-4352	344	1	74	FEMALE	G4	Stage IV	T3	M1	N0	TCGA
TCGA-BP-4353	375	1	61	MALE	G2	Stage I	T1	M0	N0	TCGA
TCGA-BP-4354	1034	1	40	MALE	G4	Stage IV	T4	M1	N1	TCGA
TCGA-BP-4355	953	1	59	FEMALE	G4	Stage III	T3	M0	Unknown	TCGA
TCGA-BP-4756	374	0	62	FEMALE	G2	Stage I	T1	M0	N0	TCGA
TCGA-BP-4758	2208	0	40	MALE	G2	Stage I	T1	M0	Unknown	TCGA
TCGA-BP-4759	2372	0	50	MALE	G2	Stage I	T1	M0	Unknown	TCGA
TCGA-BP-4760	2361	0	69	MALE	G2	Stage I	T1	M0	Unknown	TCGA
TCGA-BP-4761	182	0	57	MALE	G4	Stage III	T3	M0	N1	TCGA
TCGA-BP-4762	1343	1	42	MALE	G3	Stage I	T1	M0	Unknown	TCGA
TCGA-BP-4763	1270	1	79	FEMALE	G2	Stage I	T1	M0	Unknown	TCGA
TCGA-BP-4765	2184	0	43	MALE	G2	Stage I	T1	M0	Unknown	TCGA
TCGA-BP-4766	1462	0	43	FEMALE	G3	Stage I	T1	M0	Unknown	TCGA
TCGA-BP-4768	400	0	72	FEMALE	G2	Stage I	T1	M0	N0	TCGA
TCGA-BP-4769	1876	0	63	MALE	G2	Stage I	T1	M0	Unknown	TCGA
TCGA-BP-4770	329	1	73	FEMALE	G4	Stage IV	T4	M0	N0	TCGA
TCGA-BP-4771	162	1	62	MALE	G4	Stage IV	T3	M1	N0	TCGA
TCGA-BP-4774	1885	0	57	FEMALE	G2	Stage I	T1	M0	Unknown	TCGA
TCGA-BP-4775	1843	0	55	FEMALE	G2	Stage I	T1	M0	Unknown	TCGA
TCGA-BP-4776	411	0	52	MALE	G2	Stage I	T1	M0	Unknown	TCGA
TCGA-BP-4777	1731	0	46	MALE	G3	Stage I	T1	M0	Unknown	TCGA
TCGA-BP-4781	2080	0	78	MALE	G3	Stage I	T1	M0	Unknown	TCGA
TCGA-BP-4782	354	0	55	FEMALE	G2	Stage I	T1	M0	Unknown	TCGA
TCGA-BP-4784	1854	0	67	FEMALE	G2	Stage I	T1	M0	Unknown	TCGA
TCGA-BP-4787	480	1	59	FEMALE	G4	Stage IV	T3	M1	N0	TCGA
TCGA-BP-4789	1489	0	48	MALE	G2	Stage I	T1	M0	Unknown	TCGA
TCGA-BP-4790	1111	1	76	MALE	G2	Stage I	T1	M0	Unknown	TCGA
TCGA-BP-4795	620	0	74	FEMALE	G2	Stage I	T1	M0	N0	TCGA
TCGA-BP-4797	1107	0	34	MALE	G3	Stage III	T3	M0	N0	TCGA
TCGA-BP-4798	334	1	74	MALE	G4	Unknown	T3	M1	N0	TCGA
TCGA-BP-4799	1133	1	70	MALE	G3	Stage III	T3	M0	N0	TCGA
TCGA-BP-4801	1124	0	57	MALE	G2	Stage I	T1	M0	Unknown	TCGA
TCGA-BP-4803	204	0	79	MALE	G3	Stage III	T3	M0	Unknown	TCGA
TCGA-BP-4804	1459	0	59	MALE	G2	Stage I	T1	M0	Unknown	TCGA
TCGA-BP-4807	211	0	42	MALE	G3	Stage I	T1	M0	Unknown	TCGA
TCGA-BP-4959	2660	0	49	MALE	G3	Stage I	T1	M0	Unknown	TCGA
TCGA-BP-4960	2172	0	46	MALE	G3	Stage II	T2	M0	N0	TCGA
TCGA-BP-4961	1935	0	47	MALE	G2	Stage I	T1	M0	Unknown	TCGA
TCGA-BP-4962	1785	0	58	MALE	G2	Stage II	T2	M0	Unknown	TCGA
TCGA-BP-4963	1834	0	63	MALE	G3	Stage I	T1	M0	Unknown	TCGA
TCGA-BP-4964	1862	0	54	FEMALE	G2	Stage I	T1	M0	N0	TCGA
TCGA-BP-4965	1871	0	46	MALE	G2	Stage I	T1	M0	Unknown	TCGA
TCGA-BP-4967	205	0	76	MALE	G2	Stage III	T3	M0	N0	TCGA
TCGA-BP-4968	1746	0	40	MALE	G3	Stage I	T1	M0	N0	TCGA
TCGA-BP-4969	1794	0	63	FEMALE	G2	Stage I	T1	M0	Unknown	TCGA
TCGA-BP-4970	433	0	44	MALE	G3	Stage III	T1	M0	N1	TCGA
TCGA-BP-4971	1487	0	40	MALE	G3	Stage III	T3	M0	N0	TCGA
TCGA-BP-4972	1502	0	43	FEMALE	G3	Stage III	T3	M0	Unknown	TCGA
TCGA-BP-4973	1384	0	47	MALE	G3	Stage III	T3	M0	Unknown	TCGA
TCGA-BP-4974	211	1	58	MALE	G4	Stage IV	T3	M1	N0	TCGA
TCGA-BP-4975	1433	0	40	MALE	G3	Stage I	T1	M0	Unknown	TCGA
TCGA-BP-4976	1632	0	77	MALE	G3	Stage I	T1	M0	Unknown	TCGA
TCGA-BP-4977	454	0	57	MALE	G3	Stage I	T1	M0	Unknown	TCGA
TCGA-BP-4981	1097	1	75	FEMALE	G3	Stage III	T3	M0	Unknown	TCGA
TCGA-BP-4982	1014	0	42	MALE	G3	Stage I	T1	M0	Unknown	TCGA
TCGA-BP-4983	1413	0	67	FEMALE	G4	Stage III	T3	M0	Unknown	TCGA
TCGA-BP-4985	952	1	72	MALE	G4	Stage III	T3	M0	N0	TCGA
TCGA-BP-4986	785	0	75	MALE	G3	Stage I	T1	M0	N0	TCGA
TCGA-BP-4987	1124	0	41	FEMALE	G2	Stage I	T1	M0	Unknown	TCGA
TCGA-BP-4989	118	0	58	MALE	G3	Stage III	T3	M0	N0	TCGA
TCGA-BP-4991	1413	0	54	MALE	G2	Stage I	T1	M0	Unknown	TCGA
TCGA-BP-4992	501	0	66	MALE	G4	Stage I	T1	M0	Unknown	TCGA
TCGA-BP-4993	177	0	58	MALE	G3	Stage I	T1	M0	Unknown	TCGA
TCGA-BP-4994	1308	0	54	MALE	G3	Stage I	T1	M0	Unknown	TCGA
TCGA-BP-4995	1371	0	68	MALE	G3	Stage I	T1	M0	N0	TCGA
TCGA-BP-4998	932	0	49	MALE	G3	Stage I	T1	M0	Unknown	TCGA
TCGA-BP-4999	1266	0	56	MALE	G2	Stage I	T1	M0	Unknown	TCGA
TCGA-BP-5000	563	0	40	MALE	G3	Stage I	T1	M0	Unknown	TCGA
TCGA-BP-5001	1177	0	43	FEMALE	G2	Stage I	T1	M0	Unknown	TCGA
TCGA-BP-5004	1126	0	53	MALE	G3	Stage I	T1	M0	Unknown	TCGA
TCGA-BP-5006	840	0	61	MALE	G2	Stage I	T1	M0	N0	TCGA
TCGA-BP-5007	1140	0	45	MALE	G2	Stage II	T2	M0	N0	TCGA
TCGA-BP-5008	1071	0	46	MALE	G2	Stage I	T1	M0	Unknown	TCGA
TCGA-BP-5009	1092	1	52	MALE	G3	Stage I	T1	M0	Unknown	TCGA
TCGA-BP-5010	878	1	63	MALE	G4	Stage III	T3	M0	N0	TCGA
TCGA-BP-5168	1463	1	75	MALE	G2	Stage I	T1	M0	Unknown	TCGA
TCGA-BP-5169	193	0	70	MALE	G4	Stage I	T1	M0	N0	TCGA
TCGA-BP-5170	2412	0	55	MALE	G2	Stage I	T1	M0	Unknown	TCGA
TCGA-BP-5173	62	1	75	MALE	G2	Stage I	T1	M0	Unknown	TCGA
TCGA-BP-5174	2257	0	45	FEMALE	G2	Stage I	T1	M0	Unknown	TCGA
TCGA-BP-5175	932	0	60	MALE	G3	Stage I	T1	M0	Unknown	TCGA
TCGA-BP-5176	1590	1	78	FEMALE	G2	Stage I	T1	M0	Unknown	TCGA
TCGA-BP-5177	293	0	46	FEMALE	G3	Stage I	T1	M0	Unknown	TCGA
TCGA-BP-5178	1912	1	71	MALE	G4	Stage IV	T3	M1	Unknown	TCGA
TCGA-BP-5180	2263	0	53	MALE	G2	Stage I	T1	M0	Unknown	TCGA
TCGA-BP-5181	1495	0	58	FEMALE	G2	Stage I	T1	M0	Unknown	TCGA
TCGA-BP-5182	1165	0	56	MALE	G3	Stage I	T1	M0	N0	TCGA
TCGA-BP-5183	1291	0	57	MALE	G3	Stage III	T3	M0	Unknown	TCGA
TCGA-BP-5184	1133	0	54	MALE	G3	Stage I	T1	M0	Unknown	TCGA
TCGA-BP-5185	1132	0	56	MALE	G3	Stage I	T1	M0	Unknown	TCGA
TCGA-BP-5186	693	0	50	FEMALE	G2	Stage I	T1	M0	N0	TCGA
TCGA-BP-5187	406	0	54	MALE	G2	Stage I	T1	M0	Unknown	TCGA
TCGA-BP-5189	822	1	60	MALE	G4	Stage I	T1	M0	Unknown	TCGA
TCGA-BP-5190	1011	0	61	MALE	G3	Stage I	T1	M0	Unknown	TCGA
TCGA-BP-5191	967	0	79	MALE	G2	Stage III	T3	M0	N0	TCGA
TCGA-BP-5192	714	0	59	MALE	G2	Stage I	T1	M0	Unknown	TCGA
TCGA-BP-5194	408	0	39	MALE	G2	Stage I	T1	M0	Unknown	TCGA
TCGA-BP-5195	749	0	75	MALE	G2	Stage I	T1	M0	Unknown	TCGA
TCGA-BP-5196	1018	0	53	MALE	G2	Stage I	T1	M0	Unknown	TCGA
TCGA-BP-5198	603	0	72	MALE	G3	Stage III	T3	M0	N0	TCGA
TCGA-BP-5199	1355	0	58	MALE	G4	Stage II	T2	M0	N0	TCGA
TCGA-BP-5200	1063	0	44	MALE	G4	Stage II	T2	M0	Unknown	TCGA
TCGA-BP-5201	951	0	63	MALE	G4	Stage IV	T3	M1	N0	TCGA
TCGA-BP-5202	29	0	75	MALE	G2	Stage III	T3	M0	Unknown	TCGA
TCGA-CJ-4634	3498	0	60	FEMALE	G2	Stage I	T1	M0	Unknown	TCGA
TCGA-CJ-4635	1416	0	48	MALE	G3	Stage I	T1	M0	Unknown	TCGA
TCGA-CJ-4636	1924	0	51	MALE	G3	Stage III	T3	M0	N0	TCGA
TCGA-CJ-4637	2227	1	52	FEMALE	G4	Stage IV	T2	M1	Unknown	TCGA
TCGA-CJ-4638	431	1	46	FEMALE	G4	Stage IV	T3	M1	N1	TCGA
TCGA-CJ-4639	3229	0	49	FEMALE	G2	Stage II	T2	M0	N0	TCGA
TCGA-CJ-4640	3480	0	49	MALE	G4	Stage III	T3	M0	N0	TCGA
TCGA-CJ-4641	1661	1	55	FEMALE	G4	Stage IV	T3	M1	Unknown	TCGA
TCGA-CJ-4642	3205	0	47	MALE	G2	Stage II	T2	M0	Unknown	TCGA
TCGA-CJ-4643	1793	0	67	FEMALE	G3	Stage II	T2	M0	N0	TCGA
TCGA-CJ-4644	336	1	48	FEMALE	G3	Stage IV	T3	M1	N0	TCGA
TCGA-CJ-4868	646	1	42	MALE	G3	Stage IV	T3	M1	N0	TCGA
TCGA-CJ-4869	2554	0	49	MALE	G2	Stage III	T2	M0	N1	TCGA
TCGA-CJ-4870	1498	0	58	FEMALE	G2	Stage III	T3	M0	Unknown	TCGA
TCGA-CJ-4871	2423	0	63	MALE	G4	Stage IV	T3	M1	Unknown	TCGA
TCGA-CJ-4872	1435	0	51	MALE	G4	Stage I	T1	M0	N0	TCGA
TCGA-CJ-4873	1776	0	85	FEMALE	G3	Stage III	T3	M0	N0	TCGA
TCGA-CJ-4874	2283	0	73	FEMALE	G3	Stage I	T1	M0	N0	TCGA
TCGA-CJ-4875	3554	1	67	MALE	G3	Stage IV	T3	M1	Unknown	TCGA
TCGA-CJ-4876	1955	0	57	MALE	G3	Stage II	T2	M0	N0	TCGA
TCGA-CJ-4878	2186	0	71	FEMALE	G2	Stage III	T3	M0	Unknown	TCGA
TCGA-CJ-4881	2014	0	41	MALE	G3	Stage III	T3	M0	Unknown	TCGA
TCGA-CJ-4882	1883	0	57	MALE	G3	Stage III	T3	M0	Unknown	TCGA
TCGA-CJ-4884	1759	0	72	FEMALE	G3	Stage III	T3	M0	Unknown	TCGA
TCGA-CJ-4885	3451	0	64	MALE	G3	Stage IV	T3	M1	Unknown	TCGA
TCGA-CJ-4886	1952	0	42	FEMALE	G3	Stage I	T1	M0	Unknown	TCGA
TCGA-CJ-4887	932	1	48	MALE	G3	Stage IV	T3	M1	Unknown	TCGA
TCGA-CJ-4888	1567	1	59	MALE	G4	Stage IV	T3	M1	Unknown	TCGA
TCGA-CJ-4889	1946	0	63	FEMALE	G4	Stage I	T1	M0	Unknown	TCGA
TCGA-CJ-4890	3519	0	72	MALE	G4	Stage IV	T3	M1	N0	TCGA
TCGA-CJ-4891	819	1	57	FEMALE	G4	Stage III	T3	M0	N0	TCGA
TCGA-CJ-4892	1521	0	65	FEMALE	G2	Stage I	T1	M0	N0	TCGA
TCGA-CJ-4893	750	0	76	FEMALE	G3	Stage I	T1	M0	Unknown	TCGA
TCGA-CJ-4894	841	1	58	MALE	G3	Stage III	T3	M0	N0	TCGA
TCGA-CJ-4895	1200	1	62	MALE	G4	Stage IV	T3	M1	Unknown	TCGA
TCGA-CJ-4897	3341	0	79	FEMALE	G3	Stage III	T3	M0	Unknown	TCGA
TCGA-CJ-4899	1528	0	42	MALE	G2	Stage I	T1	M0	Unknown	TCGA
TCGA-CJ-4900	1714	1	69	FEMALE	G4	Stage IV	T4	M1	N1	TCGA
TCGA-CJ-4901	1450	0	47	MALE	G3	Stage III	T3	M0	Unknown	TCGA
TCGA-CJ-4902	1520	0	61	MALE	G3	Stage III	T3	M0	Unknown	TCGA
TCGA-CJ-4903	1560	0	50	MALE	G3	Stage I	T1	M0	Unknown	TCGA
TCGA-CJ-4904	3302	0	60	FEMALE	G3	Stage IV	T3	M1	N0	TCGA
TCGA-CJ-4905	1496	0	62	FEMALE	G2	Stage I	T1	M0	Unknown	TCGA
TCGA-CJ-4907	1499	0	58	MALE	G3	Stage III	T3	M0	Unknown	TCGA
TCGA-CJ-4908	1531	0	38	MALE	G2	Stage I	T1	M0	Unknown	TCGA
TCGA-CJ-4912	1657	0	61	MALE	G3	Stage II	T2	M0	Unknown	TCGA
TCGA-CJ-4916	1373	0	69	FEMALE	G3	Stage III	T3	M0	Unknown	TCGA
TCGA-CJ-4918	93	1	64	MALE	G4	Stage IV	T3	M1	N0	TCGA
TCGA-CJ-4920	139	1	64	FEMALE	G2	Stage I	T1	M0	Unknown	TCGA
TCGA-CJ-5671	3987	0	51	MALE	G3	Stage I	T1	M0	Unknown	TCGA
TCGA-CJ-5672	1972	1	84	MALE	G3	Stage I	T1	M0	Unknown	TCGA
TCGA-CJ-5675	3936	0	70	MALE	G3	Stage II	T2	M0	Unknown	TCGA
TCGA-CJ-5676	4067	0	47	MALE	G3	Stage III	T3	M0	Unknown	TCGA
TCGA-CJ-5677	782	1	54	FEMALE	G4	Stage IV	T3	M1	Unknown	TCGA
TCGA-CJ-5678	574	1	62	MALE	G3	Stage IV	T2	M1	N0	TCGA
TCGA-CJ-5679	679	1	73	MALE	G4	Stage III	T3	M0	Unknown	TCGA
TCGA-CJ-5680	768	1	65	FEMALE	G4	Stage IV	T3	M1	Unknown	TCGA
TCGA-CJ-5681	552	1	44	FEMALE	G3	Stage IV	T3	M1	Unknown	TCGA
TCGA-CJ-5682	3736	0	60	MALE	G4	Stage IV	T3	M1	Unknown	TCGA
TCGA-CJ-5683	1889	0	78	MALE	G3	Stage I	T1	M0	Unknown	TCGA
TCGA-CJ-5684	2231	0	61	MALE	G2	Stage III	T3	M0	Unknown	TCGA
TCGA-CJ-5686	2038	0	59	FEMALE	G3	Stage I	T1	M0	Unknown	TCGA
TCGA-CJ-6027	3615	1	77	MALE	G4	Stage I	T1	M0	Unknown	TCGA
TCGA-CJ-6028	1625	1	58	MALE	G4	Stage IV	T3	M1	Unknown	TCGA
TCGA-CJ-6030	2299	1	65	MALE	G3	Stage I	T1	M0	N0	TCGA
TCGA-CJ-6031	1906	0	54	MALE	G3	Stage I	T1	M0	Unknown	TCGA
TCGA-CJ-6032	3639	0	63	FEMALE	G3	Stage II	T2	M0	Unknown	TCGA
TCGA-CJ-6033	224	1	54	FEMALE	G4	Stage IV	T3	M1	N0	TCGA
TCGA-CW-5580	1964	1	73	FEMALE	G3	Stage IV	T3	M1	Unknown	TCGA
TCGA-CW-5581	2799	0	44	MALE	G3	Stage I	T1	M0	Unknown	TCGA
TCGA-CW-5583	2489	0	51	FEMALE	G2	Stage I	T1	M0	Unknown	TCGA
TCGA-CW-5584	164	1	74	MALE	G3	Stage III	T3	M0	N1	TCGA
TCGA-CW-5585	2609	0	51	MALE	G2	Stage IV	T3	M1	N0	TCGA
TCGA-CW-5587	2226	0	62	FEMALE	G2	Stage III	T3	M0	N0	TCGA
TCGA-CW-5588	2017	0	78	FEMALE	G2	Stage I	T1	M0	Unknown	TCGA
TCGA-CW-5589	2378	0	52	MALE	G2	Stage I	T1	M0	Unknown	TCGA
TCGA-CW-5590	1075	1	51	MALE	G3	Stage IV	T3	M1	Unknown	TCGA
TCGA-CW-5591	2271	0	56	MALE	G2	Stage IV	T3	M1	N0	TCGA
TCGA-CW-6087	41	1	61	MALE	G4	Stage IV	T3	M1	N1	TCGA
TCGA-CW-6088	3222	0	60	MALE	G2	Stage I	T1	M0	N0	TCGA
TCGA-CW-6090	2552	0	68	MALE	G3	Stage I	T1	M0	Unknown	TCGA
TCGA-CW-6093	3146	0	73	MALE	G1	Stage I	T1	M0	Unknown	TCGA
TCGA-CW-6097	571	1	32	MALE	G4	Stage III	T3	M0	Unknown	TCGA
TCGA-CZ-4853	774	0	82	MALE	G2	Stage I	T1	M0	Unknown	TCGA
TCGA-CZ-4854	1404	1	68	MALE	G2	Stage I	T1	M0	N0	TCGA
TCGA-CZ-4856	18	0	62	FEMALE	G2	Stage I	T1	M0	N0	TCGA
TCGA-CZ-4857	1432	1	56	MALE	G3	Stage IV	T3	M1	N0	TCGA
TCGA-CZ-4858	2105	1	39	MALE	G4	Stage II	T2	M0	Unknown	TCGA
TCGA-CZ-4859	1787	0	59	FEMALE	G2	Stage I	T1	M0	N0	TCGA
TCGA-CZ-4860	206	1	60	MALE	G4	Stage IV	T4	M1	Unknown	TCGA
TCGA-CZ-4861	446	1	63	MALE	G2	Stage II	T2	M0	Unknown	TCGA
TCGA-CZ-4862	3271	0	46	MALE	G2	Stage I	T1	M0	Unknown	TCGA
TCGA-CZ-4863	1928	0	51	FEMALE	G3	Stage III	T3	M0	N0	TCGA
TCGA-CZ-4864	1315	1	86	MALE	G3	Stage II	T2	M0	N0	TCGA
TCGA-CZ-4865	166	1	70	FEMALE	G2	Stage I	T1	M0	Unknown	TCGA
TCGA-CZ-4866	3267	0	79	FEMALE	G3	Stage I	T1	M0	Unknown	TCGA
TCGA-CZ-5451	1929	0	74	MALE	G3	Stage II	T2	M0	N0	TCGA
TCGA-CZ-5452	1789	0	69	MALE	G2	Stage II	T2	M0	N0	TCGA
TCGA-CZ-5453	2419	1	67	MALE	G2	Stage II	T2	M0	Unknown	TCGA
TCGA-CZ-5454	722	1	63	MALE	G2	Stage IV	T2	M1	N0	TCGA
TCGA-CZ-5455	561	1	63	MALE	G4	Stage IV	T3	M1	Unknown	TCGA
TCGA-CZ-5456	2422	0	57	MALE	G3	Stage II	T2	M0	N0	TCGA
TCGA-CZ-5457	2754	0	62	MALE	G4	Stage III	T3	M0	Unknown	TCGA
TCGA-CZ-5458	2789	0	43	MALE	G3	Stage III	T3	M0	Unknown	TCGA
TCGA-CZ-5459	1683	0	63	MALE	G3	Stage III	T3	M0	Unknown	TCGA
TCGA-CZ-5460	2873	0	55	MALE	G2	Stage IV	T3	M1	Unknown	TCGA
TCGA-CZ-5461	330	1	52	MALE	G4	Stage IV	T1	M1	Unknown	TCGA
TCGA-CZ-5462	311	1	83	MALE	G3	Stage IV	T1	M1	Unknown	TCGA
TCGA-CZ-5463	662	0	76	MALE	G2	Stage II	T2	M0	Unknown	TCGA
TCGA-CZ-5464	2128	0	69	MALE	G2	Stage IV	T3	M1	Unknown	TCGA
TCGA-CZ-5465	2564	1	76	FEMALE	G2	Stage III	T3	M0	Unknown	TCGA
TCGA-CZ-5466	685	0	67	MALE	G2	Stage III	T3	M0	Unknown	TCGA
TCGA-CZ-5467	73	1	86	FEMALE	G4	Stage III	T3	M0	N0	TCGA
TCGA-CZ-5468	59	1	84	MALE	G4	Stage IV	T3	M1	Unknown	TCGA
TCGA-CZ-5469	946	1	41	MALE	G2	Stage II	T2	M0	N0	TCGA
TCGA-CZ-5470	386	0	72	FEMALE	G3	Stage II	T2	M0	N0	TCGA
TCGA-CZ-5982	2439	0	59	FEMALE	G2	Stage I	T1	M0	Unknown	TCGA
TCGA-CZ-5984	2067	0	51	MALE	G3	Stage I	T1	M0	N0	TCGA
TCGA-CZ-5985	1997	0	58	MALE	G2	Stage II	T2	M0	N0	TCGA
TCGA-CZ-5986	373	0	61	MALE	G3	Stage I	T1	M0	N0	TCGA
TCGA-CZ-5987	445	1	60	MALE	G2	Stage IV	T3	M1	Unknown	TCGA
TCGA-CZ-5988	693	0	38	MALE	G2	Stage I	T1	M0	N0	TCGA
TCGA-CZ-5989	1905	0	60	MALE	G2	Stage II	T2	M0	N0	TCGA
TCGA-DV-5565	1329	0	59	MALE	G2	Stage I	T1	M0	Unknown	TCGA
TCGA-DV-5566	1398	0	67	FEMALE	G2	Stage I	T1	M0	Unknown	TCGA
TCGA-DV-5567	2004	0	40	FEMALE	G2	Stage I	T1	M0	Unknown	TCGA
TCGA-DV-5568	370	0	26	MALE	G2	Stage I	T1	M0	Unknown	TCGA
TCGA-DV-5569	355	0	29	FEMALE	G2	Stage I	T1	M0	Unknown	TCGA
TCGA-DV-5573	1130	0	41	MALE	G2	Stage I	T1	M0	Unknown	TCGA
TCGA-DV-5574	2016	0	37	MALE	G2	Stage I	T1	M0	Unknown	TCGA
TCGA-DV-5575	1729	0	52	FEMALE	G2	Stage I	T1	M0	Unknown	TCGA
TCGA-DV-5576	727	1	55	FEMALE	G2	Stage I	T1	M0	Unknown	TCGA
TCGA-DV-A4VX	1626	1	59	MALE	G4	Stage IV	T3	Unknown	N0	TCGA
TCGA-DV-A4VZ	365	0	53	MALE	G2	Stage I	T1	Unknown	Unknown	TCGA
TCGA-DV-A4W0	2470	0	55	MALE	G3	Stage I	T1	Unknown	Unknown	TCGA
TCGA-EU-5904	551	0	47	FEMALE	G1	Stage I	T1	M0	Unknown	TCGA
TCGA-EU-5905	119	0	67	FEMALE	G3	Stage I	T1	M0	Unknown	TCGA
TCGA-EU-5906	206	0	55	MALE	G2	Stage I	T1	M0	Unknown	TCGA
TCGA-EU-5907	127	0	81	MALE	G3	Stage III	T3	M0	Unknown	TCGA
TCGA-G6-A5PC	242	1	54	FEMALE	G4	Stage IV	T1	M1	N0	TCGA
TCGA-G6-A8L6	313	1	55	MALE	G3	Stage IV	T2	Unknown	Unknown	TCGA
TCGA-G6-A8L7	2133	0	81	FEMALE	G3	Stage I	T1	Unknown	N0	TCGA
TCGA-G6-A8L8	1091	1	62	FEMALE	G3	Stage I	T1	Unknown	Unknown	TCGA
TCGA-GK-A6C7	61	0	76	FEMALE	Unknown	Stage I	T1	Unknown	Unknown	TCGA
TCGA-MM-A563	591	0	41	MALE	G2	Unknown	T3	Unknown	Unknown	TCGA
TCGA-MM-A564	607	0	68	MALE	G2	Stage II	T2	Unknown	Unknown	TCGA
TCGA-MM-A84U	700	0	58	FEMALE	G2	Stage I	T1	Unknown	Unknown	TCGA
TCGA-MW-A4EC	498	0	72	FEMALE	G2	Stage I	T1	Unknown	Unknown	TCGA
TCGA-T7-A92I	356	0	47	FEMALE	G1	Stage I	T1	Unknown	Unknown	TCGA

## Sheet: S2
Table S2: Summary of 8 PRMT genes analyzed in this study.
Gene
PRMT1
PRMT2
PRMT3
CARM1
PRMT5
PRMT6
PRMT7
PRMT8

## Sheet: S3
Table S3: The prognostic value of 8 PRMT genes in ccRCC patients.
id	HR	HR.95L	HR.95H	pvalue	km
PRMT1	1.10244	0.826794	1.46999	0.506469	2.3567e-05
PRMT2	0.745525	0.606639	0.916209	0.00523913	0.000167581
PRMT3	1.02383	0.800532	1.30942	0.851167	0.00999863
CARM1	1.07303	0.837188	1.3753	0.577793	0.000965443
PRMT5	0.787502	0.688897	0.900221	0.000465197	2.54981e-05
PRMT6	0.796133	0.669283	0.947024	0.0100345	0.00142253
PRMT7	0.867398	0.637674	1.17988	0.364816	0.121202
PRMT8	1.1756	0.677828	2.03891	0.564726	0.00611428

## Sheet: S4
Table S4: Spearman correlation analysis of the 8 PRMT genes.
from	to	cor	pvalue	weight
PRMT1	PRMT2	0.509567	1.17839e-51	6.1148
PRMT1	PRMT3	0.237402	3.09358e-11	2.84882
PRMT1	CARM1	0.557492	1.60181e-63	6.6899
PRMT1	PRMT5	0.515067	6.36781e-53	6.1808
PRMT1	PRMT6	0.357069	2.3234e-24	4.28483
PRMT1	PRMT7	0.549804	1.7348e-61	6.59765
PRMT2	PRMT3	0.288036	4.82483e-16	3.45643
PRMT2	CARM1	0.451591	1.3039e-39	5.41909
PRMT2	PRMT5	0.544409	4.32134e-60	6.53291
PRMT2	PRMT6	0.430394	9.37238e-36	5.16472
PRMT2	PRMT7	0.587882	4.14758e-72	7.05458
PRMT2	PRMT8	-0.350406	1.83895e-23	4.20487
PRMT3	CARM1	0.396383	4.11176e-30	4.75659
PRMT3	PRMT5	0.512119	3.06262e-52	6.14543
PRMT3	PRMT6	0.522745	9.89996e-55	6.27293
PRMT3	PRMT7	0.185045	2.6393e-07	2.22054
CARM1	PRMT5	0.529207	2.73739e-56	6.35048
CARM1	PRMT6	0.519807	4.93029e-54	6.23769
CARM1	PRMT7	0.424901	8.46084e-35	5.09881
PRMT5	PRMT6	0.586233	1.28037e-71	7.03479
PRMT5	PRMT7	0.413917	6.11367e-33	4.967
PRMT6	PRMT7	0.276613	7.22263e-15	3.31936
PRMT7	PRMT8	-0.154021	1.92869e-05	1.84825

## Sheet: S5
Table S5: The distributions of patients in PRMTClusters, GeneClusters and PRMTGroups.
ID	PRMTCluster	GeneCluster	PRMTScore	PRMTGroup	Dataset
C3L-00004	B	B	0.650789	Low	CPTAC
C3L-00010	A	A	0.729835	Low	CPTAC
C3L-00011	A	C	3.69037	High	CPTAC
C3L-00026	A	A	0.684254	Low	CPTAC
C3L-00079	B	B	1.02653	High	CPTAC
C3L-00088	A	A	0.468482	Low	CPTAC
C3L-00096	B	C	2.15805	High	CPTAC
C3L-00097	A	A	0.598598	Low	CPTAC
C3L-00103	B	B	0.736191	Low	CPTAC
C3L-00360	B	B	1.43528	High	CPTAC
C3L-00369	A	B	0.732442	Low	CPTAC
C3L-00416	B	B	0.98857	High	CPTAC
C3L-00418	A	A	0.437364	Low	CPTAC
C3L-00447	A	A	0.687425	Low	CPTAC
C3L-00448	B	A	0.647595	Low	CPTAC
C3L-00561	B	C	2.80549	High	CPTAC
C3L-00581	B	B	0.800245	Low	CPTAC
C3L-00583	A	A	0.832201	Low	CPTAC
C3L-00606	A	A	0.790388	Low	CPTAC
C3L-00607	B	C	1.17438	High	CPTAC
C3L-00610	B	A	0.732952	Low	CPTAC
C3L-00765	B	B	0.742607	Low	CPTAC
C3L-00766	A	A	0.577965	Low	CPTAC
C3L-00790	B	B	0.640489	Low	CPTAC
C3L-00791	A	A	0.572252	Low	CPTAC
C3L-00792	A	B	1.46747	High	CPTAC
C3L-00796	B	B	0.992132	High	CPTAC
C3L-00799	A	B	0.664261	Low	CPTAC
C3L-00800	B	B	0.791333	Low	CPTAC
C3L-00812	A	A	0.383782	Low	CPTAC
C3L-00813	B	B	0.890965	Low	CPTAC
C3L-00814	A	A	0.583809	Low	CPTAC
C3L-00817	A	A	0.532926	Low	CPTAC
C3L-00902	B	A	0.649445	Low	CPTAC
C3L-00907	A	B	0.688961	Low	CPTAC
C3L-00908	B	B	1.25808	High	CPTAC
C3L-00910	A	A	0.595335	Low	CPTAC
C3L-00917	A	B	0.798816	Low	CPTAC
C3L-01281	B	A	0.424637	Low	CPTAC
C3L-01283	A	B	1.3997	High	CPTAC
C3L-01286	A	B	1.14708	High	CPTAC
C3L-01287	B	B	1.03817	High	CPTAC
C3L-01288	B	A	0.754336	Low	CPTAC
C3L-01302	B	C	3.38687	High	CPTAC
C3L-01313	A	B	1.22306	High	CPTAC
C3L-01352	A	A	0.555046	Low	CPTAC
C3L-01553	A	B	0.672747	Low	CPTAC
C3L-01603	A	A	0.561087	Low	CPTAC
C3L-01607	B	B	0.935708	High	CPTAC
C3L-01836	A	A	0.390657	Low	CPTAC
C3L-01861	B	B	0.679782	Low	CPTAC
C3L-01882	A	B	0.666709	Low	CPTAC
C3L-01885	A	A	0.567759	Low	CPTAC
C3N-00168	B	B	0.866307	Low	CPTAC
C3N-00177	B	B	2.16625	High	CPTAC
C3N-00194	B	B	0.961721	High	CPTAC
C3N-00242	B	B	1.02623	High	CPTAC
C3N-00244	A	A	0.476039	Low	CPTAC
C3N-00246	A	B	0.595672	Low	CPTAC
C3N-00305	A	A	0.862119	Low	CPTAC
C3N-00310	A	B	1.18406	High	CPTAC
C3N-00312	B	A	0.715294	Low	CPTAC
C3N-00314	A	B	0.863318	Low	CPTAC
C3N-00315	A	C	5.88322	High	CPTAC
C3N-00317	B	B	1.84371	High	CPTAC
C3N-00320	B	A	0.582635	Low	CPTAC
C3N-00380	A	B	1.57768	High	CPTAC
C3N-00390	B	B	1.14533	High	CPTAC
C3N-00437	B	C	1.27672	High	CPTAC
C3N-00491	B	B	1.11821	High	CPTAC
C3N-00494	A	A	0.455323	Low	CPTAC
C3N-00495	A	B	1.45956	High	CPTAC
C3N-00733	A	B	0.595526	Low	CPTAC
C3N-00831	A	B	0.966929	High	CPTAC
C3N-00834	A	A	0.655368	Low	CPTAC
C3N-00852	B	B	1.22768	High	CPTAC
C3N-00953	B	B	1.40657	High	CPTAC
C3N-01176	A	A	0.638998	Low	CPTAC
C3N-01178	A	B	0.939464	High	CPTAC
C3N-01179	A	A	0.782861	Low	CPTAC
C3N-01200	A	B	2.2645	High	CPTAC
C3N-01213	A	A	0.592501	Low	CPTAC
C3N-01214	B	B	0.827227	Low	CPTAC
C3N-01220	B	C	4.5048	High	CPTAC
C3N-01261	A	A	0.405834	Low	CPTAC
C3N-01361	A	B	0.759545	Low	CPTAC
C3N-01522	A	B	0.880089	Low	CPTAC
C3N-01524	B	B	0.751989	Low	CPTAC
C3N-01646	B	B	1.01841	High	CPTAC
C3N-01648	B	C	4.13782	High	CPTAC
C3N-01649	A	B	0.921602	High	CPTAC
C3N-01651	A	B	3.35967	High	CPTAC
C3N-01808	A	A	0.651783	Low	CPTAC
Sample 1	A	B	0.883859	Low	E-MTAB
Sample 10	A	B	1.65284	High	E-MTAB
Sample 11	A	B	1.33967	High	E-MTAB
Sample 12	A	B	1.38907	High	E-MTAB
Sample 13	B	C	1.28111	High	E-MTAB
Sample 14	B	B	1.21037	High	E-MTAB
Sample 15	B	A	0.666349	Low	E-MTAB
Sample 17	A	A	0.954414	High	E-MTAB
Sample 18	B	B	2.19369	High	E-MTAB
Sample 19	A	B	1.13851	High	E-MTAB
Sample 2	A	B	1.6852	High	E-MTAB
Sample 20	A	B	1.78873	High	E-MTAB
Sample 21	B	B	0.996557	High	E-MTAB
Sample 22	B	B	1.22093	High	E-MTAB
Sample 24	B	B	2.15294	High	E-MTAB
Sample 25	B	A	0.655798	Low	E-MTAB
Sample 26	A	C	1.76363	High	E-MTAB
Sample 27	A	A	1.14491	High	E-MTAB
Sample 28	B	B	1.07488	High	E-MTAB
Sample 29	A	B	0.985771	High	E-MTAB
Sample 3	A	B	1.15331	High	E-MTAB
Sample 30	B	B	0.676035	Low	E-MTAB
Sample 32	A	B	1.23355	High	E-MTAB
Sample 33	A	B	1.13019	High	E-MTAB
Sample 34	A	A	0.690922	Low	E-MTAB
Sample 35	A	A	0.626074	Low	E-MTAB
Sample 36	A	B	2.19411	High	E-MTAB
Sample 37	B	A	0.602525	Low	E-MTAB
Sample 38	A	B	1.46411	High	E-MTAB
Sample 4	A	B	1.74932	High	E-MTAB
Sample 40	A	A	1.1907	High	E-MTAB
Sample 42	A	A	0.593255	Low	E-MTAB
Sample 43	A	A	0.692525	Low	E-MTAB
Sample 44	A	B	0.554419	Low	E-MTAB
Sample 45	A	A	0.784099	Low	E-MTAB
Sample 46	A	A	0.873923	Low	E-MTAB
Sample 47	A	C	1.13736	High	E-MTAB
Sample 48	A	B	1.6209	High	E-MTAB
Sample 49	A	A	0.73053	Low	E-MTAB
Sample 5	B	A	0.710499	Low	E-MTAB
Sample 50	A	A	0.523303	Low	E-MTAB
Sample 51	A	C	2.16774	High	E-MTAB
Sample 52	A	B	0.68429	Low	E-MTAB
Sample 53	A	A	0.724737	Low	E-MTAB
Sample 54	B	A	0.797527	Low	E-MTAB
Sample 55	A	A	0.684257	Low	E-MTAB
Sample 56	A	B	1.06175	High	E-MTAB
Sample 58	B	B	0.887605	Low	E-MTAB
Sample 59	A	B	1.78457	High	E-MTAB
Sample 6	A	A	0.678195	Low	E-MTAB
Sample 7	B	A	0.795538	Low	E-MTAB
Sample 8	B	C	2.7808	High	E-MTAB
Sample 9	A	A	0.432219	Low	E-MTAB
SP102719	A	A	0.643417	Low	RECA-EU
SP102727	A	A	1.18333	High	RECA-EU
SP102735	A	A	0.848173	Low	RECA-EU
SP102743	B	C	1.60788	High	RECA-EU
SP102749	A	C	1.25326	High	RECA-EU
SP102762	B	B	1.16731	High	RECA-EU
SP102774	A	A	0.473641	Low	RECA-EU
SP102786	A	A	0.624343	Low	RECA-EU
SP102798	A	A	0.70906	Low	RECA-EU
SP102807	A	B	1.794	High	RECA-EU
SP102819	B	C	1.68986	High	RECA-EU
SP102830	A	A	0.730578	Low	RECA-EU
SP102842	A	A	1.09592	High	RECA-EU
SP102851	A	A	0.538923	Low	RECA-EU
SP102865	B	C	1.49252	High	RECA-EU
SP102885	A	A	0.537799	Low	RECA-EU
SP102901	B	C	3.61639	High	RECA-EU
SP102933	A	A	0.76185	Low	RECA-EU
SP102949	B	B	1.2274	High	RECA-EU
SP102977	A	B	0.94805	High	RECA-EU
SP102993	A	A	0.582104	Low	RECA-EU
SP103009	A	B	2.17866	High	RECA-EU
SP103025	A	B	1.39712	High	RECA-EU
SP103049	B	B	1.15829	High	RECA-EU
SP103069	A	A	0.474851	Low	RECA-EU
SP103092	A	B	1.19046	High	RECA-EU
SP103104	A	A	0.488144	Low	RECA-EU
SP103120	B	C	3.60469	High	RECA-EU
SP103132	A	B	0.701144	Low	RECA-EU
SP103144	A	A	0.4392	Low	RECA-EU
SP103160	A	A	0.466443	Low	RECA-EU
SP103176	A	A	0.518721	Low	RECA-EU
SP103189	A	B	1.6045	High	RECA-EU
SP103201	A	B	1.16722	High	RECA-EU
SP103225	B	C	1.91326	High	RECA-EU
SP103237	A	A	0.551246	Low	RECA-EU
SP103249	A	A	0.67877	Low	RECA-EU
SP103265	A	A	0.646867	Low	RECA-EU
SP103277	A	B	0.7545	Low	RECA-EU
SP103292	A	A	0.567686	Low	RECA-EU
SP103304	A	A	0.663253	Low	RECA-EU
SP103316	A	B	1.26536	High	RECA-EU
SP103328	A	B	1.8236	High	RECA-EU
SP103344	A	A	0.628679	Low	RECA-EU
SP103356	A	A	0.775075	Low	RECA-EU
SP103360	A	A	0.663726	Low	RECA-EU
SP103368	A	A	0.645704	Low	RECA-EU
SP103376	A	B	1.14078	High	RECA-EU
SP103380	A	A	0.559804	Low	RECA-EU
SP103384	A	A	0.530207	Low	RECA-EU
SP103392	A	A	0.513539	Low	RECA-EU
SP103400	A	A	0.517293	Low	RECA-EU
SP103420	B	C	1.35455	High	RECA-EU
SP103448	A	B	1.2582	High	RECA-EU
SP103459	B	C	2.48135	High	RECA-EU
SP103471	A	A	0.411088	Low	RECA-EU
SP103487	A	A	0.531268	Low	RECA-EU
SP103499	A	A	0.733471	Low	RECA-EU
SP103527	B	B	1.74908	High	RECA-EU
SP103539	B	B	1.51404	High	RECA-EU
SP103559	A	B	0.90684	Low	RECA-EU
SP103587	A	B	0.88244	Low	RECA-EU
SP103607	A	A	0.989673	High	RECA-EU
SP103623	B	C	2.42036	High	RECA-EU
SP103643	A	B	0.997309	High	RECA-EU
SP103658	A	A	0.718152	Low	RECA-EU
SP103688	A	A	0.727621	Low	RECA-EU
SP103697	A	A	0.696291	Low	RECA-EU
SP103709	A	B	1.31099	High	RECA-EU
SP103724	A	A	0.732852	Low	RECA-EU
SP103733	A	B	2.36766	High	RECA-EU
SP103745	A	B	1.83124	High	RECA-EU
SP103754	A	B	1.65128	High	RECA-EU
SP103760	A	A	0.816215	Low	RECA-EU
SP103763	A	A	0.515656	Low	RECA-EU
SP103766	A	A	0.476415	Low	RECA-EU
SP103772	A	C	3.19666	High	RECA-EU
SP103778	B	C	4.71508	High	RECA-EU
SP103781	B	B	1.60051	High	RECA-EU
SP103784	A	A	0.587926	Low	RECA-EU
SP103787	B	B	0.741841	Low	RECA-EU
SP103790	A	A	0.482222	Low	RECA-EU
SP103793	B	C	2.19783	High	RECA-EU
SP103799	A	A	0.628486	Low	RECA-EU
SP103802	A	A	0.564304	Low	RECA-EU
SP103805	B	C	1.86845	High	RECA-EU
SP103808	B	B	1.09646	High	RECA-EU
SP103811	A	A	0.517794	Low	RECA-EU
SP103814	A	A	0.77914	Low	RECA-EU
SP103817	A	A	0.581832	Low	RECA-EU
SP103823	A	B	0.768392	Low	RECA-EU
TCGA-3Z-A93Z	A	A	0.669682	Low	TCGA
TCGA-6D-AA2E	A	B	1.36904	High	TCGA
TCGA-A3-3306	A	A	0.538881	Low	TCGA
TCGA-A3-3307	A	A	0.487438	Low	TCGA
TCGA-A3-3308	A	B	1.33306	High	TCGA
TCGA-A3-3311	A	A	0.853847	Low	TCGA
TCGA-A3-3313	B	B	1.12532	High	TCGA
TCGA-A3-3316	A	B	1.22885	High	TCGA
TCGA-A3-3317	A	B	0.712969	Low	TCGA
TCGA-A3-3319	B	B	2.30198	High	TCGA
TCGA-A3-3320	A	A	0.367901	Low	TCGA
TCGA-A3-3322	A	A	0.584215	Low	TCGA
TCGA-A3-3323	A	B	0.886681	Low	TCGA
TCGA-A3-3324	A	A	0.827277	Low	TCGA
TCGA-A3-3325	A	A	0.566784	Low	TCGA
TCGA-A3-3326	A	A	0.478076	Low	TCGA
TCGA-A3-3328	A	C	1.09326	High	TCGA
TCGA-A3-3329	A	A	0.682899	Low	TCGA
TCGA-A3-3331	A	A	0.679694	Low	TCGA
TCGA-A3-3335	B	B	0.884	Low	TCGA
TCGA-A3-3343	A	A	0.630796	Low	TCGA
TCGA-A3-3346	A	C	3.48219	High	TCGA
TCGA-A3-3347	A	B	1.44962	High	TCGA
TCGA-A3-3349	A	A	0.494786	Low	TCGA
TCGA-A3-3351	A	A	0.811002	Low	TCGA
TCGA-A3-3352	A	A	0.652855	Low	TCGA
TCGA-A3-3357	A	B	1.85348	High	TCGA
TCGA-A3-3358	A	B	0.650675	Low	TCGA
TCGA-A3-3359	A	A	0.522057	Low	TCGA
TCGA-A3-3362	A	A	0.582667	Low	TCGA
TCGA-A3-3363	A	B	1.49523	High	TCGA
TCGA-A3-3365	A	A	0.80982	Low	TCGA
TCGA-A3-3367	A	A	0.523109	Low	TCGA
TCGA-A3-3370	A	A	0.51394	Low	TCGA
TCGA-A3-3372	A	A	0.880074	Low	TCGA
TCGA-A3-3373	A	A	0.632408	Low	TCGA
TCGA-A3-3374	B	C	2.0594	High	TCGA
TCGA-A3-3376	A	A	0.627066	Low	TCGA
TCGA-A3-3378	A	B	1.927	High	TCGA
TCGA-A3-3380	A	A	0.561937	Low	TCGA
TCGA-A3-3382	A	B	1.03648	High	TCGA
TCGA-A3-3383	A	B	0.913106	High	TCGA
TCGA-A3-3385	A	A	0.507675	Low	TCGA
TCGA-A3-3387	A	A	0.77108	Low	TCGA
TCGA-A3-A6NI	A	A	1.14855	High	TCGA
TCGA-A3-A6NJ	A	A	0.560165	Low	TCGA
TCGA-A3-A6NL	A	A	0.641022	Low	TCGA
TCGA-A3-A6NN	A	A	0.761323	Low	TCGA
TCGA-A3-A8CQ	A	A	0.519937	Low	TCGA
TCGA-A3-A8OV	A	A	0.777444	Low	TCGA
TCGA-A3-A8OW	A	A	0.497778	Low	TCGA
TCGA-AK-3425	A	B	1.83575	High	TCGA
TCGA-AK-3426	B	C	3.52118	High	TCGA
TCGA-AK-3427	B	C	1.89973	High	TCGA
TCGA-AK-3428	A	A	0.53713	Low	TCGA
TCGA-AK-3429	A	A	0.951348	High	TCGA
TCGA-AK-3431	A	A	0.79847	Low	TCGA
TCGA-AK-3433	B	C	1.71223	High	TCGA
TCGA-AK-3434	B	A	0.864123	Low	TCGA
TCGA-AK-3436	B	B	1.48338	High	TCGA
TCGA-AK-3440	B	C	1.86539	High	TCGA
TCGA-AK-3443	B	C	1.57398	High	TCGA
TCGA-AK-3445	A	B	2.45756	High	TCGA
TCGA-AK-3447	B	C	2.81896	High	TCGA
TCGA-AK-3450	A	A	0.522726	Low	TCGA
TCGA-AK-3451	B	C	2.08038	High	TCGA
TCGA-AK-3453	B	C	1.42042	High	TCGA
TCGA-AK-3454	B	C	1.71613	High	TCGA
TCGA-AK-3455	A	A	0.889236	Low	TCGA
TCGA-AK-3456	A	B	1.65533	High	TCGA
TCGA-AK-3458	A	B	1.00959	High	TCGA
TCGA-AK-3460	A	A	0.708245	Low	TCGA
TCGA-AK-3461	A	A	0.562801	Low	TCGA
TCGA-AK-3465	B	C	1.73176	High	TCGA
TCGA-AS-3777	B	C	2.43787	High	TCGA
TCGA-AS-3778	A	A	0.500793	Low	TCGA
TCGA-B0-4688	A	C	3.13828	High	TCGA
TCGA-B0-4690	A	B	2.61951	High	TCGA
TCGA-B0-4691	B	C	2.75657	High	TCGA
TCGA-B0-4693	A	A	0.840025	Low	TCGA
TCGA-B0-4694	A	B	1.58294	High	TCGA
TCGA-B0-4696	A	C	3.1531	High	TCGA
TCGA-B0-4697	B	C	2.96484	High	TCGA
TCGA-B0-4698	A	C	2.9438	High	TCGA
TCGA-B0-4699	A	C	2.25028	High	TCGA
TCGA-B0-4700	B	B	1.95567	High	TCGA
TCGA-B0-4701	A	B	0.736445	Low	TCGA
TCGA-B0-4703	A	B	1.93159	High	TCGA
TCGA-B0-4706	A	B	1.26977	High	TCGA
TCGA-B0-4707	B	C	2.58684	High	TCGA
TCGA-B0-4710	A	A	1.01197	High	TCGA
TCGA-B0-4712	A	C	2.43904	High	TCGA
TCGA-B0-4713	B	C	3.10134	High	TCGA
TCGA-B0-4714	B	B	0.950914	High	TCGA
TCGA-B0-4718	B	B	1.78784	High	TCGA
TCGA-B0-4810	A	B	1.41385	High	TCGA
TCGA-B0-4811	B	C	1.65024	High	TCGA
TCGA-B0-4813	B	C	2.78387	High	TCGA
TCGA-B0-4814	A	A	0.804279	Low	TCGA
TCGA-B0-4815	A	C	3.10526	High	TCGA
TCGA-B0-4816	A	B	0.814678	Low	TCGA
TCGA-B0-4817	B	C	4.65193	High	TCGA
TCGA-B0-4818	A	A	0.729168	Low	TCGA
TCGA-B0-4819	B	C	2.69709	High	TCGA
TCGA-B0-4821	B	C	3.69312	High	TCGA
TCGA-B0-4822	B	C	1.80604	High	TCGA
TCGA-B0-4823	A	A	0.85391	Low	TCGA
TCGA-B0-4824	A	A	0.781279	Low	TCGA
TCGA-B0-4827	A	B	1.97257	High	TCGA
TCGA-B0-4828	B	B	1.48637	High	TCGA
TCGA-B0-4833	B	A	0.802479	Low	TCGA
TCGA-B0-4834	B	C	1.5751	High	TCGA
TCGA-B0-4836	A	B	0.991167	High	TCGA
TCGA-B0-4837	B	B	2.61935	High	TCGA
TCGA-B0-4838	A	A	0.773055	Low	TCGA
TCGA-B0-4839	B	B	1.26022	High	TCGA
TCGA-B0-4841	B	C	1.69435	High	TCGA
TCGA-B0-4842	B	C	2.86534	High	TCGA
TCGA-B0-4843	B	C	2.32817	High	TCGA
TCGA-B0-4844	A	B	2.16959	High	TCGA
TCGA-B0-4845	A	A	1.08871	High	TCGA
TCGA-B0-4846	A	A	0.47248	Low	TCGA
TCGA-B0-4847	B	C	1.44297	High	TCGA
TCGA-B0-4848	A	B	1.12143	High	TCGA
TCGA-B0-4849	A	A	0.669907	Low	TCGA
TCGA-B0-4852	A	A	0.917171	High	TCGA
TCGA-B0-4945	A	A	0.698112	Low	TCGA
TCGA-B0-5075	B	B	2.2684	High	TCGA
TCGA-B0-5077	A	B	1.19748	High	TCGA
TCGA-B0-5080	A	B	1.23784	High	TCGA
TCGA-B0-5081	B	C	1.17988	High	TCGA
TCGA-B0-5083	B	C	1.63355	High	TCGA
TCGA-B0-5084	B	C	2.24347	High	TCGA
TCGA-B0-5085	B	C	1.09308	High	TCGA
TCGA-B0-5088	B	B	0.855404	Low	TCGA
TCGA-B0-5092	B	B	1.43128	High	TCGA
TCGA-B0-5094	A	B	2.86907	High	TCGA
TCGA-B0-5095	A	B	1.3254	High	TCGA
TCGA-B0-5096	A	C	3.21723	High	TCGA
TCGA-B0-5097	A	B	1.59877	High	TCGA
TCGA-B0-5098	A	C	3.06426	High	TCGA
TCGA-B0-5099	A	A	1.03103	High	TCGA
TCGA-B0-5100	B	C	2.42763	High	TCGA
TCGA-B0-5102	A	B	0.80016	Low	TCGA
TCGA-B0-5106	B	B	1.11848	High	TCGA
TCGA-B0-5107	A	C	3.36759	High	TCGA
TCGA-B0-5108	A	B	1.21344	High	TCGA
TCGA-B0-5109	A	C	2.47268	High	TCGA
TCGA-B0-5110	A	A	0.478825	Low	TCGA
TCGA-B0-5113	A	A	0.56635	Low	TCGA
TCGA-B0-5115	A	A	0.539234	Low	TCGA
TCGA-B0-5116	A	B	1.22761	High	TCGA
TCGA-B0-5117	B	C	2.00017	High	TCGA
TCGA-B0-5119	A	A	0.592054	Low	TCGA
TCGA-B0-5120	A	A	0.861736	Low	TCGA
TCGA-B0-5121	B	B	0.879139	Low	TCGA
TCGA-B0-5399	A	A	0.567312	Low	TCGA
TCGA-B0-5400	B	C	2.65397	High	TCGA
TCGA-B0-5402	A	A	0.490464	Low	TCGA
TCGA-B0-5690	A	A	0.649697	Low	TCGA
TCGA-B0-5691	A	A	0.65439	Low	TCGA
TCGA-B0-5692	B	B	0.815958	Low	TCGA
TCGA-B0-5693	A	A	0.436859	Low	TCGA
TCGA-B0-5694	B	B	1.10494	High	TCGA
TCGA-B0-5695	A	A	0.64666	Low	TCGA
TCGA-B0-5696	A	A	0.823153	Low	TCGA
TCGA-B0-5697	A	B	1.10107	High	TCGA
TCGA-B0-5698	B	A	0.590043	Low	TCGA
TCGA-B0-5699	A	A	0.458115	Low	TCGA
TCGA-B0-5700	A	A	0.553255	Low	TCGA
TCGA-B0-5701	A	B	0.641909	Low	TCGA
TCGA-B0-5702	B	C	1.86587	High	TCGA
TCGA-B0-5703	B	B	0.796567	Low	TCGA
TCGA-B0-5705	A	A	0.391111	Low	TCGA
TCGA-B0-5706	B	B	1.29175	High	TCGA
TCGA-B0-5707	A	B	2.14122	High	TCGA
TCGA-B0-5709	A	A	0.904961	Low	TCGA
TCGA-B0-5710	A	A	0.583236	Low	TCGA
TCGA-B0-5711	A	A	0.594376	Low	TCGA
TCGA-B0-5712	B	A	0.696218	Low	TCGA
TCGA-B0-5713	A	A	0.455419	Low	TCGA
TCGA-B0-5812	A	A	0.561224	Low	TCGA
TCGA-B2-3923	B	C	1.63336	High	TCGA
TCGA-B2-3924	B	B	0.91956	High	TCGA
TCGA-B2-4098	B	C	2.8173	High	TCGA
TCGA-B2-4099	A	A	0.7136	Low	TCGA
TCGA-B2-4101	A	A	0.905335	Low	TCGA
TCGA-B2-4102	A	A	0.516208	Low	TCGA
TCGA-B2-5633	A	B	1.02427	High	TCGA
TCGA-B2-5635	B	A	0.806225	Low	TCGA
TCGA-B2-5636	A	B	1.4183	High	TCGA
TCGA-B2-5639	A	A	0.804984	Low	TCGA
TCGA-B2-5641	A	B	1.26097	High	TCGA
TCGA-B2-A4SR	A	A	0.538952	Low	TCGA
TCGA-B4-5377	A	A	0.407727	Low	TCGA
TCGA-B4-5378	A	B	1.00725	High	TCGA
TCGA-B4-5832	B	B	1.29899	High	TCGA
TCGA-B4-5834	A	A	0.580455	Low	TCGA
TCGA-B4-5835	A	B	1.74769	High	TCGA
TCGA-B4-5836	A	A	0.450903	Low	TCGA
TCGA-B4-5838	A	A	0.575864	Low	TCGA
TCGA-B4-5843	A	A	0.589988	Low	TCGA
TCGA-B4-5844	A	A	0.654921	Low	TCGA
TCGA-B8-4143	A	C	2.07797	High	TCGA
TCGA-B8-4146	B	A	0.630037	Low	TCGA
TCGA-B8-4148	A	A	0.600414	Low	TCGA
TCGA-B8-4151	A	A	0.512218	Low	TCGA
TCGA-B8-4153	B	B	0.883247	Low	TCGA
TCGA-B8-4154	A	A	0.683388	Low	TCGA
TCGA-B8-4619	B	C	1.33088	High	TCGA
TCGA-B8-4620	A	B	2.02772	High	TCGA
TCGA-B8-4621	A	B	2.37031	High	TCGA
TCGA-B8-4622	A	A	0.77271	Low	TCGA
TCGA-B8-5158	A	B	1.0099	High	TCGA
TCGA-B8-5159	A	A	0.670382	Low	TCGA
TCGA-B8-5162	B	B	1.20718	High	TCGA
TCGA-B8-5163	A	B	1.58984	High	TCGA
TCGA-B8-5164	A	A	0.695183	Low	TCGA
TCGA-B8-5165	A	A	0.510764	Low	TCGA
TCGA-B8-5545	A	A	0.787502	Low	TCGA
TCGA-B8-5546	A	B	1.2938	High	TCGA
TCGA-B8-5549	A	A	0.625896	Low	TCGA
TCGA-B8-5550	A	B	1.20392	High	TCGA
TCGA-B8-5551	A	C	2.63229	High	TCGA
TCGA-B8-5552	A	A	0.625497	Low	TCGA
TCGA-B8-5553	A	A	0.350046	Low	TCGA
TCGA-B8-A54D	B	B	1.68957	High	TCGA
TCGA-B8-A54E	B	C	1.28176	High	TCGA
TCGA-B8-A54F	A	B	1.39841	High	TCGA
TCGA-B8-A54G	A	B	1.07406	High	TCGA
TCGA-B8-A54H	A	A	0.617857	Low	TCGA
TCGA-B8-A54I	B	C	2.44741	High	TCGA
TCGA-B8-A54J	A	A	0.444998	Low	TCGA
TCGA-B8-A54K	A	B	1.12743	High	TCGA
TCGA-B8-A7U6	A	A	0.489201	Low	TCGA
TCGA-B8-A8YJ	A	A	0.5832	Low	TCGA
TCGA-BP-4158	A	A	0.722043	Low	TCGA
TCGA-BP-4159	B	B	1.20122	High	TCGA
TCGA-BP-4160	A	A	0.933864	High	TCGA
TCGA-BP-4161	A	A	1.01389	High	TCGA
TCGA-BP-4162	A	A	0.429802	Low	TCGA
TCGA-BP-4163	A	B	1.21264	High	TCGA
TCGA-BP-4164	A	A	0.638258	Low	TCGA
TCGA-BP-4165	B	A	1.08921	High	TCGA
TCGA-BP-4166	A	B	1.29451	High	TCGA
TCGA-BP-4167	B	C	2.60437	High	TCGA
TCGA-BP-4169	A	A	0.885668	Low	TCGA
TCGA-BP-4170	A	A	0.579132	Low	TCGA
TCGA-BP-4173	A	B	0.97465	High	TCGA
TCGA-BP-4174	A	A	0.853711	Low	TCGA
TCGA-BP-4176	B	B	0.837507	Low	TCGA
TCGA-BP-4177	A	B	1.36658	High	TCGA
TCGA-BP-4325	A	A	0.604611	Low	TCGA
TCGA-BP-4326	A	B	1.19495	High	TCGA
TCGA-BP-4327	A	B	1.32584	High	TCGA
TCGA-BP-4329	A	A	1.76088	High	TCGA
TCGA-BP-4330	A	A	0.563552	Low	TCGA
TCGA-BP-4331	A	A	0.630319	Low	TCGA
TCGA-BP-4332	A	A	1.02673	High	TCGA
TCGA-BP-4334	B	C	2.51738	High	TCGA
TCGA-BP-4335	B	B	1.17194	High	TCGA
TCGA-BP-4337	B	B	1.67207	High	TCGA
TCGA-BP-4338	B	C	2.63873	High	TCGA
TCGA-BP-4340	A	A	0.491049	Low	TCGA
TCGA-BP-4341	B	A	0.771906	Low	TCGA
TCGA-BP-4342	A	B	1.93637	High	TCGA
TCGA-BP-4343	A	B	1.33441	High	TCGA
TCGA-BP-4344	A	A	0.836855	Low	TCGA
TCGA-BP-4345	A	B	1.69848	High	TCGA
TCGA-BP-4346	A	B	1.10605	High	TCGA
TCGA-BP-4347	A	A	0.55372	Low	TCGA
TCGA-BP-4349	B	A	0.820446	Low	TCGA
TCGA-BP-4351	A	A	1.2504	High	TCGA
TCGA-BP-4352	B	C	4.21712	High	TCGA
TCGA-BP-4353	A	A	0.561923	Low	TCGA
TCGA-BP-4354	A	C	2.2159	High	TCGA
TCGA-BP-4355	A	A	0.797081	Low	TCGA
TCGA-BP-4756	A	B	1.64692	High	TCGA
TCGA-BP-4758	B	B	1.23005	High	TCGA
TCGA-BP-4759	B	B	0.907294	Low	TCGA
TCGA-BP-4760	A	B	1.17747	High	TCGA
TCGA-BP-4761	B	C	3.23629	High	TCGA
TCGA-BP-4762	A	A	0.651707	Low	TCGA
TCGA-BP-4763	A	A	1.22298	High	TCGA
TCGA-BP-4765	A	A	0.552359	Low	TCGA
TCGA-BP-4766	A	A	0.486062	Low	TCGA
TCGA-BP-4768	A	A	0.669633	Low	TCGA
TCGA-BP-4769	A	B	1.66561	High	TCGA
TCGA-BP-4770	A	C	2.20234	High	TCGA
TCGA-BP-4771	B	B	1.61016	High	TCGA
TCGA-BP-4774	A	A	0.69323	Low	TCGA
TCGA-BP-4775	A	A	0.410349	Low	TCGA
TCGA-BP-4776	B	B	1.00815	High	TCGA
TCGA-BP-4777	B	B	0.926542	High	TCGA
TCGA-BP-4781	A	A	1.15472	High	TCGA
TCGA-BP-4782	A	A	0.89437	Low	TCGA
TCGA-BP-4784	A	B	2.31618	High	TCGA
TCGA-BP-4787	B	B	1.20766	High	TCGA
TCGA-BP-4789	A	A	0.609072	Low	TCGA
TCGA-BP-4790	A	A	0.665734	Low	TCGA
TCGA-BP-4795	A	B	1.50132	High	TCGA
TCGA-BP-4797	B	B	0.744146	Low	TCGA
TCGA-BP-4798	B	C	1.91228	High	TCGA
TCGA-BP-4799	B	C	4.11655	High	TCGA
TCGA-BP-4801	A	A	0.749848	Low	TCGA
TCGA-BP-4803	A	B	1.0347	High	TCGA
TCGA-BP-4804	B	B	1.18572	High	TCGA
TCGA-BP-4807	A	A	0.695095	Low	TCGA
TCGA-BP-4959	B	B	0.801072	Low	TCGA
TCGA-BP-4960	B	C	1.65892	High	TCGA
TCGA-BP-4961	A	A	0.391611	Low	TCGA
TCGA-BP-4962	B	B	0.912798	High	TCGA
TCGA-BP-4963	A	A	0.657832	Low	TCGA
TCGA-BP-4964	A	A	0.803996	Low	TCGA
TCGA-BP-4965	A	A	0.498146	Low	TCGA
TCGA-BP-4967	A	B	0.908032	High	TCGA
TCGA-BP-4968	A	B	1.05638	High	TCGA
TCGA-BP-4969	B	A	0.562462	Low	TCGA
TCGA-BP-4970	A	A	0.619012	Low	TCGA
TCGA-BP-4971	B	C	2.3966	High	TCGA
TCGA-BP-4972	A	A	0.603929	Low	TCGA
TCGA-BP-4973	A	A	0.414591	Low	TCGA
TCGA-BP-4974	A	A	0.911067	High	TCGA
TCGA-BP-4975	A	A	0.493279	Low	TCGA
TCGA-BP-4976	A	A	0.378977	Low	TCGA
TCGA-BP-4977	A	B	1.15516	High	TCGA
TCGA-BP-4981	B	C	1.78806	High	TCGA
TCGA-BP-4982	A	A	0.396711	Low	TCGA
TCGA-BP-4983	A	C	2.83156	High	TCGA
TCGA-BP-4985	A	C	2.4608	High	TCGA
TCGA-BP-4986	A	B	0.894482	Low	TCGA
TCGA-BP-4987	A	A	0.540131	Low	TCGA
TCGA-BP-4989	B	C	1.27757	High	TCGA
TCGA-BP-4991	A	A	0.559883	Low	TCGA
TCGA-BP-4992	B	C	1.85866	High	TCGA
TCGA-BP-4993	A	A	0.656009	Low	TCGA
TCGA-BP-4994	A	B	0.70842	Low	TCGA
TCGA-BP-4995	A	A	0.654457	Low	TCGA
TCGA-BP-4998	A	A	0.762047	Low	TCGA
TCGA-BP-4999	A	A	0.7708	Low	TCGA
TCGA-BP-5000	B	B	1.85494	High	TCGA
TCGA-BP-5001	B	B	1.04087	High	TCGA
TCGA-BP-5004	A	A	0.42711	Low	TCGA
TCGA-BP-5006	A	A	0.500805	Low	TCGA
TCGA-BP-5007	A	A	0.536387	Low	TCGA
TCGA-BP-5008	A	A	0.678651	Low	TCGA
TCGA-BP-5009	B	B	2.22306	High	TCGA
TCGA-BP-5010	B	C	2.19539	High	TCGA
TCGA-BP-5168	A	A	0.940536	High	TCGA
TCGA-BP-5169	B	C	4.27537	High	TCGA
TCGA-BP-5170	B	B	0.819019	Low	TCGA
TCGA-BP-5173	A	A	0.989711	High	TCGA
TCGA-BP-5174	B	B	1.06954	High	TCGA
TCGA-BP-5175	B	C	3.05939	High	TCGA
TCGA-BP-5176	A	A	0.775464	Low	TCGA
TCGA-BP-5177	A	A	0.87535	Low	TCGA
TCGA-BP-5178	B	C	1.86887	High	TCGA
TCGA-BP-5180	A	B	0.861177	Low	TCGA
TCGA-BP-5181	A	A	1.05171	High	TCGA
TCGA-BP-5182	A	A	1.0074	High	TCGA
TCGA-BP-5183	A	A	0.758536	Low	TCGA
TCGA-BP-5184	A	A	0.511923	Low	TCGA
TCGA-BP-5185	B	C	1.75358	High	TCGA
TCGA-BP-5186	A	A	0.456745	Low	TCGA
TCGA-BP-5187	A	A	0.978571	High	TCGA
TCGA-BP-5189	A	A	0.800479	Low	TCGA
TCGA-BP-5190	B	B	1.50369	High	TCGA
TCGA-BP-5191	B	C	3.4716	High	TCGA
TCGA-BP-5192	A	A	0.560763	Low	TCGA
TCGA-BP-5194	A	A	0.534515	Low	TCGA
TCGA-BP-5195	A	A	0.718462	Low	TCGA
TCGA-BP-5196	A	B	1.92135	High	TCGA
TCGA-BP-5198	A	B	0.97122	High	TCGA
TCGA-BP-5199	A	B	1.56759	High	TCGA
TCGA-BP-5200	A	A	0.764582	Low	TCGA
TCGA-BP-5201	A	A	0.869154	Low	TCGA
TCGA-BP-5202	A	A	0.62047	Low	TCGA
TCGA-CJ-4634	A	A	0.577864	Low	TCGA
TCGA-CJ-4635	A	B	0.874698	Low	TCGA
TCGA-CJ-4636	B	B	2.29136	High	TCGA
TCGA-CJ-4637	A	B	2.19145	High	TCGA
TCGA-CJ-4638	B	C	2.50654	High	TCGA
TCGA-CJ-4639	A	A	0.511104	Low	TCGA
TCGA-CJ-4640	A	B	1.23262	High	TCGA
TCGA-CJ-4641	A	B	1.3093	High	TCGA
TCGA-CJ-4642	B	C	0.925236	High	TCGA
TCGA-CJ-4643	A	A	0.564827	Low	TCGA
TCGA-CJ-4644	A	A	0.773679	Low	TCGA
TCGA-CJ-4868	A	B	1.27879	High	TCGA
TCGA-CJ-4869	B	B	0.987048	High	TCGA
TCGA-CJ-4870	A	A	0.655943	Low	TCGA
TCGA-CJ-4871	A	A	0.941606	High	TCGA
TCGA-CJ-4872	B	B	0.867472	Low	TCGA
TCGA-CJ-4873	B	C	2.25041	High	TCGA
TCGA-CJ-4874	A	A	0.51912	Low	TCGA
TCGA-CJ-4875	B	B	1.42759	High	TCGA
TCGA-CJ-4876	B	B	0.822678	Low	TCGA
TCGA-CJ-4878	A	A	0.530735	Low	TCGA
TCGA-CJ-4881	B	B	2.73596	High	TCGA
TCGA-CJ-4882	B	B	1.74362	High	TCGA
TCGA-CJ-4884	B	B	1.01705	High	TCGA
TCGA-CJ-4885	A	A	1.10202	High	TCGA
TCGA-CJ-4886	A	A	0.521367	Low	TCGA
TCGA-CJ-4887	B	B	1.00096	High	TCGA
TCGA-CJ-4888	B	C	1.34232	High	TCGA
TCGA-CJ-4889	A	A	1.15069	High	TCGA
TCGA-CJ-4890	A	B	1.83343	High	TCGA
TCGA-CJ-4891	B	C	3.15071	High	TCGA
TCGA-CJ-4892	A	A	0.79179	Low	TCGA
TCGA-CJ-4893	A	A	0.613302	Low	TCGA
TCGA-CJ-4894	A	A	0.622466	Low	TCGA
TCGA-CJ-4895	A	B	1.67978	High	TCGA
TCGA-CJ-4897	A	A	0.413704	Low	TCGA
TCGA-CJ-4899	A	A	0.543865	Low	TCGA
TCGA-CJ-4900	B	C	2.25245	High	TCGA
TCGA-CJ-4901	B	C	1.73292	High	TCGA
TCGA-CJ-4902	A	B	1.05153	High	TCGA
TCGA-CJ-4903	B	A	0.58243	Low	TCGA
TCGA-CJ-4904	A	A	0.562208	Low	TCGA
TCGA-CJ-4905	A	A	0.574922	Low	TCGA
TCGA-CJ-4907	A	A	0.447836	Low	TCGA
TCGA-CJ-4908	A	A	0.642317	Low	TCGA
TCGA-CJ-4912	B	C	1.54752	High	TCGA
TCGA-CJ-4916	B	B	0.748952	Low	TCGA
TCGA-CJ-4918	A	B	1.63672	High	TCGA
TCGA-CJ-4920	A	A	1.06409	High	TCGA
TCGA-CJ-5671	A	B	0.817229	Low	TCGA
TCGA-CJ-5672	B	B	0.884985	Low	TCGA
TCGA-CJ-5675	A	A	0.855666	Low	TCGA
TCGA-CJ-5676	B	B	0.83926	Low	TCGA
TCGA-CJ-5677	B	B	1.89861	High	TCGA
TCGA-CJ-5678	B	B	1.02905	High	TCGA
TCGA-CJ-5679	B	B	1.65141	High	TCGA
TCGA-CJ-5680	A	A	1.4332	High	TCGA
TCGA-CJ-5681	A	B	1.57637	High	TCGA
TCGA-CJ-5682	A	B	0.703119	Low	TCGA
TCGA-CJ-5683	A	A	0.695904	Low	TCGA
TCGA-CJ-5684	A	A	0.745697	Low	TCGA
TCGA-CJ-5686	A	A	1.0816	High	TCGA
TCGA-CJ-6027	A	C	2.23519	High	TCGA
TCGA-CJ-6028	A	B	1.0273	High	TCGA
TCGA-CJ-6030	A	B	0.983561	High	TCGA
TCGA-CJ-6031	B	B	1.33881	High	TCGA
TCGA-CJ-6032	A	A	0.56698	Low	TCGA
TCGA-CJ-6033	A	B	1.79203	High	TCGA
TCGA-CW-5580	A	A	0.718832	Low	TCGA
TCGA-CW-5581	A	A	0.611559	Low	TCGA
TCGA-CW-5583	A	A	0.409189	Low	TCGA
TCGA-CW-5584	A	A	0.572468	Low	TCGA
TCGA-CW-5585	A	A	0.345888	Low	TCGA
TCGA-CW-5587	A	A	0.507535	Low	TCGA
TCGA-CW-5588	A	B	0.76743	Low	TCGA
TCGA-CW-5589	A	A	0.628626	Low	TCGA
TCGA-CW-5590	A	A	0.628035	Low	TCGA
TCGA-CW-5591	A	A	0.91616	High	TCGA
TCGA-CW-6087	A	C	2.85533	High	TCGA
TCGA-CW-6088	A	A	0.527024	Low	TCGA
TCGA-CW-6090	A	B	1.11011	High	TCGA
TCGA-CW-6093	A	A	0.516589	Low	TCGA
TCGA-CW-6097	A	B	0.585555	Low	TCGA
TCGA-CZ-4853	A	A	0.535976	Low	TCGA
TCGA-CZ-4854	A	B	1.77611	High	TCGA
TCGA-CZ-4856	A	A	0.578647	Low	TCGA
TCGA-CZ-4857	A	B	2.21765	High	TCGA
TCGA-CZ-4858	A	C	2.81814	High	TCGA
TCGA-CZ-4859	A	A	0.479496	Low	TCGA
TCGA-CZ-4860	A	C	2.5027	High	TCGA
TCGA-CZ-4861	A	B	1.43939	High	TCGA
TCGA-CZ-4862	A	A	0.972402	High	TCGA
TCGA-CZ-4863	A	A	0.452953	Low	TCGA
TCGA-CZ-4864	A	A	0.596595	Low	TCGA
TCGA-CZ-4865	A	A	1.56617	High	TCGA
TCGA-CZ-4866	A	B	0.945776	High	TCGA
TCGA-CZ-5451	A	A	0.463916	Low	TCGA
TCGA-CZ-5452	A	B	0.605606	Low	TCGA
TCGA-CZ-5453	A	A	1.09493	High	TCGA
TCGA-CZ-5454	A	B	0.927938	High	TCGA
TCGA-CZ-5455	A	A	0.752724	Low	TCGA
TCGA-CZ-5456	A	B	1.67249	High	TCGA
TCGA-CZ-5457	A	A	0.560397	Low	TCGA
TCGA-CZ-5458	A	A	0.649105	Low	TCGA
TCGA-CZ-5459	A	B	1.01358	High	TCGA
TCGA-CZ-5460	A	B	0.731325	Low	TCGA
TCGA-CZ-5461	A	A	0.96916	High	TCGA
TCGA-CZ-5462	A	B	1.15011	High	TCGA
TCGA-CZ-5463	A	A	0.584794	Low	TCGA
TCGA-CZ-5464	A	B	1.46898	High	TCGA
TCGA-CZ-5465	A	A	0.883047	Low	TCGA
TCGA-CZ-5466	A	B	1.27881	High	TCGA
TCGA-CZ-5467	A	A	0.719437	Low	TCGA
TCGA-CZ-5468	A	C	2.61534	High	TCGA
TCGA-CZ-5469	B	C	2.31951	High	TCGA
TCGA-CZ-5470	B	B	1.19073	High	TCGA
TCGA-CZ-5982	A	A	0.50695	Low	TCGA
TCGA-CZ-5984	A	B	1.21504	High	TCGA
TCGA-CZ-5985	A	A	1.02988	High	TCGA
TCGA-CZ-5986	A	A	0.743331	Low	TCGA
TCGA-CZ-5987	B	B	0.968528	High	TCGA
TCGA-CZ-5988	A	A	1.21895	High	TCGA
TCGA-CZ-5989	B	A	0.899868	Low	TCGA
TCGA-DV-5565	A	B	1.13879	High	TCGA
TCGA-DV-5566	A	A	0.614425	Low	TCGA
TCGA-DV-5567	A	B	0.971417	High	TCGA
TCGA-DV-5568	A	B	1.63755	High	TCGA
TCGA-DV-5569	A	A	0.624271	Low	TCGA
TCGA-DV-5573	A	A	0.803245	Low	TCGA
TCGA-DV-5574	A	B	1.19085	High	TCGA
TCGA-DV-5575	A	A	0.561579	Low	TCGA
TCGA-DV-5576	A	B	1.05641	High	TCGA
TCGA-DV-A4VX	B	C	2.48794	High	TCGA
TCGA-DV-A4VZ	A	C	2.34892	High	TCGA
TCGA-DV-A4W0	A	A	0.603258	Low	TCGA
TCGA-EU-5904	A	A	0.357484	Low	TCGA
TCGA-EU-5905	A	B	0.780792	Low	TCGA
TCGA-EU-5906	A	A	0.390926	Low	TCGA
TCGA-EU-5907	A	A	0.819357	Low	TCGA
TCGA-G6-A5PC	B	C	2.46724	High	TCGA
TCGA-G6-A8L6	B	B	1.13249	High	TCGA
TCGA-G6-A8L7	B	C	4.06371	High	TCGA
TCGA-G6-A8L8	A	A	0.770028	Low	TCGA
TCGA-GK-A6C7	A	A	0.817491	Low	TCGA
TCGA-MM-A563	B	B	0.995769	High	TCGA
TCGA-MM-A564	B	C	2.40869	High	TCGA
TCGA-MM-A84U	B	B	2.07785	High	TCGA
TCGA-MW-A4EC	A	A	0.700631	Low	TCGA
TCGA-T7-A92I	A	B	1.20266	High	TCGA

## Sheet: S6
Table S6: The activation state of biological pathways in distinct PRMTClusters by GSVA enrichment analysis.
Pathways	logFC	AveExpr	t	P.Value	adj.P.Val	B
KEGG_OLFACTORY_TRANSDUCTION	0.47451	0.0171049	21.5327	7.7205e-81	1.42057e-78	173.465
KEGG_LINOLEIC_ACID_METABOLISM	0.406687	0.000725704	19.4102	1.3263e-68	1.22019e-66	145.436
KEGG_UBIQUITIN_MEDIATED_PROTEOLYSIS	-0.307804	0.00388634	-18.4477	3.41752e-63	2.09608e-61	133.043
KEGG_ENDOMETRIAL_CANCER	-0.291055	0.00666538	-17.9312	2.4788e-60	1.14025e-58	126.492
KEGG_COLORECTAL_CANCER	-0.270566	0.0036132	-16.7744	4.76387e-54	1.7531e-52	112.104
KEGG_NEUROACTIVE_LIGAND_RECEPTOR_INTERACTION	0.251164	0.0134693	16.5944	4.35156e-53	1.33448e-51	109.905
KEGG_RNA_DEGRADATION	-0.296087	-0.00888289	-16.5073	1.26376e-52	3.32188e-51	108.845
KEGG_ARACHIDONIC_ACID_METABOLISM	0.274356	-0.000137379	16.326	1.15502e-51	2.65655e-50	106.645
KEGG_RENAL_CELL_CARCINOMA	-0.28582	0.00727389	-16.213	4.55603e-51	9.31455e-50	105.281
KEGG_PROSTATE_CANCER	-0.23087	0.00305758	-16.1389	1.11721e-50	2.05566e-49	104.39
KEGG_PANCREATIC_CANCER	-0.269725	0.00597864	-15.9575	9.97201e-50	1.65077e-48	102.214
KEGG_NON_SMALL_CELL_LUNG_CANCER	-0.239353	0.00393573	-15.9512	1.07659e-49	1.65077e-48	102.138
KEGG_CHRONIC_MYELOID_LEUKEMIA	-0.272634	0.00579097	-15.9264	1.45068e-49	2.05327e-48	101.841
KEGG_BASAL_TRANSCRIPTION_FACTORS	-0.277766	-0.00643717	-15.9083	1.8017e-49	2.36795e-48	101.626
KEGG_INSULIN_SIGNALING_PATHWAY	-0.173321	0.0024884	-15.5384	1.49459e-47	1.83337e-46	97.2345
KEGG_NEUROTROPHIN_SIGNALING_PATHWAY	-0.227394	0.0079283	-15.4813	2.94303e-47	3.38449e-46	96.5612
KEGG_MTOR_SIGNALING_PATHWAY	-0.219901	0.00286037	-15.3625	1.19967e-46	1.29847e-45	95.1647
KEGG_SPLICEOSOME	-0.303965	-0.0024623	-15.3031	2.41665e-46	2.47035e-45	94.4688
KEGG_ENDOCYTOSIS	-0.184826	0.00425792	-15.0165	6.9542e-45	6.7346e-44	91.1307
KEGG_ERBB_SIGNALING_PATHWAY	-0.196911	0.00381468	-14.9738	1.14338e-44	1.05191e-43	90.6366
KEGG_TASTE_TRANSDUCTION	0.280548	0.00652998	14.4908	3.01073e-42	2.63797e-41	85.0999
KEGG_NUCLEOTIDE_EXCISION_REPAIR	-0.288441	-0.0146148	-14.4217	6.62821e-42	5.5436e-41	84.316
KEGG_GLYCOSYLPHOSPHATIDYLINOSITOL_GPI_ANCHOR_BIOSYNTHESIS	-0.286876	-0.00029261	-14.0665	3.70276e-40	2.96221e-39	80.3206
KEGG_LYSINE_DEGRADATION	-0.293006	0.00563097	-14.0073	7.19272e-40	5.51442e-39	79.6613
KEGG_PROGESTERONE_MEDIATED_OOCYTE_MATURATION	-0.174206	-0.000951419	-13.8445	4.441e-39	3.26858e-38	77.8536
KEGG_ALPHA_LINOLENIC_ACID_METABOLISM	0.271186	-0.00180134	13.7344	1.50951e-38	1.06827e-37	76.6388
KEGG_VASOPRESSIN_REGULATED_WATER_REABSORPTION	-0.228867	0.00792002	-13.5127	1.74049e-37	1.18611e-36	74.2115
KEGG_SMALL_CELL_LUNG_CANCER	-0.205343	-0.00368832	-13.2441	3.2617e-36	2.1434e-35	71.3025
KEGG_ADHERENS_JUNCTION	-0.232853	0.00832607	-13.2121	4.61554e-36	2.92848e-35	70.958
KEGG_ADIPOCYTOKINE_SIGNALING_PATHWAY	-0.166785	0.00444789	-13.0233	3.53155e-35	2.16602e-34	68.9385
KEGG_STEROID_HORMONE_BIOSYNTHESIS	0.246332	0.00368799	12.8303	2.77521e-34	1.64722e-33	66.8929
KEGG_GLIOMA	-0.173255	0.00375023	-12.6517	1.83697e-33	1.03254e-32	65.0178
KEGG_AMINOACYL_TRNA_BIOSYNTHESIS	-0.307736	-0.00495115	-12.651	1.85183e-33	1.03254e-32	65.0098
KEGG_CARDIAC_MUSCLE_CONTRACTION	0.223679	-0.0125316	12.5375	6.0967e-33	3.29939e-32	63.8278
KEGG_INOSITOL_PHOSPHATE_METABOLISM	-0.212296	0.00766247	-12.53	6.60006e-33	3.46975e-32	63.7491
KEGG_THYROID_CANCER	-0.201657	0.00155374	-12.4205	2.06911e-32	1.05755e-31	62.6157
KEGG_SNARE_INTERACTIONS_IN_VESICULAR_TRANSPORT	-0.203779	-0.00842648	-12.2494	1.2192e-31	6.06303e-31	60.8567
KEGG_METABOLISM_OF_XENOBIOTICS_BY_CYTOCHROME_P450	0.258677	0.00534015	12.1098	5.11537e-31	2.47691e-30	59.4347
KEGG_APOPTOSIS	-0.185571	0.00295916	-11.8573	6.66667e-30	3.1453e-29	56.8893
KEGG_ACUTE_MYELOID_LEUKEMIA	-0.197085	0.00366809	-11.7275	2.45991e-29	1.13156e-28	55.5952
KEGG_CYTOKINE_CYTOKINE_RECEPTOR_INTERACTION	0.208194	0.0062362	11.6842	3.79206e-29	1.7018e-28	55.1662
KEGG_OOCYTE_MEIOSIS	-0.139627	-0.00588545	-11.5387	1.61253e-28	7.06443e-28	53.7318
KEGG_N_GLYCAN_BIOSYNTHESIS	-0.238275	-0.00991065	-11.4458	4.03831e-28	1.72802e-27	52.8221
KEGG_COMPLEMENT_AND_COAGULATION_CASCADES	0.235783	-0.00302688	11.4188	5.27046e-28	2.20401e-27	52.5583
KEGG_DRUG_METABOLISM_CYTOCHROME_P450	0.242443	0.0083613	11.3627	9.13702e-28	3.73603e-27	52.0132
KEGG_RNA_POLYMERASE	-0.221818	-0.012887	-11.2976	1.72861e-27	6.91446e-27	51.3815
KEGG_SELENOAMINO_ACID_METABOLISM	-0.219519	-0.000714035	-11.0833	1.38058e-26	5.4048e-26	49.3235
KEGG_BASE_EXCISION_REPAIR	-0.223236	-0.0222123	-11.0774	1.46156e-26	5.60266e-26	49.2671
KEGG_MATURITY_ONSET_DIABETES_OF_THE_YOUNG	0.214839	0.0263682	10.9906	3.36408e-26	1.26325e-25	48.4415
KEGG_PYRIMIDINE_METABOLISM	-0.165458	-0.0197987	-10.9508	4.91929e-26	1.8103e-25	48.0652
KEGG_ONE_CARBON_POOL_BY_FOLATE	-0.233225	-0.00323448	-10.8558	1.21547e-25	4.38522e-25	47.1696
KEGG_EPITHELIAL_CELL_SIGNALING_IN_HELICOBACTER_PYLORI_INFECTION	-0.161432	-0.00323827	-10.4904	3.73655e-24	1.32216e-23	43.779
KEGG_RETINOL_METABOLISM	0.226494	0.0114403	10.3848	9.89867e-24	3.43652e-23	42.8151
KEGG_MISMATCH_REPAIR	-0.257929	-0.021638	-10.1026	1.29049e-22	4.39724e-22	40.2753
KEGG_PURINE_METABOLISM	-0.0968234	-0.0133826	-9.91776	6.73642e-22	2.25364e-21	38.6415
KEGG_NON_HOMOLOGOUS_END_JOINING	-0.223244	0.000215413	-9.78322	2.21117e-21	7.26526e-21	37.4667
KEGG_TERPENOID_BACKBONE_BIOSYNTHESIS	-0.233886	-0.00455069	-9.27421	1.77274e-19	5.72252e-19	33.1362
KEGG_DRUG_METABOLISM_OTHER_ENZYMES	0.155613	-0.00564938	9.19543	3.43794e-19	1.09066e-18	32.4824
KEGG_PROTEIN_EXPORT	-0.241006	-0.0159133	-9.03373	1.32048e-18	4.1181e-18	31.1544
KEGG_PATHWAYS_IN_CANCER	-0.104097	-0.00196764	-8.95297	2.56779e-18	7.87457e-18	30.4983
KEGG_AUTOIMMUNE_THYROID_DISEASE	0.235757	0.00774722	8.81828	7.70375e-18	2.32375e-17	29.4147
KEGG_TAURINE_AND_HYPOTAURINE_METABOLISM	0.187741	0.00325929	8.73616	1.49562e-17	4.4386e-17	28.7606
KEGG_CITRATE_CYCLE_TCA_CYCLE	-0.269708	-0.0106536	-8.61339	3.99525e-17	1.16687e-16	27.7921
KEGG_WNT_SIGNALING_PATHWAY	-0.109981	0.00214629	-8.51642	8.61345e-17	2.47637e-16	27.0351
KEGG_ETHER_LIPID_METABOLISM	0.121318	0.000213163	8.50761	9.23311e-17	2.61368e-16	26.9667
KEGG_BLADDER_CANCER	-0.134817	-0.00916298	-8.44361	1.52652e-16	4.25576e-16	26.4714
KEGG_CELL_CYCLE	-0.159571	-0.01721	-8.40079	2.13336e-16	5.85879e-16	26.1417
KEGG_PHOSPHATIDYLINOSITOL_SIGNALING_SYSTEM	-0.13708	0.00548228	-8.37366	2.63529e-16	7.02977e-16	25.9336
KEGG_HEMATOPOIETIC_CELL_LINEAGE	0.18089	0.00534311	8.37362	2.63616e-16	7.02977e-16	25.9333
KEGG_DORSO_VENTRAL_AXIS_FORMATION	-0.14432	0.00668845	-8.20597	9.61278e-16	2.52679e-15	24.6595
KEGG_CIRCADIAN_RHYTHM_MAMMAL	-0.20291	-0.00608718	-8.05916	2.93285e-15	7.60063e-15	23.5618
KEGG_TGF_BETA_SIGNALING_PATHWAY	-0.129786	0.00448821	-7.99837	4.63208e-15	1.18375e-14	23.1123
KEGG_LONG_TERM_POTENTIATION	-0.102145	0.00312013	-7.77902	2.35392e-14	5.93316e-14	21.5139
KEGG_INTESTINAL_IMMUNE_NETWORK_FOR_IGA_PRODUCTION	0.215115	-0.00315331	7.73408	3.26929e-14	8.12905e-14	21.1911
KEGG_DNA_REPLICATION	-0.20471	-0.0339628	-7.72032	3.61408e-14	8.86653e-14	21.0926
KEGG_NOTCH_SIGNALING_PATHWAY	-0.143108	0.00462861	-7.64737	6.13446e-14	1.48519e-13	20.5728
KEGG_VALINE_LEUCINE_AND_ISOLEUCINE_DEGRADATION	-0.229933	-0.00433115	-7.48974	1.89702e-13	4.53314e-13	19.4643
KEGG_ASTHMA	0.213939	0.00650891	7.40081	3.55598e-13	8.38847e-13	18.8476
KEGG_JAK_STAT_SIGNALING_PATHWAY	0.0957766	0.00284051	6.64307	5.81362e-11	1.35406e-10	13.8558
KEGG_SPHINGOLIPID_METABOLISM	-0.122802	-0.00541881	-6.64063	5.90531e-11	1.35822e-10	13.8405
KEGG_HYPERTROPHIC_CARDIOMYOPATHY_HCM	0.104703	-0.000177522	6.54301	1.10048e-10	2.49986e-10	13.2323
KEGG_CALCIUM_SIGNALING_PATHWAY	0.0864308	0.00590448	6.52805	1.2098e-10	2.71468e-10	13.1398
KEGG_SULFUR_METABOLISM	0.147143	-0.0118627	6.52235	1.25413e-10	2.78024e-10	13.1046
KEGG_PROPANOATE_METABOLISM	-0.191562	-0.00295483	-6.48425	1.59456e-10	3.49284e-10	12.8701
KEGG_SYSTEMIC_LUPUS_ERYTHEMATOSUS	0.18188	-0.00259054	6.44445	2.04668e-10	4.43046e-10	12.6264
KEGG_HEDGEHOG_SIGNALING_PATHWAY	0.100555	0.00717869	6.38968	2.87919e-10	6.16014e-10	12.2934
KEGG_DILATED_CARDIOMYOPATHY	0.108313	0.00405823	6.29346	5.21277e-10	1.10247e-09	11.7143
KEGG_PHENYLALANINE_METABOLISM	0.151191	-0.00860336	6.24988	6.80338e-10	1.42252e-09	11.4547
KEGG_GAP_JUNCTION	-0.0841951	0.00122223	-6.13809	1.33741e-09	2.76497e-09	10.7961
KEGG_PRIMARY_IMMUNODEFICIENCY	0.177906	-0.00971472	6.07215	1.98271e-09	4.05353e-09	10.4127
KEGG_AMINO_SUGAR_AND_NUCLEOTIDE_SUGAR_METABOLISM	-0.131632	-0.0141245	-6.03658	2.44806e-09	4.94993e-09	10.2075
KEGG_PANTOTHENATE_AND_COA_BIOSYNTHESIS	-0.114549	-0.0015296	-5.98513	3.31506e-09	6.63013e-09	9.91251
KEGG_TYROSINE_METABOLISM	0.111558	-0.00054999	5.90641	5.24827e-09	1.038e-08	9.46573
KEGG_TYPE_I_DIABETES_MELLITUS	0.184418	-0.00474525	5.90463	5.30282e-09	1.038e-08	9.45567
KEGG_FC_GAMMA_R_MEDIATED_PHAGOCYTOSIS	-0.107745	-0.000774117	-5.88807	5.83694e-09	1.13052e-08	9.36239
KEGG_BIOSYNTHESIS_OF_UNSATURATED_FATTY_ACIDS	-0.128344	-0.0067997	-5.80018	9.67583e-09	1.85453e-08	8.87129
KEGG_TIGHT_JUNCTION	-0.0686879	0.00724456	-5.74147	1.3512e-08	2.56309e-08	8.54703
KEGG_BASAL_CELL_CARCINOMA	0.0994918	0.00247769	5.71349	1.58265e-08	2.9715e-08	8.39356
KEGG_B_CELL_RECEPTOR_SIGNALING_PATHWAY	-0.107271	0.00182888	-5.66389	2.09124e-08	3.88674e-08	8.12319
KEGG_GRAFT_VERSUS_HOST_DISEASE	0.190777	-0.00284822	5.59539	3.06232e-08	5.63466e-08	7.75332
KEGG_PEROXISOME	-0.136139	0.000704531	-5.57021	3.51947e-08	6.4117e-08	7.61845
KEGG_LYSOSOME	-0.119147	-0.0168389	-5.56042	3.71476e-08	6.70113e-08	7.56612
KEGG_PRIMARY_BILE_ACID_BIOSYNTHESIS	0.122013	0.00184229	5.46767	6.16861e-08	1.10196e-07	7.07487
KEGG_PROTEASOME	-0.157151	-0.0234704	-5.43598	7.32347e-08	1.29569e-07	6.90876
KEGG_CELL_ADHESION_MOLECULES_CAMS	0.0992156	0.00634102	5.28827	1.61107e-07	2.82321e-07	6.14634
KEGG_ALLOGRAFT_REJECTION	0.182872	-0.00682442	5.25673	1.9018e-07	3.30124e-07	5.98607
KEGG_GLYOXYLATE_AND_DICARBOXYLATE_METABOLISM	-0.125259	-0.0193832	-5.18654	2.74246e-07	4.716e-07	5.63266
KEGG_OTHER_GLYCAN_DEGRADATION	-0.128996	-0.0133328	-5.13377	3.60134e-07	6.13562e-07	5.36981
KEGG_CYSTEINE_AND_METHIONINE_METABOLISM	-0.0850381	-0.00750607	-4.96372	8.52168e-07	1.43852e-06	4.54003
KEGG_FOCAL_ADHESION	-0.0835882	0.00191078	-4.88388	1.26585e-06	2.11743e-06	4.15944
KEGG_ABC_TRANSPORTERS	0.0737719	0.00693328	4.85076	1.48923e-06	2.46863e-06	4.00327
KEGG_VIBRIO_CHOLERAE_INFECTION	-0.0898645	-0.010082	-4.67455	3.47857e-06	5.7148e-06	3.18927
KEGG_FATTY_ACID_METABOLISM	-0.130484	0.00701094	-4.59315	5.10044e-06	8.30515e-06	2.82282
KEGG_REGULATION_OF_ACTIN_CYTOSKELETON	-0.0579402	0.00114556	-4.49071	8.18744e-06	1.32148e-05	2.37035
KEGG_GLYCOSPHINGOLIPID_BIOSYNTHESIS_LACTO_AND_NEOLACTO_SERIES	0.0586547	0.00381726	4.00671	6.75574e-05	0.000108092	0.36404
KEGG_GNRH_SIGNALING_PATHWAY	-0.0404699	0.00334022	-3.98125	7.50559e-05	0.000119054	0.264544
KEGG_PATHOGENIC_ESCHERICHIA_COLI_INFECTION	-0.0818709	-0.0139113	-3.95363	8.40762e-05	0.000132222	0.157334
KEGG_T_CELL_RECEPTOR_SIGNALING_PATHWAY	-0.0758149	0.000264619	-3.93571	9.04685e-05	0.00014107	0.0881496
KEGG_ANTIGEN_PROCESSING_AND_PRESENTATION	0.0951183	0.00230398	3.89432	0.000107039	0.000165506	-0.0705254
KEGG_PYRUVATE_METABOLISM	-0.0881851	-0.0149136	-3.75349	0.00018753	0.000287546	-0.598262
KEGG_MELANOMA	-0.0421416	0.00328972	-3.71137	0.000221014	0.000336087	-0.752478
KEGG_VIRAL_MYOCARDITIS	0.0800923	-0.00208358	3.66592	0.000263404	0.000397265	-0.916976
KEGG_RIBOFLAVIN_METABOLISM	-0.0708987	-0.0169846	-3.61552	0.000319301	0.000477654	-1.09713
KEGG_AXON_GUIDANCE	-0.0508086	0.0046497	-3.49784	0.000495992	0.000735988	-1.50832
KEGG_RIG_I_LIKE_RECEPTOR_SIGNALING_PATHWAY	-0.048745	0.00268164	-3.48488	0.000520253	0.000765812	-1.55281
KEGG_GLYCOSAMINOGLYCAN_DEGRADATION	-0.0619072	-0.00583057	-3.2764	0.00109857	0.00160427	-2.24634
KEGG_GLYCOSPHINGOLIPID_BIOSYNTHESIS_GLOBO_SERIES	-0.0654574	0.000477997	-3.26794	0.00113146	0.00163928	-2.27359
KEGG_MAPK_SIGNALING_PATHWAY	-0.033333	0.00135467	-3.23639	0.00126236	0.00181464	-2.37466
KEGG_CYTOSOLIC_DNA_SENSING_PATHWAY	0.0534038	0.00486374	3.19279	0.00146645	0.00209168	-2.5128
KEGG_STARCH_AND_SUCROSE_METABOLISM	0.0529927	0.00451761	3.15294	0.00167914	0.00237664	-2.63742
KEGG_VEGF_SIGNALING_PATHWAY	-0.0328167	0.000223456	-2.90964	0.00372294	0.00522917	-3.36524
KEGG_ARRHYTHMOGENIC_RIGHT_VENTRICULAR_CARDIOMYOPATHY_ARVC	0.0497526	0.00396899	2.86331	0.00430655	0.00600306	-3.49736
KEGG_BUTANOATE_METABOLISM	-0.0764265	-0.00122511	-2.74279	0.00623378	0.00862418	-3.83131
KEGG_PENTOSE_PHOSPHATE_PATHWAY	-0.0597341	-0.0130589	-2.68763	0.00735182	0.010095	-3.97947
KEGG_NITROGEN_METABOLISM	0.0468074	0.00128632	2.64945	0.00822787	0.0112143	-4.08027
KEGG_FRUCTOSE_AND_MANNOSE_METABOLISM	-0.0553684	-0.0150165	-2.6305	0.00869673	0.0117662	-4.1298
KEGG_NATURAL_KILLER_CELL_MEDIATED_CYTOTOXICITY	0.0487969	0.00470155	2.52804	0.0116694	0.0156727	-4.39144
KEGG_BETA_ALANINE_METABOLISM	-0.0671246	0.00313579	-2.50817	0.0123407	0.0164543	-4.44099
KEGG_ECM_RECEPTOR_INTERACTION	0.0514033	0.00111447	2.3551	0.0187683	0.0248443	-4.80988
KEGG_PENTOSE_AND_GLUCURONATE_INTERCONVERSIONS	0.0604917	0.0142312	2.33116	0.0200027	0.0262892	-4.8655
KEGG_MELANOGENESIS	0.0272818	0.0021363	2.29559	0.021968	0.0286675	-4.94712
KEGG_GLYCEROPHOSPHOLIPID_METABOLISM	0.0236634	-0.0100264	2.24586	0.0249965	0.0323899	-5.05913
KEGG_GLYCOSPHINGOLIPID_BIOSYNTHESIS_GANGLIO_SERIES	-0.0481272	-0.00566681	-2.20996	0.0274018	0.0351016	-5.13849
KEGG_HOMOLOGOUS_RECOMBINATION	-0.056175	-0.0241648	-2.20897	0.0274708	0.0351016	-5.14065
KEGG_GLUTATHIONE_METABOLISM	0.0435191	-0.00760344	2.15165	0.0317356	0.0400855	-5.2647
KEGG_TOLL_LIKE_RECEPTOR_SIGNALING_PATHWAY	-0.0380734	0.00655828	-2.15075	0.031807	0.0400855	-5.26662
KEGG_OXIDATIVE_PHOSPHORYLATION	0.0601999	-0.03082	2.00621	0.0451841	0.0565569	-5.56498
KEGG_NICOTINATE_AND_NICOTINAMIDE_METABOLISM	-0.0332096	-0.0110356	-1.97933	0.0481356	0.0598443	-5.6182
KEGG_STEROID_BIOSYNTHESIS	-0.0421773	-0.0254328	-1.94106	0.0526167	0.0649763	-5.69274
KEGG_GLYCOSAMINOGLYCAN_BIOSYNTHESIS_KERATAN_SULFATE	-0.0459697	-0.0140068	-1.92619	0.0544496	0.0667915	-5.72132
KEGG_PPAR_SIGNALING_PATHWAY	0.0338715	0.0088623	1.8469	0.0651459	0.0793831	-5.87001
KEGG_FC_EPSILON_RI_SIGNALING_PATHWAY	-0.0238775	0.00403651	-1.77452	0.0763735	0.0924522	-6.00034
KEGG_AMYOTROPHIC_LATERAL_SCLEROSIS_ALS	-0.0221108	-0.0073387	-1.74312	0.0817132	0.0982695	-6.05528
KEGG_GLYCOSAMINOGLYCAN_BIOSYNTHESIS_HEPARAN_SULFATE	-0.0285596	0.00449095	-1.71911	0.0859977	0.10275	-6.09663
KEGG_REGULATION_OF_AUTOPHAGY	-0.0271344	0.0203992	-1.69548	0.0903888	0.1073	-6.13675
KEGG_PRION_DISEASES	0.030672	-0.00196196	1.67561	0.0942208	0.111132	-6.17008
KEGG_NOD_LIKE_RECEPTOR_SIGNALING_PATHWAY	-0.0323333	-0.0025341	-1.66323	0.0966747	0.1133	-6.19065
KEGG_ASCORBATE_AND_ALDARATE_METABOLISM	0.0484386	0.022661	1.62529	0.104511	0.121709	-6.25273
KEGG_HUNTINGTONS_DISEASE	-0.0304262	-0.0128337	-1.51439	0.130339	0.150833	-6.42604
KEGG_P53_SIGNALING_PATHWAY	-0.0270288	-0.0208414	-1.47529	0.140544	0.161626	-6.48424
KEGG_HISTIDINE_METABOLISM	-0.0337884	0.00561187	-1.45556	0.145921	0.166767	-6.51303
KEGG_ALDOSTERONE_REGULATED_SODIUM_REABSORPTION	0.0206748	0.00512248	1.35661	0.175302	0.199108	-6.65162
KEGG_GLYCOSAMINOGLYCAN_BIOSYNTHESIS_CHONDROITIN_SULFATE	0.032317	-0.00833926	1.33029	0.183817	0.207499	-6.68686
KEGG_ARGININE_AND_PROLINE_METABOLISM	-0.0270021	0.000490323	-1.32459	0.1857	0.208347	-6.69439
KEGG_GLYCINE_SERINE_AND_THREONINE_METABOLISM	0.0304266	-0.00548101	1.2454	0.213365	0.237935	-6.79581
KEGG_PARKINSONS_DISEASE	0.033177	-0.0234531	1.19391	0.232881	0.258133	-6.8584
KEGG_GALACTOSE_METABOLISM	-0.0240473	-0.013922	-1.15693	0.247659	0.27287	-6.90173
KEGG_TRYPTOPHAN_METABOLISM	-0.0239753	0.00993084	-1.02983	0.303416	0.332313	-7.0403
KEGG_GLYCOLYSIS_GLUCONEOGENESIS	-0.0212771	-0.00558148	-0.992514	0.321259	0.349773	-7.07793
KEGG_VASCULAR_SMOOTH_MUSCLE_CONTRACTION	-0.0135498	0.00814838	-0.902303	0.367179	0.397417	-7.16319
KEGG_RIBOSOME	-0.0350778	-0.0294618	-0.890926	0.373248	0.401623	-7.17336
KEGG_TYPE_II_DIABETES_MELLITUS	-0.00952019	0.00913588	-0.784318	0.433095	0.463311	-7.26246
KEGG_LEISHMANIA_INFECTION	0.0176674	0.000825	0.664137	0.506802	0.539026	-7.34933
KEGG_ALANINE_ASPARTATE_AND_GLUTAMATE_METABOLISM	0.0139497	-0.011039	0.590107	0.555292	0.587206	-7.39567
KEGG_PORPHYRIN_AND_CHLOROPHYLL_METABOLISM	0.0119688	-0.00432555	0.533804	0.593632	0.624161	-7.42725
KEGG_GLYCEROLIPID_METABOLISM	-0.00683958	0.000855428	-0.504649	0.61395	0.640958	-7.44237
KEGG_LONG_TERM_DEPRESSION	-0.00584113	0.00361715	-0.500917	0.616573	0.640958	-7.44424
KEGG_CHEMOKINE_SIGNALING_PATHWAY	-0.00830881	0.00362392	-0.473224	0.636187	0.657632	-7.45771
KEGG_RENIN_ANGIOTENSIN_SYSTEM	-0.00773047	0.0162352	-0.339874	0.734044	0.754548	-7.51184
KEGG_PROXIMAL_TUBULE_BICARBONATE_RECLAMATION	-0.00768467	0.0083328	-0.317818	0.750709	0.767392	-7.51908
KEGG_LEUKOCYTE_TRANSENDOTHELIAL_MIGRATION	0.00458589	0.00659669	0.302687	0.762211	0.774844	-7.52377
KEGG_FOLATE_BIOSYNTHESIS	0.0072188	-0.00603428	0.249792	0.802815	0.811637	-7.53836
KEGG_ALZHEIMERS_DISEASE	0.0018685	-0.0164239	0.0950638	0.924289	0.92934	-7.565
KEGG_O_GLYCAN_BIOSYNTHESIS	-0.00106006	0.000286566	-0.0594576	0.952603	0.952603	-7.56775

## Sheet: S7
Table S7: The relative abundance of TME-infiltrating immune cells of each sample by the CIBERSORT algorithm.
Id	B cells naive	B cells memory	Plasma cells	T cells CD8	T cells CD4 naive	T cells CD4 memory resting	T cells CD4 memory activated	T cells follicular helper	T cells regulatory (Tregs)	T cells gamma delta	NK cells resting	NK cells activated	Monocytes	Macrophages M0	Macrophages M1	Macrophages M2	Dendritic cells resting	Dendritic cells activated	Mast cells resting	Mast cells activated	Eosinophils	Neutrophils	P-value	Correlation	RMSE
TCGA-B2-4101	0	0	0.0570844	0.152528	0	0.297489	0	0	0	0.0085733	0.0508685	0.00477116	0.0378257	0	0.0950154	0.206429	0.0237361	0	0.0519155	0	0	0.0137641	0.001	0.338777	0.946817
TCGA-BP-4342	0.0365024	0	0.0149118	0.0605615	0	0.345003	0	0.00980767	0.0307598	0	0.0186924	0.0183024	0.0224842	0	0.103202	0.237442	0.0266161	0	0.0454065	0	0	0.0303075	0.026	0.180926	1.01858
TCGA-B0-4691	0.0183372	0	0.105147	0.303857	0	0.108007	0	0.0636061	0.0391639	0.0511192	0	0.0647781	0	0	0.103157	0.113705	0.0115413	0	0.00558728	0	0	0.0119947	0	0.426387	0.90858
TCGA-BP-4167	0	0	0.0296818	0.252288	0	0.141132	0.00211619	0.000477409	0.0335072	0.108961	0	0.0546679	0	0.00650282	0.0589974	0.270569	0.00591098	0	0.0288268	0	0	0.00636187	0	0.559894	0.82909
TCGA-B8-4620	0.00812543	0	0.0319799	0	0	0.250711	0.00213152	0	0.0167311	0.0296904	0.010785	0	0.101058	0.0605109	0.00762633	0.259397	0	0.0784442	0.0214281	0	0	0.121381	0.002	0.29691	0.966364
TCGA-BP-4769	0.0514754	0	0.0848321	0	0	0.262677	0	0	0	0	0	0.032693	0.00159115	0	0.109518	0.164586	0	0.0875102	0.150684	0	0	0.0544333	0.566	0.0304748	1.07241
TCGA-CJ-4907	0.0171799	0	0.0872836	0.0492268	0	0.167014	0	0	0	0.0095065	0.00176733	0.0484027	0.0758388	0	0.0702815	0.379673	0.00118428	0	0.0689947	0	0	0.0236459	0.026	0.18086	1.01353
TCGA-BP-5168	0.0147392	0	0	0.183839	0	0.196411	0	0	0.0411764	0.0798974	0	0.0419463	0	0	0.146591	0.235692	0.0141386	0.00162734	0.0404617	0	0	0.00347981	0.025	0.183733	1.03722
TCGA-BP-4977	0.0314777	0	0.00301956	0.0926778	0	0.189401	0	0	0.0369532	0.0236189	0	0.0268103	0.00347922	0.0448208	0.0798615	0.360467	0.0113935	0	0.0694612	0	0	0.0265584	0.026	0.182556	1.01892
TCGA-B0-5080	0.0728823	0	0.129069	0.238	0	0.117233	0	0	0.0884559	0	0	0.0579115	0.00578668	0	0.0554131	0.168962	0	0	0.0574862	0	0	0.00880036	0.001	0.322934	0.951612
TCGA-B0-4838	0.0065054	0	0.0254818	0.529815	0	0	0	0.00302389	0.03643	0.121062	0	0.0986298	0	0	0.0628332	0.0560716	0.0121789	0	0.0398994	0	0	0.00806879	0	0.41882	0.941788
TCGA-DV-A4VX	0	0	0	0.308586	0	0.0202281	0.0194591	0.0716892	0.0286252	0.0439536	0	0.0354169	0.033352	0.148161	0.0734771	0.135578	0	0.0318944	0.0106211	0	0	0.0389585	0.051	0.155189	1.04444
TCGA-BP-5191	0.00709667	0.000442723	0	0.121318	0	0.295636	0	0.0180873	0.0640558	0.0839131	0	0.0607198	0.00672522	0.058326	0.0985408	0.133853	0.00757845	0	0.0437073	0	0	0	0	0.478018	0.878228
TCGA-CZ-4862	0	0	0.00179213	0.336705	0	0.15134	0	0.0058892	0.00734283	0.135374	0	0.0202842	0.0226814	0	0.122851	0.166954	0	0	0.0287867	0	0	0	0	0.343921	0.965892
TCGA-BP-4758	0	0	0.0820352	0.381415	0	0.0375386	0	0.0441217	0.0641529	0.154375	0	0.0285797	0	0	0.0675144	0.12865	0	0.00299242	0.00862494	0	0	0	0.104	0.119237	1.08971
TCGA-B8-5552	0.0579569	0	0.0144163	0.0668136	0	0.225283	0	0	0	0.0343417	0	0.021224	0.00284482	0.131024	0.0466817	0.347731	0.0165558	0	0.0183848	0	0	0.0167434	0	0.358964	0.939139
TCGA-BP-4968	0	0	0.0871834	0.293058	0	0.0788928	0	0.0184954	0.0245457	0.153135	0	0.0578176	0	0.00148028	0.0911837	0.156729	0.0056651	0	0.015319	0	0	0.0164958	0	0.445599	0.899626
TCGA-CZ-4856	0	0	0.1644	0.183318	0	0.0316205	0	0.0230619	0.029197	0.140429	0	0.0139619	0	0.00837904	0.0858102	0.261247	0.00468058	0	0.0538858	0	0	8.72195e-06	0.001	0.313246	0.956142
TCGA-CJ-4634	0.0181912	0	0.0192088	0.0903681	0	0.129079	0.000403841	0	0	0	0.0141617	0.0282129	0.10115	0	0.0397938	0.383733	0.010552	0	0.147167	0	0	0.0179787	0.056	0.148923	1.03049
TCGA-A3-3378	0.00969015	0	0.0417014	0.0628683	0	0.0932511	0.0111347	0.0282915	0	0.0633916	0	0.0109247	0	0	0.08111	0.389511	0.0184614	0	0.0572776	0	0	0.132387	0.001	0.335133	0.94982
TCGA-A3-3365	0.0250133	0	0.0125626	0.00246132	0	0.234093	0	0	0	0.119522	0	0.0478585	0.0025936	0	0.103908	0.285519	0	0	0.165499	0	0	0.000969739	0.021	0.186584	1.01838
TCGA-B4-5834	0.0135163	0	0.0600652	0.115263	0	0.187251	0	0	0	0.0172054	0	0.0560241	0.0536515	0	0.169521	0.201654	0.00859476	0	0.117254	0	0	0	0.013	0.203088	1.01394
TCGA-CJ-4876	0	0	0.148234	0.446887	0	0	0.0152498	0.0255635	0.054872	0.109576	0	0.0577789	0	0	0.0816853	0.0409923	0	0	0.0165245	0	0	0.00263757	0.005	0.243689	1.02757
TCGA-BP-4962	0	0.00096043	0.0598339	0.270436	0	0.0968711	0.00991337	0	0.02719	0.114121	0	0.0220133	0.00585526	0.0136899	0.0570627	0.243315	0.0313712	0	0.0260965	0	0	0.0212701	0	0.453181	0.890934
TCGA-CZ-4866	0.00716224	0	0.026054	0.0880388	0	0.154794	0	0	0.00142004	0	0	0.0124569	0.0230312	0.0301962	0.0434747	0.498969	0	0	0.0889991	0	0	0.0254045	0.021	0.187778	1.02485
TCGA-BP-4177	0.0479261	0	0.0730996	0.0969997	0	0.249516	0	0	0	0.0184892	0	0.05429	0.0152584	0	0.0748682	0.280816	0.0181574	0	0.0471559	0	0	0.0234241	0.334	0.0623986	1.06135
TCGA-B8-A54F	0.0163056	0	0.0372823	0.0429819	0	0.184201	0	0	0	0	0	0.0238845	0.189334	0	0.0168032	0.447522	0	0	0.0394206	0	0	0.0022656	0.008	0.212975	1.01202
TCGA-B0-5113	0.00990489	0	0.0730048	0.101602	0	0.267074	0	0.0155093	0.00720935	0.0554006	0	0.0301887	0.030727	0	0.0883734	0.263652	0	0	0.0520591	0	0	0.00529479	0.005	0.243164	0.989161
TCGA-CJ-4642	0.179821	0	0	0.0122216	0	0.143891	0	0.0892	0	0	0.0285542	0.0246689	0.00146419	0.0476243	0.0433047	0.226964	0.0959724	0	0.106313	0	0	0	0.005	0.239484	0.983155
TCGA-BP-4986	0.0481898	0	0.06218	0.0548101	0	0.20973	0	0	0.0187238	0	0	0.0313636	0.0477815	0	0.049651	0.428646	0	0	0	0.0188222	0	0.0301019	0.004	0.250641	0.987746
TCGA-A3-3346	0.000677075	0	0.00239327	0.0803582	0	0.197473	0.051693	0	0.0222599	0.0071678	0.0150092	0.00691488	0.0231051	0.17662	0.0784951	0.249007	0	0	0.0270264	0	0	0.0618	0	0.361645	0.937792
TCGA-B8-4619	0.0828267	0	0.0518037	0.0809454	0	0.291686	0	0	0.00750674	0	0.0123743	0.0199093	0.0705716	0.0363953	0.0177563	0.163559	0	0	0.162422	0	0	0.00224344	0.511	0.0374389	1.06442
TCGA-AS-3778	0	0	0.0602319	0.134007	0	0.173273	0	0	0	0	0	0.0334517	0.0617213	0	0.111946	0.333018	0.00478764	0.00116296	0.0755066	0	0	0.0108938	0.008	0.21266	1.0033
TCGA-BP-5007	0	0	0.104397	0.231208	0	0.129971	0	0	0	0.107369	0	0.0291088	0	0	0.0929044	0.260776	0	0	0.0376728	0	0	0.0065928	0.002	0.274314	0.98114
TCGA-B0-5097	0.0275207	0	0.0194519	0.02063	0	0.213709	0.0247319	0	0.0112278	0.0147775	0	0	0	0.311146	0.0377728	0.252734	0	0.00695884	0.0346497	0	0	0.0246893	0	0.388638	0.929974
TCGA-B0-4703	0	0	0.0468052	0.16237	0	0.257951	0	0.0271912	0.00162882	0.0671205	0	0.0112463	0	0	0.115332	0.264177	0	0	0.0278868	0	0	0.0182905	0.002	0.294976	0.972961
TCGA-B0-4816	0	0	0.00199234	0.0955502	0	0.166201	0	0	0	0	0.0269517	0.0285957	0.215549	0	0.0386569	0.35482	0	0.00237206	0.0419196	0	0	0.0273917	0.002	0.287698	0.974569
TCGA-BP-4330	0.0184443	0	0.0710194	0.359207	0	0.0677872	0	0	0.023757	0.0981631	0	0.0389126	0.0248932	0	0.113987	0.123978	0.00727511	0	0.0512973	0	0	0.00127786	0	0.475343	0.880756
TCGA-CW-6097	0.0299888	0.0219165	0	0.133193	0	0.342806	0	0	0	0	0	0.0262254	0.0228472	0.0181427	0.120538	0.190853	0.0249588	0	0.0685305	0	0	0	0	0.471363	0.881038
TCGA-BP-4325	0	0	0.0481394	0.363584	0	0.0637511	0	0.0235616	0	0.123852	0	0.0396419	0.00970194	0	0.0504259	0.268722	0	0	0.00417554	0	0.000930384	0.0035139	0.002	0.271882	0.998381
TCGA-CJ-6031	0	0.00500433	0.0302069	0.213452	0	0.0254439	0.0029882	0	0.0370183	0.0810928	0	0.0340298	0	0.0897205	0.0692626	0.301471	0.00720207	0	0.0684297	0	0	0.0346779	0	0.487141	0.872705
TCGA-B2-A4SR	0	0	0.0368571	0.0958283	0	0.249864	0	0.00559588	0	0.0503515	0.000592222	0.0238727	0.00555145	0.00768706	0.124181	0.262717	0.0589892	0	0.0779126	0	0	0	0.006	0.237037	0.994362
TCGA-BP-4337	0.00368689	0.0358791	0.0201673	0.0641259	0	0.254958	0	0	0.0420259	0	0	0.040824	0.0259582	0.0828888	0.0954337	0.132472	0.00484821	0	0.196732	0	0	0	0.002	0.280261	0.970986
TCGA-A3-A6NJ	0	0	0.0169993	0.415936	0	0.0992835	0	0.00801346	0.0295801	0.0860432	0	0.03338	0.00793444	0	0.105435	0.148997	0.00312974	0	0.0239031	0	0	0.0213657	0	0.359164	0.956968
TCGA-CJ-5671	0.0191139	0	0.0095627	0.102838	0	0.196239	0.0233741	0	0.0301421	0.0118894	0	0.00809519	0	0.170335	0.0396317	0.320742	0.00495237	0	0.0396922	0	0	0.0233925	0	0.550883	0.837442
TCGA-CJ-6032	0.00198041	0	0.0342085	0.276697	0	0.143385	0	0.00942889	0	0.0646901	0	0.0527518	0.0224785	0.0141616	0.0896703	0.260405	0	0	0.0165575	0	0	0.0135852	0.287	0.0703371	1.08755
TCGA-BP-4804	0	0	0.0290766	0.249773	0	0.0411334	0.000227705	0.0187213	0.0540724	0.10489	0	0.0297423	0	0.113415	0.0850962	0.242484	0	0	0.0283307	0	0	0.00303781	0	0.573724	0.822111
TCGA-CJ-4891	0	0	0	0.0196698	0	0.101242	0	0	0.0419427	0.0318473	0	0	0.236552	0.121392	0.074752	0.275973	0	0.0353772	0	0.00372203	0	0.0575306	0.006	0.231071	1.0127
TCGA-BP-5184	0.0448355	0	0.0497387	0.16889	0	0.220735	0.000327323	0	0	0.042448	0	0.0354157	0	0	0.0736532	0.29973	0.0186134	0	0.0418544	0	0	0.00375879	0.056	0.151403	1.03221
TCGA-CJ-4903	0	0	0.0439067	0.185912	0	0.202433	0	0	0	0.092217	0	0.0505234	0.0480618	0	0.0504844	0.236505	0.00748048	0	0	0.0640379	0	0.0184381	0.027	0.17716	1.02964
TCGA-A3-3311	0.0122706	0	0.082787	0.115785	0	0.136137	0	0.0172132	0.000417399	0.0790344	0	0.0112841	0.0841337	0	0.0739734	0.316654	0.000411134	0	0.0435491	0	0	0.0263497	0.104	0.119533	1.03898
TCGA-B4-5844	0.0200524	0	0.0198032	0.0780334	0	0.144514	0	0	0	0	0.0731012	0.0315563	0.243794	0.152038	0.0613537	0.0576956	0	0.0174104	0.100648	0	0	0	0.067	0.141435	1.03305
TCGA-B4-5832	0.0174532	0	0.054997	0	0	0.341877	0.0174128	0	0	0.0608028	0	0.0261431	0	0	0.0710853	0.292281	0	0	0.0553088	0	0.0444421	0.0181972	0.183	0.0935414	1.04914
TCGA-A3-3326	0.010504	0	0	0.0605739	0	0.300284	0	0	0.012658	0	0.017244	0.003524	0.0521981	0	0.119997	0.276025	0.0329145	0	0.114077	0	0	0	0.002	0.281848	0.972689
TCGA-CJ-4869	0	0	0.0121161	0.450987	0	0.0855722	0	0.0168311	0.0584861	0.111456	0	0.0495975	0	0	0.0391084	0.140925	0.0157905	0	0.00713307	0	0	0.0119968	0	0.51486	0.862231
TCGA-CZ-4864	0	0	0.0232686	0.314151	0	0.0719348	0	0.0345198	0.0159978	0.0890244	0	0.00363002	0.0502103	0	0.105915	0.259678	0	0	0.0268643	0	0	0.00480569	0	0.360584	0.942602
TCGA-DV-5568	0	0	0.0503488	0.287054	0	0.016896	0	0.0128042	0.0382099	0.04156	0	0.0386105	0	0.243868	0.0425352	0.188864	0	0	0.0240136	0	0	0.0152353	0	0.485283	0.873588
TCGA-A3-3349	0.0060978	0	0.0216908	0.109722	0	0.0848159	0.00033209	0	0.0344579	0	0.00883293	0.0442516	0.055419	0	0.0213231	0.369083	0.0113808	0	0.204663	0	0	0.0279296	0.007	0.222894	0.99898
TCGA-CW-6090	0.00342342	0	0.0412519	0.146204	0	0.108349	0.0151902	0	0.0157669	0.0303944	0	0	0.0212064	0.0342098	0.0387721	0.468378	0	0	0.0361896	0	0	0.0406644	0	0.507187	0.861598
TCGA-CJ-6027	0	0	0.0251041	0.255024	0	0	0.0532513	0.0263467	0.0222122	0.197729	0	0.0200681	0	0.0837175	0.103005	0.186052	0	0	0.0167942	0	0	0.0106964	0	0.553596	0.832648
TCGA-BP-4768	0	0	0.0413159	0.129453	0	0.163148	0	0.0522899	0.0256422	0.0407655	0	0.0478416	0.0118991	0.169423	0.0379028	0.240429	0	0	0	0.0106028	0	0.0292878	0.174	0.0958671	1.06364
TCGA-CJ-5679	0.0430565	0	0.0679733	0.0439369	0	0.106785	0	0.00428571	0.0302295	0.00433066	0	0.0732395	0	0.498593	0.0119348	0.0825727	0	0	0.0330632	0	0	0	0.01	0.208456	1.04722
TCGA-BP-4763	0.00725454	0	0.0355999	0.0889184	0	0.197146	0.00420628	0.0380855	0	0.0663368	0.00426633	0.00386288	0	0.0157636	0.138648	0.310068	0.00337929	0	0.0601542	0	0	0.0263102	0.035	0.168785	1.02862
TCGA-BP-4159	0	0.0033753	0.0419717	0.0497232	0	0.192046	0	0	0	0.0502016	0.103195	0.0370881	0.0572249	0.0425495	0.0675123	0.251003	0	0.00226938	0.0908137	0	0	0.0110267	0.001	0.321573	0.954414
TCGA-B0-5092	0	0	0.0053833	0.483274	0	0	0	0.0343809	0.040638	0.154263	0	0.0829788	0	0	0.0736801	0.10661	0.00295225	0	0.0158401	0	0	0	0	0.570071	0.827061
TCGA-G6-A8L7	0	0.00153675	0	0.355247	0	0.0528987	0	0.0329435	0.136521	0	0.057235	0.126357	0.0322972	0.0167966	0.0640026	0.0768512	0	0	0.0473139	0	0	0	0.026	0.1823	1.06852
TCGA-B0-5709	0.0228189	0	0	0.138624	0	0.31884	0	0	0.015389	0.0356547	0	0.00832548	0.0296304	0	0.148916	0.196436	0.0402657	0	0.0350594	0	0	0.0100412	0	0.48093	0.876073
TCGA-B4-5378	0.0600022	0	0.0238736	0.0828649	0	0.236667	0	0	0.0127582	0	0	0.0899411	0.0466113	0	0.00792998	0.168245	0.00168325	0.00616026	0.223687	0	0	0.0395761	0.28	0.071895	1.06217
TCGA-G6-A8L6	0	0.00807358	0.0049266	0.107104	0	0.250617	0	0	0.0571808	0	0.00499545	0.0383448	0.234721	0	0.0513646	0.202439	0	0.0078579	0.0323749	0	0	0	0.002	0.271261	0.978699
TCGA-CZ-4858	0	0	0.0411254	0.353368	0	0	0.107363	0.0304391	0.0606667	0.0431569	0	0	0	0.0747601	0.081476	0.174753	0.0145102	0	0.00866109	0	0	0.00972134	0	0.439933	0.897912
TCGA-BP-4975	0.0137437	0	0.0665449	0.054958	0	0.179162	0	0	0.0101119	0	0	0.0500114	0.0324573	0.0235521	0.040713	0.394865	0.0103021	0	0.085227	0	0	0.0383519	0.027	0.177169	1.01636
TCGA-CJ-4908	0	0	0.0415569	0.171761	0	0.181752	0	0.0138652	0	0.0193791	0	0.0176516	0.0108496	0	0.0881796	0.348611	0	0	0.0697942	0	0	0.0366002	0.01	0.209045	1.00653
TCGA-CJ-4881	0.00618358	0	0.0613422	0.129303	0	0.164629	0	0.00240335	0.0502869	0.033329	0	0.0559835	0.0602022	0.0361683	0.0444828	0.269551	0.00292317	0	0.0427898	0	0	0.0404233	0.002	0.288575	0.967391
TCGA-BP-5198	0.000432865	0	0.0323545	0.0930472	0	0.223359	0.0218509	0	0.0208712	0	0.0149989	0	0	0.27055	0.0383903	0.249544	0	0	0.00960759	0	0	0.0249939	0	0.370247	0.937842
TCGA-DV-5574	0.0393407	0	0.0365481	0.205334	0	0.0654477	0.0243362	0	0	0.0726672	0	0.00324634	0	0.0380025	0.0550542	0.389932	0.0253614	0	0.0211717	0	0	0.0235584	0	0.431164	0.901887
TCGA-B2-4102	0	0	0.0162904	0.0476063	0	0.281877	0	0	0.00809962	0	0.0287741	0.00384017	0.138988	0	0.0717866	0.330413	0	0.00909074	0.0473447	0	0	0.0158892	0.074	0.135646	1.0377
TCGA-AK-3456	0.0242459	0	0.0140348	0.00817623	0	0.0950415	0.000115448	0	0	0	0.0039223	0.00700822	0.00694931	0.125025	0.0139175	0.566007	0.0541608	0	0.0437793	0	0	0.0376166	0.001	0.315673	0.983199
TCGA-EU-5907	0	0	0.0690811	0.0261065	0	0.238333	0	0	0.0110962	0.0284286	0	0.0537597	0.005205	0	0.0761342	0.383611	0	0.00949958	0.0694249	0	0	0.02932	0.281	0.0715047	1.06274
TCGA-A3-3372	0.00476459	0	0.0229788	0.0574683	0	0.257651	0	0	0	0.0401846	0	0.0291057	0.0725599	0	0.142801	0.247805	0.00361642	0.000895446	0.10313	0	0	0.0170382	0.006	0.230226	0.998687
TCGA-CJ-4872	0	0	0.038026	0.125588	0	0.269775	0.00381139	0	0	0.0241053	0.0474407	0.000131105	0.0240705	0.0186869	0.106814	0.273408	0.0058818	0	0.0608758	0	0	0.00138479	0	0.434387	0.900101
TCGA-A3-A8OW	0.0028138	0	0.101307	0.204534	0	0.183447	0	0.00648882	0.0149128	0.0794591	0	0.08497	0	0	0.0548129	0.143195	0.0169822	0	0.103313	0	0	0.00376441	0.069	0.139896	1.04563
TCGA-CW-5580	0.0165077	0	0.0181997	0.0122136	0	0.172098	0	0	0	0	0.00910707	0.0395268	0.139103	0	0.0621605	0.392912	0.0109569	0.064417	0	0.00751871	0	0.0552792	0.007	0.22359	1.00741
TCGA-BP-4992	0	0	0.0467134	0.249699	0	0.275185	0.00123021	0.0620012	0.0549007	0.073365	0	0.0146818	0	0	0.0590068	0.150019	0	0	0	0.000903743	0	0.0122938	0	0.383859	0.935915
TCGA-CJ-5683	0.000560455	0	0.0179256	0.0684084	0	0.190465	0	0	0.0351148	0.00131383	0	0.109984	0.0410072	0	0.0394184	0.280097	0.00610057	0.0113802	0.172179	0	0	0.0260455	0.822	-0.00351735	1.09454
TCGA-CJ-4878	0	0	0.00881528	0.00964946	0	0.230122	0	0	0	0	0.0517941	0.00902515	0.0824945	0	0.129241	0.261652	0	0	0.131857	0	0.0338969	0.0514518	0.334	0.0623918	1.06905
TCGA-B4-5836	0.0132716	0	0.0276681	0.123299	0	0.164514	0	0	0	0.0364091	0.0530348	0.0432939	0.0359603	0	0.114495	0.238969	0.0068937	0	0.0981595	0	0	0.0440314	0.336	0.0621744	1.0731
TCGA-BP-4162	0	0	0.0375757	0.311302	0	0.072224	0	0.0390017	0	0.145273	0	0.0791894	0	0	0.0746333	0.211702	0.00603834	0	0	0.00959151	0	0.0134691	0.003	0.259352	1.01239
TCGA-BP-4963	0.00872552	0	0.00657837	0.081717	0	0.237449	0	0	0.0201368	0.00732732	0.0141661	0	0.065892	0.0564908	0.0762652	0.35386	0.0176832	0	0.0229879	0	0	0.030721	0.001	0.33386	0.950688
TCGA-DV-5573	0	0	0.00516047	0.508672	0	0	0	0.0204126	0.00800936	0.21741	0	0.0595322	0.000415882	0	0.0356946	0.14108	0.00129993	0	0	0.00231287	0	0	0	0.563989	0.835114
TCGA-BP-4341	0.0161732	0	0	0.0444027	0	0.272076	0	0	0	0	0.0842219	0.0777437	0.0990766	0.0253811	0.044109	0.120937	0	0	0.192576	0	0	0.0233022	0.901	-0.0166926	1.10702
TCGA-B0-4837	0.0826089	0	0.00586332	0.0168899	0	0.123623	0	0.00231972	0.0373181	0.00847439	0	0.0462425	0	0.467456	0.00430942	0.175828	0	0	0.0290665	0	0	0	0	0.492689	0.875792
TCGA-A3-3387	0	0	0.0278658	0.0425365	0	0.211618	0.00608191	0	0.0141062	0	0.0207646	0.00064584	0.0553913	0	0.03107	0.426799	0.0432297	0.0115863	0.047208	0	0	0.0610974	0.001	0.337638	0.94807
TCGA-CZ-5456	0.0288233	0	0.0538761	0.103397	0	0.231538	0	0.0128449	0.0156643	0.0321917	0	0.0368304	0.0131245	0.0524627	0.0278222	0.323826	0.0048927	0	0.0158043	0	0	0.0469014	0.001	0.313482	0.957988
TCGA-B4-5835	0.0207801	0	0.0432189	0.0892611	0	0.199805	0	0.0139124	0.0210014	0.0286877	0	0.0382633	0.0248937	0.0600396	0.0524332	0.292693	0.0051452	0.0394142	0.0340644	0	0	0.0363869	0.09	0.127699	1.03732
TCGA-CJ-4888	0	0	0.0518001	0.347273	0	0.0822768	0.0570085	0.0009535	0.0195576	0.0665052	0	0.0109358	0	0.0540663	0.0707678	0.178322	0.00720928	0	0.0199796	0	0	0.0333441	0	0.474425	0.879549
TCGA-AK-3465	0.0634161	0	0.0812701	0	0	0.260089	0	0	0	0	0	0.0599995	0.0319547	0.00294153	0.0748173	0.181096	0.116769	0	0.104099	0	0.0148769	0.00867056	0.218	0.0839658	1.03916
TCGA-AK-3461	0	0	0.00692219	0.103556	0	0.320161	0.0130183	0	0	0.0604539	0.0674462	0.0199832	0.108127	0	0.0644488	0.124749	0.00139518	0.00268933	0.0725624	0	0	0.0344882	0.155	0.101695	1.06278
TCGA-B0-4694	0.000190257	0	0.0348409	0.219329	0	0.0528489	0.0207064	0.0238357	0.0291228	0.122774	0	0	0	0.114626	0.0673514	0.274313	0.00655815	0	0.0210685	0	0	0.0124341	0	0.574532	0.823265
TCGA-BP-4173	0	0	0.0252612	0.390405	0	0.045072	0.00686484	0.0331504	0.0184629	0.137856	0	0.0233831	0.0527435	0	0.0864447	0.161152	0	0	0.00497091	0	0	0.0142334	0	0.466103	0.889317
TCGA-B0-5083	0	0.0189428	0	0.0265566	0	0.18058	0	0	0.00395124	0.0378429	0	0.0552098	0	0.120746	0.0759726	0.376589	0.0360287	0	0.0636852	0	0.00389569	0	0	0.420318	0.908728
TCGA-B0-4810	0	0	0.0327567	0.296293	0	0.109616	0	0.0185154	0.0490568	0.0935513	0	0.0671383	0.00532222	0.00545879	0.0777422	0.201411	0	0	0.036836	0	0	0.00630209	0.001	0.312867	0.97363
TCGA-CZ-5458	0.0167579	0	0.0364334	0.147335	0	0.371625	0	0	0	0	0	0.0386261	0.0116784	0	0.0691008	0.222266	0	0.00746935	0.0372248	0	0	0.0414831	0.002	0.280275	0.978013
TCGA-B0-4696	0.00863243	0	0.00329483	0.0109917	0	0.505084	0	0	0	0	0.0166387	0.037232	0.037093	0.237178	0.00918854	0.107598	0	0	0.0270684	0	0	0	0.17	0.0969547	1.07658
TCGA-BP-4989	0.0223541	0	0.0212038	0.37223	0	0.0261819	0.00452886	0.0112738	0.030113	0.189453	0	0.0915075	0	0	0.0440589	0.145356	0.0115	0	0.0212576	0	0	0.0089822	0	0.579619	0.815463
TCGA-CW-5587	0	0	0.0345438	0.322747	0	0.0217752	0.000623283	0.00367465	0.0188644	0.14165	0	0.0363702	0.0431019	0	0.107923	0.237808	0.00395711	0	0.0260276	0	0	0.000934483	0	0.446099	0.89838
TCGA-AK-3454	0.0021179	0	0.0133832	0.2437	0	0.18231	0	0	0.0332582	0.0116859	0	0.0692168	0	0	0.0462737	0.346682	0	0	0.0513726	0	0	0	0.002	0.269736	0.987269
TCGA-B0-4814	0.0228457	0	0.100194	0.130683	0	0.225086	0	0.00614488	0	0.0336492	0	0.0519091	0.0202463	0	0.0655898	0.251521	0	0	0.0690465	0	0	0.0230845	0.236	0.0795908	1.0533
TCGA-B0-4849	0	0	0.0296463	0.0697994	0	0.261709	0	0	0	0.0595697	0.0146317	0.00498103	0.130965	0	0.0942995	0.208195	0.00192621	0	0.091486	0	0	0.0327915	0.027	0.177908	1.01669
TCGA-B0-5095	0.033996	0	0.0722628	0.16055	0	0.168758	0	0.00389736	0.0191651	0	0	0.113962	0.0363255	0.0094717	0.0800228	0.250283	0	0	0	0.0141405	0	0.037165	0.006	0.234259	0.998725
TCGA-BP-4174	0	0	0.0592994	0.175397	0	0.0495979	0.00921045	0	0.0342629	0.0797526	0	0.00304958	0.142109	0.0410366	0.0441905	0.283644	0	0	0.0437296	0	0.0347197	0	0.001	0.315753	0.955
TCGA-CZ-5985	0.00842056	0	0.0308068	0.00954317	0	0.174124	0.00615634	0	0.0120743	0.0534433	0	0.0316742	0	0.0534711	0.114133	0.380637	0.0273463	0	0.0668283	0	0	0.0313421	0	0.350875	0.943092
TCGA-BP-4353	0.00786779	0	0.0132073	0.0237654	0	0.166889	0.00757865	0	0	0.123463	0	0.0437454	0	0	0.0539611	0.429612	0.00880037	0	0.109256	0	0	0.0118531	0	0.356955	0.939967
TCGA-B0-5094	0	0	0.0869673	0.148789	0	0.0835058	0	0.0357635	0.0587911	0.0115387	0.0349343	0.0670728	0	0.0895372	0.0652018	0.229043	0.0142165	0	0.0363181	0	0	0.0383206	0.114	0.111873	1.04528
TCGA-CJ-4644	0	0	0.0714007	0.283055	0	0.0768667	0.00710677	0	0	0.123748	0	0.0179555	0.0396491	0	0.0643929	0.269355	0	0	0.0296486	0	0	0.016822	0	0.354563	0.942855
TCGA-B0-4821	0	0	0.0558747	0.204117	0	0.0955984	0	0.0332059	0.0403968	0.0362065	0	0.0735203	0	0.343538	0.0474925	0.0529457	0	0	0.0171042	0	0	0	0	0.472761	0.882006
TCGA-CW-5588	0.00342608	0	0.0225187	0.00695448	0	0.147658	0	0	0.0367523	0	0	0.0298717	0.00796479	0.0782387	0.0609374	0.490313	0.00174437	0	0.0913582	0	0	0.0222625	0	0.381488	0.931099
TCGA-BP-4965	0.0202675	0	0.022868	0.008579	0	0.25696	0	0	0.000275819	0.0265413	0	0.018203	0.0778846	0	0.0950686	0.361613	0.0110971	0	0.076186	0	0	0.0244563	0.018	0.194708	1.01172
TCGA-B0-4843	0.0338792	0	0	0.0110558	0	0.285233	0	0	0.04065	0	0.0365324	0.0214342	0.0392905	0.230159	0.0338775	0.205754	0	0	0.0256827	0.0147729	0	0.0216783	0.017	0.197036	1.01798
TCGA-B0-5116	0.00798915	0	0.0849878	0.100891	0	0.325012	0	0.00844216	0.00952109	0.0297586	0	0.0903608	0.00955421	0.0219738	0.0775734	0.158489	0	0	0.0754466	0	0	0	0.33	0.0626985	1.07521
TCGA-B0-4690	0.00864867	0	0.0195713	0.0691242	0	0.147573	0.0106976	0.0252542	0.0101373	0.069846	0	0.0639552	0	0	0.128419	0.305625	0.010559	0	0.0529614	0	0	0.0776279	0	0.422647	0.907208
TCGA-BP-4163	0.0041888	0	0	0.0851022	0	0.175989	0	0.00220727	0.0104241	0.0147037	0	0.00104552	0.162799	0	0.0830048	0.389332	0	0	0.0486265	0	0	0.0225771	0.002	0.291771	0.972938
TCGA-CJ-5678	0	0.0155823	0.0823912	0.245621	0	0.130395	0.00414829	0.0263591	0.0585018	0.102094	0	0.0463291	0	0	0.0793666	0.161034	0.0157807	0	0.0228563	0	0	0.00954022	0	0.44658	0.895338
TCGA-AK-3436	0	0	0.0469838	0	0	0.456971	0	0	0.025645	0.0469576	0.0153827	0	0	0.142687	0.0301434	0.152363	0	0	0.0734425	0	0	0.00942349	0.03	0.17266	1.02523
TCGA-B8-A54I	0	0.0341219	0.197784	0.133397	0	0.100579	0.00657872	0.00655306	0.042528	0	0	0.0431256	0	0.00259483	0.0176237	0.289574	0.0086082	0	0.0726209	0	0	0.0443104	0.002	0.277323	0.964941
TCGA-B0-5121	0.0040419	0	0.03418	0.152653	0	0.254456	0	0	0.0249363	0.0563327	0.136609	0	0.0817595	0.00618974	0.0453293	0.127093	0	0	0.0650674	0	0	0.0113524	0.006	0.226307	1.00966
TCGA-CZ-5989	0.0192153	0	0.00919967	0.04691	0	0.237162	0.00784885	0	0	0.163284	0	0.0800648	0.0231756	0	0.0749253	0.213762	0.000596995	0	0.0770521	0	0.0452351	0.00156758	0.08	0.132207	1.05168
TCGA-A3-3382	0	0	0.0144168	0.165524	0	0.316395	0	0	0.00677513	0.0154992	0	0.0364266	0	0.013845	0.0721918	0.304157	0	0	0.0147847	0	0	0.0399848	0.017	0.195241	1.02266
TCGA-B0-4706	0	0	0.0421806	0.335987	0	0.0870484	0	0	0.033649	0	0.13671	0.0960347	0.0423161	0.0132789	0.0875398	0.0339244	0	0	0.091331	0	0	0	0	0.368965	0.95745
TCGA-CJ-4916	0	0	0.0305431	0.395893	0	0	0	0.0222994	0.0343026	0.206759	0	0.0635645	0.00529818	0	0.0846663	0.156674	0	0	0	0	0	0	0	0.582023	0.814347
TCGA-CZ-4853	0.0159842	0	0.0203524	0.0487528	0	0.260967	0	0	0.0495458	0.0126951	0	0.0411344	0.0208333	0	0.195416	0.221257	0.0299789	0	0.0749956	0	0	0.00808768	0.082	0.131427	1.05589
TCGA-A3-3367	0.00735874	0	0	0.0627696	0	0.243522	0	0	0	0	0.0338982	0	0.0127179	0	0.0955162	0.419581	0.0562029	0	0.0557575	0	0	0.0126766	0.196	0.0901307	1.06513
TCGA-B0-5699	0	0.0114901	0	0.0719623	0	0.215681	0	0	0.0578238	0	0.0529934	0.0453033	0.0451213	0.00833822	0.119032	0.242378	0.00084749	0.00241359	0.0694806	0	0	0.0571349	0.018	0.194447	1.01565
TCGA-A3-3383	0.00236375	0	0.0136316	0.170318	0	0.139597	0	0.018559	0.0580351	0.0180327	0	0.0551148	0.0286917	0	0.084022	0.237679	0.0764549	0	0.0783286	0	0	0.0191716	0.37	0.0570685	1.06875
TCGA-BP-5010	0.0610085	0	0.0231638	0.17686	0	0.250209	0	0.0205966	0.040751	0.0314054	0	0	0	0.142838	0.0681318	0.156824	0	0	0	0.0156663	0	0.0125461	0.008	0.211889	1.01071
TCGA-B0-5117	0.11294	0	0.176051	0	0	0.140374	0	0.0217521	0.0178046	0	0	0.138909	0.0253531	0	0.0286825	0.23075	0	0	0.104931	0	0	0.00245203	0.651	0.020046	1.06643
TCGA-B2-3924	0	0	0.036031	0.356429	0	0	0.0125885	0.0234783	0.016793	0.1743	0	0.0352602	0.0506385	0	0.104086	0.167059	0.00115545	0	0.0221813	0	0	0	0	0.389591	0.936019
TCGA-CZ-5988	0.0192342	0	0.085429	0.0992966	0	0.271256	0	0	0	0.148388	0	0.0374154	0	0.0674539	0.0912538	0.142743	0	0	0.031428	0	0	0.00610257	0.105	0.11862	1.05556
TCGA-CJ-6028	0.0230439	0	0.0745731	0.216467	0	0.128196	0.0253573	0.00794139	0	0.150254	0	0.0131388	0	0.0442391	0.0663964	0.199893	0	0	0.0247612	0	0	0.0257396	0	0.362159	0.937991
TCGA-A3-3376	0	0	0.00141543	0.0390344	0	0.195531	0	0	0	0	0.0484506	0.0123796	0.229118	0	0.0173676	0.357719	0.00137409	0	0.0922085	0	0	0.00540175	0.003	0.252025	0.989939
TCGA-B0-5705	0	0	0.113229	0.237067	0	0.165756	0.00321073	0	0.0221043	0.0508896	0	0.0156141	0.0305426	0	0.0713731	0.231498	0.0101403	0	0.0318716	0	0	0.0167041	0.191	0.0911976	1.05522
TCGA-B8-5158	0.00414557	0	0.025841	0.0192753	0	0.227626	0.00464829	0.00708872	0.0156239	0.0226088	0	0.032975	0.0451254	0	0.1346	0.206041	0.130547	0	0.0487155	0	0	0.0751391	0.001	0.343599	0.943739
TCGA-CZ-5465	0.0475919	0	0.056918	0.031599	0	0.188209	0	0.0157372	0	0.0197132	0	0.0519784	0.0799767	0.00307533	0.0948178	0.35072	0	0	0.0248903	0	0	0.0347732	0.099	0.123309	1.04187
TCGA-B0-4945	0	0	0.1173	0.0377138	0	0.198326	0	0.0153937	0	0.0651341	0	0.0386129	0.00645829	0	0.163066	0.308533	0.000507957	0	0.0423432	0	0	0.00661004	0.037	0.166162	1.03034
TCGA-B0-5695	0.0446888	0	0	0.219082	0	0.225257	0	0	0.00807274	0.025381	0.0231603	0.0201851	0.0409469	0	0.0745416	0.145421	0	0	0.150242	0	0	0.0230216	0.442	0.0476119	1.08202
TCGA-CJ-6030	0	0	0.0137846	0.121804	0	0.170395	0	0.0185276	0	0.0938813	0	0	0.00175354	0.0287915	0.0645844	0.41332	0	0	0.0271328	0	0	0.0460249	0	0.42439	0.906391
TCGA-CJ-4889	0.022174	0.137295	0.112845	0.116328	0	0.213599	0	0	0	0.0532136	0	0.0089115	0	0.036816	0.0835686	0.176375	0	0	0.0329487	0	0	0.00592543	0	0.458856	0.889048
TCGA-CJ-4920	0.0153808	0	0.0265304	0.0444216	0	0.2687	0	0.00697875	0.0176009	0	0.00377707	0.0362742	0.0766228	0	0.0570137	0.389435	0	0	0.0108988	0	0	0.0463654	0.008	0.21469	1.00615
TCGA-B8-4143	0.00969473	0	0.0659357	0.239184	0	0	0.0568867	0.0292162	0.0162782	0.117107	0	0.0538245	0	0.0871304	0.120113	0.17277	0.00587081	0	0.0100932	0	0	0.0158952	0	0.517439	0.855196
TCGA-CW-5581	0.0166042	0	0.0407932	0.139819	0	0.335181	0	0	0	0.0480782	0	0.0502695	0.00480936	0	0.123103	0.120319	0.0489443	0.00544456	0.0666346	0	0	0	0.076	0.133812	1.05305
TCGA-BP-5169	0	0.0230107	0.264474	0.155937	0	0.166573	0	0	0.0970326	0	0	0.0208442	0	0.0598301	0.0425892	0.14274	0.00436015	0	0.0169439	0	0	0.00566468	0.001	0.34366	0.939868
TCGA-BP-4161	0.000380137	0	0.0272248	0.232547	0	0.171436	0	0.019132	0.00609623	0.0728308	0	0.0226065	0.0373979	0.0407493	0.0787556	0.253928	0.00794545	0	0.0234808	0	0	0.00548942	0.002	0.263552	0.988178
TCGA-CJ-4918	0.044354	0	0.0436227	0.072891	0	0.144829	0.00610632	0.0012134	0.00885347	0.0220007	0	0.0467037	0.0178989	0.0901039	0.0906132	0.366844	0.000241279	0	0.043724	0	0	0	0	0.404937	0.915155
TCGA-BP-4347	0.0254788	0	0.100239	0.103704	0	0.277172	0	0	0	0.0450665	0	0.0423836	0.0144004	0	0.0751554	0.232016	0.00865974	0	0.0677368	0	0	0.00798899	0.502	0.0387502	1.07085
TCGA-B2-4099	0.0118345	0	0	0.0337652	0	0.121254	0	0.00718401	0	0.062944	0	0.0724574	0.129411	0	0.121508	0.327157	0.0225404	0	0.0612492	0	0	0.0286954	0	0.361178	0.939595
TCGA-CJ-4897	0.0128899	0	0.107483	0.187847	0	0.170235	0	0	0	0.0278201	0	0.0220074	0.0158966	0	0.118771	0.255511	0.00577713	0	0.0696303	0	0	0.00613172	0.011	0.206861	1.00443
TCGA-CJ-4902	0	0.000193632	0.00849373	0.114862	0	0.239378	0.00189574	0	0.0170164	0.0108342	0.0233444	0.0305527	0.010991	0.0279906	0.0762597	0.360554	0.00670972	0	0.0548956	0	0	0.0160285	0	0.461714	0.886125
TCGA-B0-5690	0.0418571	0	0	0.0439122	0	0.20348	0	0	0.0407036	0	0.0440828	0.0431381	0.13095	0.053314	0.118975	0.150958	0.0168026	0	0.0972814	0	0	0.0145442	0.007	0.220664	0.997969
TCGA-A3-3325	0	0.00184784	0.00327955	0.0395255	0	0.283297	0	0	0	0	0.00938974	0.0172239	0.0738815	0	0.0418888	0.386917	0.0609141	0	0.0677029	0	0	0.014133	0.002	0.261213	0.982906
TCGA-B0-4847	0	0	0.00487439	0.299928	0	0.154747	0	0.0389525	0.111915	0.112671	0	0.0300394	0.0570568	0	0.0649469	0.0998	0.00519044	0	0.0198789	0	0	0	0	0.396692	0.932085
TCGA-CZ-5451	0.00605028	0	0.0215478	0.151722	0	0.154189	0	0.00683318	0.0194149	0.0273433	0	0.139415	0.0249239	0	0.0737076	0.277382	0	0.00184626	0.0956253	0	0	0	0.605	0.0255887	1.10173
TCGA-CJ-4641	0.00139133	0	0.0277531	0.266479	0	0.139575	0	0.0309377	0.0141081	0.0776927	0	0.0282785	0.00346526	0	0.0994603	0.189363	0.0837149	0	0.0368586	0	0	0.000922765	0	0.464872	0.884932
TCGA-CZ-5453	0	0	0.0902222	0.0143666	0	0.149963	0	0	0	0	0	0.105495	0.0928052	0.0350493	0.0328028	0.360358	0	0.0145181	0.062649	0	0	0.0417704	0.477	0.0420658	1.07591
TCGA-B0-5710	0.0564513	0	0.0698821	0.0661692	0	0.208932	0	0.0195205	0	0.0702055	0	0.00585042	0.01012	0.185719	0.11134	0.145156	0.00235995	0	0.0433551	0	0	0.00493857	0.001	0.341276	0.944926
TCGA-CJ-4899	0.0047471	0	0.0180669	0.106557	0	0.159395	0.00484611	0	0.00551686	0	0	0.0147041	0.0228411	0	0.045368	0.485455	0.00811148	0	0.124391	0	0	0	0.001	0.31701	0.959953
TCGA-A3-A8OV	0	0	0	0.0616802	0	0.167163	0	0	0	0	0.047423	0.078351	0.164615	0	0.0622162	0.305061	0.008242	0	0.0906762	0	0	0.0145715	0.431	0.0487223	1.07901
TCGA-MW-A4EC	0.00828884	0	0.111604	0.112192	0	0.119126	0	0	0.0195463	0	0	0.0472661	0.0454036	0.0150881	0.09022	0.299226	0.0339541	0	0.0743907	0	0	0.0236953	0.026	0.181179	1.00878
TCGA-A3-3313	0.00212024	0	0.0541645	0	0	0.271274	0	0.00692893	0.020379	0	0.0817388	0.0212399	0.0961503	0.0238431	0.0203209	0.274992	0.0182873	0	0.0148165	0	0.0937441	0	0.447	0.0469843	1.06571
TCGA-BP-5199	0.0116926	0	0.0144093	0.427594	0	0.00312717	0	0.0381477	0.0292154	0.144184	0	0.108724	0	0.00307749	0.0646893	0.112269	0.0082803	0	0.0345899	0	0	0	0	0.537738	0.848761
TCGA-B0-4834	0.174448	0	0.11963	0.0572672	0	0.205084	0	0	0	0	0.0569974	0.0451283	0.0340753	0	0	0.226947	0	0.0262811	0.0301625	0	0.0192137	0.00476484	0.712	0.0102628	1.07135
TCGA-BP-4994	0.0580855	0	0.0713536	0.0265006	0	0.154493	0	0.0194466	0	0.1008	0	0.103165	0.0491886	0.0504912	0.0741853	0.258911	0	0	0.00826459	0.0135373	0	0.0115767	0.171	0.0966746	1.05791
TCGA-CW-6088	0.0103418	0	0.0131416	0.0562884	0	0.190046	0	0	0	0	0.0507455	0.0247918	0.0653736	0	0.0753988	0.319071	0.0176771	0	0.152269	0	0	0.024856	0.226	0.0826837	1.05528
TCGA-BP-5185	0	0	0.01833	0.357455	0	0.128157	0	0.00817519	0.120081	0.00216638	0	0.0794539	0.0114093	0	0.0551678	0.172088	0	0	0.0475155	0	0	0	0.158	0.100004	1.08707
TCGA-BP-5196	0.00514386	0	0.0363649	0.339032	0	0.0114567	0	0.0700754	0.033307	0.103437	0	0.055094	0	0.0679556	0.0621622	0.152771	0	0	0	0.0421659	0	0.0210337	0	0.347695	0.954325
TCGA-CZ-5452	0	0.00279722	0.0366126	0.395424	0	0.05527	0	0.0475595	0.0541096	0.111148	0	0.0434936	0.0201136	0	0.0510487	0.166582	0.00171422	0	0	0	0	0.0141267	0	0.498081	0.869217
TCGA-CJ-4882	0.0628059	0	0.0196922	0.230148	0	0.346502	0.0114194	0	0.059158	0.00276098	0	0.00307496	0.00202029	0.0279924	0.0853077	0.084848	0.00846649	0	0.026365	0	0	0.029439	0	0.391369	0.927537
TCGA-A3-3351	0	0	0	0.255551	0	0.190766	0	0.00299696	0.00384629	0.0938608	0	0.0215295	0.0711363	0	0.0698607	0.237945	0	0	0.0216057	0	0	0.0309029	0.002	0.278252	0.986312
TCGA-A3-3363	0.000947919	0	0	0.0643907	0	0.178342	0	0	0.0174903	0.00430864	0	0.0481033	0	0	0.00499014	0.454736	0	0	0.202625	0	0	0.0240657	0.008	0.213866	1.01084
TCGA-B0-5691	0.0838338	0	0.0169897	0.0621335	0	0.252865	0	0	0.015839	0.0182813	0	0.02443	0.0435073	0.0301189	0.141661	0.181074	0.00741415	0	0.106826	0	0	0.0150264	0.007	0.216357	1.00137
TCGA-BP-4770	0.00882061	0	0	0.127919	0	0.120293	0.0271856	0	0.00462812	0.0304615	0	0	0	0.311143	0.0195184	0.316829	0	0	0.0318427	0	0	0.0013583	0	0.659194	0.759892
TCGA-AK-3447	0.0725241	0	0.102068	0.109153	0	0.0846077	0	0.0226466	0	0.0772267	0.0288258	0.0494098	0	0	0.0814657	0.197889	0	0	0.0766519	0	0.0135051	0.084027	0.377	0.0559226	1.06176
TCGA-G6-A8L8	0.0150232	0	0.0428388	0.0603311	0	0.290123	0	0	0.0313564	0	0.0199602	0.167851	0.0911078	0.0525732	0.0626099	0.0364308	0.0180207	0.0053395	0.106434	0	0	0	0.46	0.0446036	1.09454
TCGA-CZ-5462	0.00221402	0	0.0291112	0.00695492	0	0.22268	0	0.00447813	0.00275518	0.0616494	0	0.0521278	0.100979	0.0656502	0.107376	0.199122	0.00194611	0	0	0.0558947	0	0.0870616	0.002	0.293967	0.971125
TCGA-BP-5001	0	0	0.0431103	0.268277	0	0.22537	0	0.0490329	0.0395643	0.0275235	0	0.113493	0.008469	0	0.0779662	0.116115	0.000959913	0	0.0301185	0	0	0	0.47	0.0433544	1.12445
TCGA-BP-4998	0	0	0.0127982	0.153754	0	0.21938	0	0	0.00118136	0.0366028	0	0.00903948	0.0189592	0	0.0981055	0.350819	0.011408	0	0.0547545	0	0	0.033197	0.002	0.282257	0.976147
TCGA-BP-4789	0.0418237	0	0.0135932	0.102034	0	0.221628	0	0	0.0138657	0	0.0415229	0.052594	0.0202864	0	0.071212	0.235825	0.0203591	0	0.140306	0	0	0.024949	0.166	0.097497	1.04909
TCGA-B0-4688	0	0	0.0158813	0.029896	0	0.246675	0.0248113	0	0.0256277	0	0.0457038	0.0381061	0.129163	0	0.00520683	0.327389	0	0.0209784	0.0796233	0	0	0.0109384	0.092	0.12655	1.03762
TCGA-BP-4160	0	0	0.0217485	0.443755	0	0	0.00617077	0.0280426	0	0.173164	0	0.0357567	0.025163	0	0.0658207	0.178974	0	0	0.0101278	0	0	0.0112779	0	0.497287	0.87295
TCGA-B0-5108	0.0102697	0	0.0232207	0.0445587	0	0.256156	0.00653717	0	0	0.0291561	0.0110803	0	0.00286	0.246379	0.0954372	0.25919	0	0	0.00586712	0	0	0.00928846	0	0.503762	0.86305
TCGA-CZ-5464	0	0	0.0494147	0.151019	0	0.0788972	0	0.0272374	0.0627963	0.099777	0	0.0669746	0	0.0416217	0.0895988	0.249977	0.00551118	0	0.0526125	0	0	0.0245625	0	0.381326	0.92777
TCGA-BP-4969	0.0228647	0	0.0997464	0.0837273	0	0.195273	0	0	0.00150389	0	0	0.11197	0.0296686	0	0.131496	0.209989	0.0111002	0	0.102662	0	0	0	0.35	0.0595649	1.07059
TCGA-B0-5106	0	0	0.0400576	0.234424	0	0.176798	0	0.0164577	0.00721083	0	0	0.0241183	0.124341	0	0.0306157	0.284093	0	0.0136737	0.0424842	0	0	0.00572604	0.005	0.237918	0.992654
TCGA-BP-4777	0.000866724	0	0.0256828	0.354178	0	0.0456195	0.0172375	0.0173755	0.0110894	0.110129	0	0.0566085	0	0.019353	0.0499025	0.269508	0	0	0.0168415	0	0	0.00560832	0	0.527281	0.849027
TCGA-CJ-4875	0	0	0.0503519	0.539944	0	0	0	0.0202287	0.0189368	0.077368	0	0.111901	0.0130279	0.0115446	0.016019	0.0999279	0.000570061	0	0.0401797	0	0	0	0	0.435066	0.923598
TCGA-BP-5170	0.0286623	0	0.0782923	0.0740228	0	0.205013	0	0	0.00457042	0.0196292	0.0100622	0	0	0.0352118	0.0236355	0.407581	0	0.00208403	0.0162528	0.0441954	0	0.0507878	0.001	0.321264	0.954225
TCGA-BP-5176	0	0	0.00463555	0.131477	0	0.283828	0	0	0.0315738	0	0.0782415	0.035678	0.0163251	0.0245212	0.0863157	0.222593	0	0	0.0844952	0	0	0.000316223	0.056	0.149988	1.04072
TCGA-CW-5583	0.027848	0	0.0694563	0.0764903	0	0.192221	0	0	0.0298615	0.0328923	0.00126412	0.065981	0.0480136	0	0.111451	0.173166	0.00630164	0.0048215	0.135061	0	0	0.025171	0.134	0.105398	1.04424
TCGA-6D-AA2E	0.0660815	0	0.133301	0.169456	0	0.20743	0	0.00726338	0.00275199	0	0	0.0219218	0.0411928	0.0204993	0.00866307	0.268705	0	0	0.0117615	0.0409735	0	0	0.052	0.155132	1.01938
TCGA-BP-4327	0	0	0.089877	0.15008	0	0.148669	0	0.0134638	0	0	0.0780814	0.0416419	0.00720757	0.0293666	0.0533276	0.31796	0	0	0.0489909	0	0	0.0213345	0.031	0.172515	1.02055
TCGA-B0-4811	0	0	0.00802841	0.0991341	0	0.292413	0	0.00225791	0.02598	0	0	0.113009	0.021782	0	0.143985	0.175037	0.0448908	0	0.0734829	0	0	0	0.007	0.216597	1.0164
TCGA-CJ-5676	0	0	0.0697498	0.186441	0	0.181286	0	0.0296609	0.0430318	0.0563376	0	0.0280248	0.0147966	0	0.0475282	0.273065	0	0	0.0299514	0	0	0.0401278	0.001	0.325599	0.953114
TCGA-CJ-4871	0.00161427	0	0.0361551	0.0473598	0	0.270547	0	0	0.0338243	0.022522	0	0.0266892	0.0280629	0.0139156	0.131158	0.309808	0	0	0.0394358	0	0	0.0389075	0.005	0.239017	0.995901
TCGA-B0-5109	0.00845653	0	0.0394222	0.375428	0	0.0169698	0.178177	0.0203981	0	0	0	0.0859141	0.0221524	0.0510643	0.0896291	0.0606917	0.0185551	0	0.00893685	0	0	0.0242056	0	0.526603	0.849272
TCGA-BP-4352	0	0	0.0494259	0.00628306	0	0.288251	0	0.00955775	0.0436304	0	0	0.129267	0.00290704	0.01461	0.100048	0.277734	0	0	0.0635592	0	0	0.0147258	0.856	-0.00819542	1.1065
TCGA-B0-5694	0	0	0.0176174	0.0194148	0	0.221583	0	0	0.0150616	0	0.0889164	0.043884	0.0468784	0.075182	0.0694183	0.326453	0.0192994	0	0.0440341	0	0	0.0122581	0.004	0.247256	0.991324
TCGA-B0-4818	0.00849711	0	0.158818	0.17958	0	0.253044	0.00506535	0	0.0128147	0.036343	0	0.0401181	0.0406612	0	0.077079	0.132097	0.00153225	0	0.0418859	0	0	0.0124647	0.002	0.283426	0.97059
TCGA-CZ-4859	0.00134793	0	0.118217	0.139075	0	0.185436	0	0	0	0.0066571	0	0.0757033	0.116738	0	0.0750767	0.20299	0.00559314	0	0.0631405	0	0	0.0100246	0.246	0.0785361	1.05156
TCGA-BP-4999	0.0616631	0	0.0133081	0.0307819	0	0.300709	0	0	0.00524643	0	0.000225965	0.0364588	0.06357	0	0.0803648	0.235014	0	0	0.166478	0	0	0.00618033	0.081	0.132073	1.03172
TCGA-CZ-5469	0	0	0.055896	0.117286	0	0.116839	0	0	0.0458803	0.0373075	0	0.0589918	0.0165641	0.12051	0.0227943	0.318672	0.00391505	0	0.0490193	0	0	0.0363239	0.257	0.0771299	1.06558
TCGA-BP-4985	0.0392716	0	0	0	0	0.272072	0	0.0138821	0.0157797	0.0349992	0	0.0260636	0.00313206	0.175969	0.0493642	0.184922	0	0.0776536	0	0.0777215	0	0.0291701	0.085	0.12997	1.04651
TCGA-AK-3460	0.00966598	0	0.0145314	0.161182	0	0.185083	0	0	0	0.0215945	0.0267658	0.0166096	0.0488961	0	0.0477471	0.40051	0	0	0.0432493	0	0	0.0241653	0.008	0.212022	1.0087
TCGA-B8-5546	0.092897	0	0.0290208	0.0979001	0	0.312822	0	0	0.0706675	0	0	0.0852642	0.0380319	0.046424	0	0.124897	0	0	0.0824621	0	0.0196135	0	0.357	0.0585418	1.07424
TCGA-A3-3359	0	0	0.0363153	0.257889	0	0.168028	0	0.00217393	0	0.0477905	0	0.026738	0.0295577	0	0.142614	0.20302	0.00749944	0	0.0466845	0	0	0.0316906	0.001	0.330727	0.958009
TCGA-AK-3445	0.00847701	0	0.0158733	0.00378609	0	0.275359	0.00296684	0	0.0280155	0.0776318	0	0.0414505	0	0.0198401	0.113419	0.276333	0.0164977	0	0.098071	0	0	0.022279	0.001	0.307566	0.961573
TCGA-BP-4982	0.0216829	0	0.0429487	0.114624	0	0.268806	0	0	0.000286562	0.00215658	0.00844282	0.0113743	0.0178352	0	0.0821107	0.355598	0.00351564	0	0.0524762	0	0.000356605	0.0177857	0.007	0.224744	0.998402
TCGA-AK-3426	0	0	0	0.356298	0	0.044139	0.0174543	0.0132285	0.0449184	0.124932	0	0.0762008	0.000648299	0.0122401	0.0877913	0.132279	0.0247118	0	0.0608282	0	0	0.00433053	0	0.538687	0.842768
TCGA-A3-A6NI	0	0.00108979	0	0.0326684	0	0.11516	0	0	0	0	0	0.0681409	0.0511251	0	0.051256	0.511862	0.0382585	0	0.123058	0	0	0.0073821	0.103	0.121463	1.06153
TCGA-A3-3352	0.00101874	0	0.00694159	0.0549657	0	0.279327	0	0	0	0	0.0527297	0.0495393	0.0659382	0	0.104193	0.276122	0.00704524	0.00149435	0.088527	0	0	0.0121579	0.177	0.0951892	1.05767
TCGA-B0-5084	0.0087439	0	0.0214557	0.174711	0	0.0129861	0	0.0448638	0.0830106	0	0	0.0659629	0.0119909	0.217386	0.0401749	0.244762	0	0	0.0139588	0	0	0.0599942	0.027	0.177331	1.03148
TCGA-CZ-5461	0.00259144	0	0.0144939	0.0215717	0	0.336951	0	0	0.0393725	0	0	0.0314554	0.037745	0	0.141715	0.293258	0	0.0108463	0.0442154	0	0	0.0257842	0.002	0.263383	0.986892
TCGA-DV-5565	0	0	0.0314919	0.114952	0	0.13698	0	0.00913253	0.0253677	0	0	0.0327149	0.0623181	0.142712	0.0681827	0.28063	6.33756e-06	0.00396347	0.0450969	0	0	0.046451	0.018	0.194102	1.01509
TCGA-AK-3433	0.0479317	0	0.093986	0	0	0.202038	0	0.00617795	0	0	0	0.118319	0.00898878	0	0.0809168	0.316663	0	0	0.0872949	0	0	0.0376839	0.699	0.0115908	1.08219
TCGA-CZ-5986	0.0266058	0	0	0	0	0.231591	0.021135	0	0.000359138	0.0268957	0.00615716	0.017588	0.02364	0	0.11656	0.387242	0.0725086	0	0.0691992	0	0	0.000517673	0.072	0.136834	1.042
TCGA-BP-4766	0.0473753	0	0.0204409	0.0089055	0	0.192631	0	0	0	0	0.0431594	0.10924	0.110723	0.119207	0.00391955	0.267734	0	0	0	0.0304857	0	0.0461792	0.046	0.158337	1.03797
TCGA-B0-5696	0.000977116	0	0.0711134	0.202604	0	0.122308	0	0.00980104	0.00677517	0.0334399	0	0.0373791	0.0548057	0	0.0815091	0.280079	0	0	0.0555399	0	0	0.0436693	0.027	0.176824	1.01789
TCGA-BP-5008	0.0290027	0	0	0.143654	0	0.347741	0	0	0	0.0248044	0	0.0307607	0.00163433	0.0803882	0.1329	0.151622	0.0121845	0	0.0187795	0.0027268	0	0.0238011	0.033	0.170846	1.03989
TCGA-BP-5187	0.017202	0	0.0418646	0.168439	0	0.290336	0	0	0	0.109564	0	0.0175993	0	0.00227969	0.133413	0.153459	0.0141605	0	0.0282669	0	0	0.0234153	0.015	0.200167	1.02812
TCGA-B8-A54E	0	0.0277194	0.0380853	0.143679	0	0.124555	0	0	0	0.0239564	0	0.0519016	0.0292421	0	0.0626127	0.358151	0.0329022	0	0.105831	0	0.00136469	0	0.093	0.126005	1.03842
TCGA-BP-4795	0.060311	0	0.0210014	0.055046	0	0.267836	0.0313075	0	0.0305458	0	0	0.055703	0.0457604	0	0.0174041	0.251882	0.0112426	0.00709091	0.122109	0	0	0.022759	0.007	0.218483	0.994072
TCGA-B0-4699	0	0	0.054189	0.387798	0	0.00312832	0.0151554	0.0249388	0.00928599	0.117539	0	0.0519164	0	0.0424301	0.0480777	0.221626	0.0136541	0	0	0	0	0.0102607	0	0.36925	0.943957
TCGA-BP-4972	0.005449	0	0.00196306	0.0507102	0	0.144545	0.00647825	0	0	0.00738365	0	0.0135951	0.00581611	0.130518	0.0826251	0.501438	0	0	0.0229057	0	0	0.0265729	0	0.434985	0.906248
TCGA-EU-5904	0.0107152	0	0.03672	0.0455127	0	0.340578	0	0	0.00485346	0	0	0.0629852	0.117983	0	0.100625	0.153066	0.00838424	0.0119292	0.0496722	0.0078148	0	0.0491622	0.161	0.0988655	1.05331
TCGA-A3-3362	0.0443207	0	0.0337714	0.043832	0	0.261593	0	0	0	0.0461516	0	0.0302472	0.0282914	0	0.0792001	0.296839	0	0	0.0804331	0	0	0.0553203	0.027	0.176341	1.01533
TCGA-B0-5085	0.00282203	0	0	0.220089	0	0.248072	0	0.00283427	0.0195956	0	0.0724463	0.0707318	0.0248479	0.0161594	0.0987806	0.204205	0	0	0	0.019416	0	0	0.506	0.0381287	1.11717
TCGA-A3-3370	0	0	0.0827583	0.336491	0	0.0717316	0	0.000374184	0.00434364	0.0940257	0	0.0210299	0.0214436	0	0.0803537	0.251229	0	0	0.024324	0	0	0.0118953	0	0.354534	0.944546
TCGA-BP-4332	0.00468171	0	0	0.126122	0	0.124853	0.00041342	0	0	0	0.0141505	0.0219939	0.0245636	0.142702	0.0655659	0.434922	0.00586049	0	0.0290604	0	0	0.00511143	0.002	0.264303	0.995778
TCGA-B0-4712	0.0024591	0	0.0314391	0.136492	0	0.185407	0.0307763	0.010274	0.0481462	0.0555056	0	0.0463197	0	0.046302	0.12458	0.1973	0.0191385	0	0.0328507	0	0	0.0330099	0.001	0.315226	0.961121
TCGA-B8-5164	0	0	0.0177547	0.427289	0	0.0592806	0	0	0.00448232	0.0912123	0	0.0614498	0.00352004	0	0.0714946	0.195632	0.0187928	0	0.0480649	0	0.000164076	0.000862423	0	0.439124	0.906454
TCGA-BP-4355	0.00888803	0	0.0408949	0.0374465	0	0.243582	0	0	0.0057589	0	0	0.0503694	0.096184	0	0.0593389	0.377823	0	0.0183916	0.056886	0	0	0.00443596	0.098	0.123551	1.04124
TCGA-AK-3450	0.00885993	0	0.127573	0.121263	0	0.178474	0	0.00173702	0.00164956	0.027934	0	0.119331	0.0670152	0.0373021	0.069017	0.0647543	0.030362	0	0.132219	0	0.000582367	0.0119272	0.859	-0.00919355	1.09201
TCGA-B0-5081	0.0193146	0	0.049506	0.178117	0	0.225239	0.00128608	0.0479613	0.0301064	0.141774	0	0.0192922	0	0.00349892	0.102698	0.161075	0.00507086	0	0.0108314	0	0	0.00422907	0	0.495492	0.868125
TCGA-B0-5697	0	0	0.0605825	0.306709	0	0.062449	0	0.00407471	0.00721007	0.102158	0	0.0489218	0.0300443	0.00778813	0.0405751	0.262874	0.0202999	0	0.0150627	0	0	0.0312498	0	0.426725	0.906173
TCGA-CJ-4868	0	0	0.027547	0.196255	0	0.157605	0.00287884	0.0193743	0.0157853	0.0397426	0	0	0.00253587	0.10633	0.0848587	0.256886	0.0259083	0	0.0371005	0	0	0.0271929	0	0.493593	0.869365
TCGA-BP-4349	0.0239538	0	0.00639535	0.100789	0	0.330946	0	0	0	0	0.0596236	0.014002	0.0198582	0	0.102733	0.288234	0	0	0.0367961	0	0	0.0166688	0.323	0.0636717	1.07772
TCGA-CJ-4885	0.0286752	0	0.0255794	0.161789	0	0.256222	0	0	0	0.0120795	0	0.0204175	0.0781243	0	0.0454473	0.28238	0	0.00776134	0.0590658	0	0	0.0224588	0.236	0.079609	1.05915
TCGA-B4-5843	0	0	0.07482	0	0	0.223736	0	0	0	0	0.0115957	0.0111219	0.0203538	0	0.0540398	0.49777	0.00560636	0	0.0815979	0	0	0.0193588	0.153	0.102667	1.0581
TCGA-A3-3373	0.0211213	0	0.0353697	0.0827783	0	0.15283	0	0	0.00288471	0	0.0209612	0	0.0184983	0	0.11885	0.358811	0.0620024	0	0.0869801	0	0	0.0389121	0.006	0.229767	0.996625
TCGA-B0-4842	0.00161871	0	0.025638	0.20847	0	0.0687565	0	0	0.116475	0.0296185	0	0.0827345	0.0224939	0.132897	0.0698737	0.136184	0.0178344	0	0.0655306	0	0	0.0218741	0.001	0.331979	0.952211
TCGA-B0-4846	0.0327575	0	0.00930744	0.101001	0	0.204328	0	0	0	0.147749	0	0.0822967	0.00777044	0	0.180465	0.170781	0.0257139	0	0.0371928	0	0	0.000637665	0.002	0.294195	0.990345
TCGA-CZ-4861	0.000650286	0	0.0187635	0.0330344	0	0.251829	0.00638778	0	0.013173	0	0	0.0248235	0.0460288	0	0.119172	0.390561	0.00601463	0	0	0.0180497	0.029442	0.0420706	0	0.47107	0.881255
TCGA-B0-5098	0.0129326	0	0	0.0744845	0	0.149477	0	0.00163737	0.124806	0	0	0.0767118	0.0499303	0.31118	0.175669	0	0.0137745	0	0	0.00939719	0	0	0.699	0.0114185	1.13609
TCGA-B0-5110	0.00713299	0	0.0455469	0.0379318	0	0.319695	0	0	0.0080634	0.0305903	0	0.0399048	0.0461967	0	0.118549	0.296906	0.00215976	0	0.0217705	0.000580136	0	0.0249731	0.162	0.098728	1.05844
TCGA-BP-5177	0.00705422	0	0.0978289	0.181821	0	0.121032	0	0.000419042	0.0531643	0.0717727	0	0.0610281	0.013712	0.0912965	0.116207	0.107946	0.00399123	0	0.0727281	0	0	0	0.002	0.266425	0.982931
TCGA-AK-3429	0	0	0.0677139	0.3785	0	0	0.0383796	0.0293564	0.0275329	0.192536	0	0.00502002	0	0	0.0917056	0.139927	0.0176017	0	0.0102329	0	0	0.00149413	0	0.460379	0.89274
TCGA-B8-A54G	0	0.00410777	0.00400812	0.354872	0	0	0	0.0195309	0.0280292	0.167572	0	0.0681106	0.0591429	0	0.0504208	0.214585	0.0278167	0	0	0	0	0.00180383	0	0.463188	0.892283
TCGA-BP-4784	0.0240847	0	0.0952186	0.0477977	0	0.169673	0	0	0.0413813	0	0	0.0342761	0.0240165	0.0828638	0.0320657	0.319888	0	0.0443149	0.0844204	0	0	0	0.104	0.119119	1.03395
TCGA-BP-4790	0	0	0.039087	0.153523	0	0.279643	0	0	0.0304518	0.0370671	0	0.0157559	0	0.120251	0.0943179	0.189343	0.0200499	0	0.0205102	0	0	0	0	0.426536	0.904947
TCGA-CJ-4904	0.00710944	0	0.00634731	0.161097	0	0.189617	0	0	0	0.0752721	0	0.0176918	0.0497717	0	0.178871	0.2239	0.00110989	0	0.0794683	0	0	0.00974539	0	0.36561	0.941029
TCGA-CZ-4860	0	0	0.0256929	0.0215701	0	0.259311	0.000773179	0	0.0433257	0.027293	0	0.029579	0	0.0668642	0.12333	0.346476	0.0119205	0	0	0.00160813	0	0.0422573	0.003	0.251988	0.994759
TCGA-B0-4828	0	0	0.0346478	0.18332	0	0.281922	0	0.0342992	0.0466286	0.0422565	0.0162333	0.0357151	0.077423	0	0.0702273	0.12528	0	0	0.0497012	0	0	0.00234674	0.067	0.141596	1.04914
TCGA-B0-5712	0	0	0.0699892	0.21253	0	0.280845	0	0.0252407	0.00316864	0.0548641	0	0.0874769	0	0	0.0530288	0.147818	0	0.0224706	0.0260497	0	0	0.0165189	0.272	0.0744587	1.09182
TCGA-B0-4833	0.0227489	0	0.0901769	0.335284	0	0.118697	0	0.0253765	0.00931277	0.066348	0	0.0509825	0.0259533	0	0.079158	0.12591	0.00629205	0	0.0437592	0	0	0	0	0.356181	0.945896
TCGA-EU-5905	0	0	0.063984	0.0541706	0	0.240335	0	0	0.00339287	0.00165326	0	0.0428443	0	0	0.0561817	0.416138	0.00221189	0	0.0836392	0	0	0.0354485	0.027	0.17787	1.01817
TCGA-DV-A4VZ	0.159412	0	0.144261	0.0348503	0	0.287242	0	0	0	0	0.00944672	0.0307542	0	0.0614202	0.0130229	0.208094	0	0	0.00505053	0	0	0.0464452	0.881	-0.0141722	1.08196
TCGA-AK-3427	0	0.0108521	0	0	0	0.213433	0	0	0	0	0	0.132098	0.121722	0	0.0261207	0.349799	0	0.0691433	0.0709872	0	0	0.00584432	0.768	0.00362268	1.10047
TCGA-BP-4983	0	0.0070334	0.0380979	0.328336	0	0.0503236	0.000252597	0.0389656	0.0636923	0.0532382	0	0.0551357	0	0.0711468	0.0637529	0.157069	0.0596977	0	0.000504958	0	0	0.012753	0	0.454627	0.891144
TCGA-CJ-4874	0.00312009	0	0.0552358	0.331331	0	0.0600906	0	0	0.0116487	0.132971	0	0.0461523	0.00967761	0	0.116619	0.197917	0	0	0.0352378	0	0	0	0.001	0.320217	0.972529
TCGA-B0-4707	0.0363013	0	0.0428248	0.414023	0	0.14648	0.0103895	0.0348421	0.10727	0	0	0.0592638	0.0163456	0.00996896	0.0702116	0.0422658	0.000579313	0	0.00556879	0	0	0.00366503	0.018	0.194877	1.05544
TCGA-CJ-4893	0	0	0.0342059	0.332831	0	0.176321	0.00609582	0.00581932	0.00361594	0.0751304	0	0.0182936	0.0392719	0	0.0799773	0.165827	0.0108822	0	0.0431456	0	0	0.00858345	0.003	0.257113	0.999621
TCGA-BP-4760	0	0	0.0448358	0	0	0.137424	0	0	0.0379164	0	0	0.0314868	0	0.419104	0.0193332	0.201509	0.00779985	0	0.0762698	0	0	0.0243215	0.005	0.240866	1.02439
TCGA-CJ-4643	0.00873234	0	0.0434533	0.0296301	0	0.289618	0	0	0	0.0721233	0	0.0488118	0.0695581	0	0.0978998	0.264357	0.00187943	0.00034479	0.0510164	0	0	0.022575	0.007	0.22286	0.999595
TCGA-BP-5202	0	0	0.0544346	0.106836	0	0.187201	0	0	0	0.0113498	0.00517973	0.045688	0.06608	0	0.0802982	0.354757	0.00410626	0	0.0632231	0	0	0.0208468	0.055	0.15396	1.02822
TCGA-BP-4164	0.00243918	0	0.0254668	0.136257	0	0.185827	0.0279753	0	0.0583008	0.0314107	0	0	0.0235746	0	0.12831	0.210453	0	0.00459606	0.116908	0	0	0.0484818	0.179	0.0947689	1.05472
TCGA-B0-4817	0	0.00511902	0.00938256	0.0257808	0	0.129476	0	0.0236788	0.00977713	0.00740738	0	0.0645323	0	0.0852889	0.0374542	0.0891169	0	0	0.0353768	0	0	0.477609	0.043	0.160615	1.10255
TCGA-B0-5713	0.0158644	0	0.0461732	0.148379	0	0.150348	0	0.0014018	0	0.034396	0.00885745	0.0573953	0.0754927	0	0.216799	0.167129	0	0	0.0777635	0	0	0	0.011	0.207664	1.02867
TCGA-B0-4714	0	0	0.000557623	0.452735	0	0	0.00573019	0.00475046	0.0225955	0.124185	0	0.0403143	0	0	0.0946638	0.220468	0.000521322	0	0.0334793	0	0	0	0	0.500547	0.869482
TCGA-B0-5099	0.0445691	0	0.0320756	0.0715035	0	0.208233	0	0	0.0324476	0	0.0278042	0.0659859	0.00383799	0.157276	0.0896625	0.212877	0	0	0.0537275	0	0	0	0.776	0.00280551	1.09718
TCGA-B0-4815	0	0	0.129375	0.333533	0	0	0.0117377	0.0377805	0.0175622	0.13124	0	0.0308204	0	0.0123468	0.107922	0.152773	0.0139206	0	0.0130854	0	0	0.0079046	0	0.523085	0.851599
TCGA-BP-5183	0	0	0.0396115	0.317195	0	0.0392718	0	0.0486615	0.0396567	0.0556572	0	0.0294251	0.062452	0.000119925	0.0998914	0.232322	0.00563925	0	0.0288185	0	0	0.00127814	0.002	0.292821	0.974975
TCGA-B0-5120	0	0	0.0146238	0.0399731	0	0.160773	0	0	0.0191655	0	0	0.0796875	0.00270276	0	0.0415759	0.453559	0.012841	0	0	0.145765	0	0.0293336	0.002	0.271672	0.991395
TCGA-B2-5641	0	0	0.0301726	0.35373	0	0.00299376	0	0.0220488	0.0333747	0.164573	0	0.0367397	0.0193164	0	0.05273	0.239983	0	0	0.0235338	0	0	0.0208045	0	0.44344	0.901237
TCGA-A3-3347	0.0180311	0	0.0157394	0.0527568	0	0.113253	0	0	0.0206847	0.0542202	0	0	0	0.214155	0.0635794	0.372465	0	0	0.0348309	0	0	0.0402848	0	0.60666	0.798941
TCGA-A3-A8CQ	0.0607336	0	0.114293	0.0616188	0	0.164931	0	0	0	0	0	0.0821954	0.0308222	0	0.0924006	0.228141	0.0338001	0	0.11548	0	0	0.0155843	0.153	0.102547	1.03656
TCGA-BP-5006	0.00850919	0	0.0570278	0.0371338	0	0.176989	0	0	0	0	0.00853848	0.0679286	0.0795579	0	0.0517844	0.385786	0.0699101	0	0	0.0246889	0	0.0321456	0.063	0.145295	1.03597
TCGA-A3-A6NN	0	0	0.00389404	0.102817	0	0.19276	0	0	0	0	0.141335	0.0207047	0.0316764	0	0.0624591	0.357167	0.00816307	0	0.070345	0	0	0.00867786	0.002	0.283433	0.977115
TCGA-CJ-4892	0	0	0.0829098	0.509483	0	0	0	0.0271624	0.0361056	0.111585	0	0.0646854	0.00997761	0	0.0400427	0.106977	0	0	0.00947196	0	0	0.00160063	0	0.492799	0.878293
TCGA-B8-A8YJ	0.0569543	0	0.0338397	0.0585091	0.00667988	0.294769	0.0182308	0	0	0	0.0742519	0	0.033847	0.0252104	0.0311397	0.249432	0	0	0.110634	0	0	0.00650192	0.004	0.249347	0.981553
TCGA-B8-4151	0	0	0.0222843	0.154014	0	0.159471	0	0.0108767	0.0462546	0	0	0	0.0790074	0	0.121152	0.261511	0	0.0110293	0.0986029	0	0	0.0357966	0.163	0.0977544	1.05315
TCGA-CZ-5470	0	0	0.0817863	0.224155	0	0.105452	0	0.0139438	0.0371717	0.0449255	0	0.0490979	0.0764234	0	0.086152	0.199148	0.0189693	0	0.0609176	0	0	0.00185728	0.001	0.305761	0.96095
TCGA-DV-5576	0.0264063	0	0.208961	0	0	0.117367	0	0	0	0	0.0370427	0.0701579	0.0322573	0.0395438	0.0540383	0.246757	0	0	0.127194	0	0	0.0402747	0.878	-0.0133541	1.07231
TCGA-B0-4845	0.0209354	0	0.0520831	0.0377531	0	0.465101	0	0	0.00177043	0	0.0191681	0.00114191	0.0674031	0.0164563	0.0688555	0.200639	0	0	0.0247545	0	0	0.0239385	0.693	0.0121823	1.09182
TCGA-G6-A5PC	0	0	0.0710554	0.470519	0	0.0357388	0	0.0152669	0.085661	0	0	0.0471509	0.0425492	0	0.0514327	0.168563	0	0	0.0120628	0	0	0	0.001	0.300376	0.980663
TCGA-CJ-5682	0	0	0.0267828	0.178692	0	0.284245	0	0	0.00897994	0	0.0287728	0.0614625	0.0127044	0	0.123688	0.155493	0.0112262	0	0.084518	0	0	0.0234343	0.006	0.234303	1.00575
TCGA-BP-4995	0.000175865	0	0.0714567	0.10296	0	0.00617185	0	0.0394262	0	0.0989521	0	0.114184	0.115894	0.0864585	0.0870022	0.211474	0.0141458	0	0.0485409	0	0.0031576	0	0.029	0.175223	1.02736
TCGA-A3-3357	0.00345206	0	0.00915755	0.0827283	0	0.122189	0	0	0	0.116563	0	0.0730267	0.012095	0.0124277	0.0268273	0.411655	0	0	0.107196	0	0	0.0226818	0.055	0.153617	1.04078
TCGA-BP-4176	0.00195471	0	0.0371387	0.0363495	0	0.176365	0.023422	0	0.0222103	0	0.00213649	0	0.0183459	0.221686	0.00319011	0.330443	0	0.0359403	0	0.01962	0.0190518	0.0521467	0	0.399017	0.922528
TCGA-BP-5174	0	0	0.118719	0.205598	0	0.105187	0	0.0228603	0.0243345	0.0333157	0	0.034202	0.082461	0	0.0855346	0.235861	0	0	0.0295767	0	0	0.0223494	0.257	0.0771392	1.0559
TCGA-BP-4345	0.00667418	0	0.0147075	0.00341788	0	0.228029	0	0	0.025456	0.0117807	0	0.0302523	0	0.35512	0.0698458	0.199242	0.000828345	0	0.0546457	0	0	0	0	0.571021	0.821133
TCGA-B0-4700	0.00599595	0	0.0203309	0.260924	0	0.0580982	0.000733459	0.0340875	0.0571501	0.137499	0	0.0317513	0	0.13316	0.117301	0.129593	0	0	0.00987419	0	0	0.00350208	0	0.615521	0.791883
TCGA-BP-5186	0.024382	0	0.121699	0.1731	0	0.176961	0	0	0.0142153	0.0313977	0	0.0406754	0	0	0.0682147	0.188692	0.0265991	0	0.125745	0	0	0.00831812	0.043	0.160562	1.01725
TCGA-B0-4852	0.0252391	0	0.0613063	0.0334727	0	0.286265	0	0.00906934	0.000276504	0.0994143	0	0.0399048	0.0866132	0	0.141616	0.132057	0.000190547	0	0.0696275	0	0	0.0149478	0.056	0.150361	1.03605
TCGA-CJ-4900	0	0	0.151941	0.290603	0	0.0597249	0.0237131	0.0203428	0.0680957	0.0309233	0	0.0168886	0	0.0272432	0.0821123	0.164805	0	0	0.0231665	0	0	0.0404405	0	0.419592	0.907005
TCGA-AK-3440	0.0140912	0	0.185112	0	0	0.14273	0	0.0141136	0	0	0.0767107	0.000689874	0.0428455	0	0.0142777	0.235823	0	0.192026	0	0.00890376	0.0545548	0.0181212	0.304	0.0669055	1.0497
TCGA-A3-3308	0	0	0.0313499	0.0265646	0	0.169989	0	0	0.038159	0.00938265	0.0124564	0.0027058	0.0418608	0.02857	0.115143	0.455461	0.00126133	0	0.0598938	0	0	0.0072025	0.002	0.276436	0.983023
TCGA-MM-A563	0.0104428	0	0	0.121685	0	0.207912	0	0.0104628	0.00861197	0.0732963	0	0.0587192	0.0779342	0.0486975	0.1336	0.164993	0.0324392	0	0.0512066	0	0	0	0	0.520664	0.85386
TCGA-B8-4622	0.00067001	0	0.00517451	0.0672042	0	0.257014	0	0	0.00491327	0	0.048081	0.037269	0.0768996	0	0.073867	0.334791	0.00677322	0	0.0597247	0	0	0.0276179	0.002	0.288504	0.970631
TCGA-CZ-4865	0.013922	0	0.0317995	0.0598995	0	0.250116	0	0	0.00510988	0.0714031	0	0.0801936	0.0103585	0.00987379	0.149227	0.178932	0.0333152	0	0.0947313	0	0	0.0111185	0	0.354411	0.94304
TCGA-CZ-5455	0.011999	0	0.076964	0.283621	0	0	0.00633898	0.0291085	0.00722089	0.0856679	0	0.0100728	0	0	0.108432	0.315429	0	0	0.0406099	0	0	0.0245356	0.03	0.174015	1.02743
TCGA-B2-5636	0.0867331	0	0.0563914	0.0189315	0	0.156841	0	0	0.0276013	0	0	0.0807208	0.0485473	0	0.0558933	0.282427	0.0139567	0	0.159951	0	0	0.0120049	0.185	0.0927212	1.04276
TCGA-B8-4148	0	0	0.0322599	0.365136	0	0.0280584	0	0.0207844	0.00248339	0.15714	0	0.102583	0.00584404	0	0.0870174	0.184624	0.00438111	0	0.00152711	0	0	0.00816106	0.002	0.268751	1.0211
TCGA-B0-5400	0.00697181	0	0.0029156	0.16608	0	0.131576	0	0.00511017	0.0408306	0.00194158	0	0.0837147	0.0029314	0.135288	0.0450371	0.289296	0	0	0	0.0269377	0	0.0613697	0.002	0.285226	0.979935
TCGA-BP-5180	0	0.088728	0.00322549	0.0497395	0	0.234976	0	0.0233208	0.0172176	0.0507935	0	0.0471371	0.0285117	0.0185393	0.124461	0.281086	0.018307	0	0	0	0.00440795	0.00954831	0.005	0.244013	0.994452
TCGA-CZ-4863	0.00265286	0	0.0395282	0.455454	0	0	0.00384556	0.0203798	0.00678731	0.15394	0	0.0446804	0.0120554	0	0.0566755	0.156971	0.0107173	0	0.0253967	0	0	0.0109154	0	0.391009	0.941016
TCGA-A3-3317	0	0	0.0275452	0.167825	0	0.165842	0	0.00769295	0.0139994	0	0	0.0272916	0.0438225	0.0314665	0.0911928	0.353125	0.0373046	0	0.0233239	0	0	0.00956906	0.001	0.312109	0.961051
TCGA-B0-5698	0.0191983	0	0.0622116	0.0491159	0	0.301135	0	0.026989	0.0178769	0.0431221	0	0.00226757	0.106786	0.0256611	0.106132	0.151719	0.00506154	0.0157252	0.0053036	0	0.00326565	0.0584291	0.003	0.258057	0.983013
TCGA-BP-4787	0.000866692	0	0	0.0233753	0	0.154845	0	0	0.0117215	0.00711288	0	0.0496349	0.0169252	0.0434512	0.061871	0.491935	0.00020631	0	0.0327578	0	0	0.105297	0	0.390499	0.928621
TCGA-BP-4326	0.0495766	0	0.0908976	0	0	0.209852	0	0	0.0493039	0.019042	0.0395544	0	0	0.100949	0.0728366	0.19358	0	0	0.0887644	0	0	0.0856437	0.019	0.19231	1.00186
TCGA-B0-5100	0.0407712	0	0	0.0606459	0	0.170854	0	0	0.0255238	0	0.100399	0.0544055	0.030812	0.231902	0.0736878	0.113882	0	0	0.0787128	0	0	0.0184035	0.05	0.155586	1.03777
TCGA-BP-5175	0	0	0.0634287	0.231919	0	0.056924	0	0.010374	0.113999	0.0647608	0	0.0478412	0	0.0372531	0.0440084	0.246822	0	0	0.0365552	0	0	0.0461143	0.006	0.227494	1.00052
TCGA-BP-4775	0.0366564	0	0.054437	0.0422382	0	0.322404	0	0	0	0.0219217	0	0.0412133	0.0679778	0	0.0838764	0.228647	0.0223245	0	0	0.0469342	0	0.0313701	0.157	0.100347	1.04854
TCGA-B0-5088	0.0163067	0	0.0184942	0.113421	0	0.219267	0	0	0.0146473	0	0	0.0658411	0	0.120174	0.0444737	0.368515	0	0	0.0151215	0	0.00373865	0	0	0.375992	0.932417
TCGA-BP-5194	0.0204478	0	0.0291841	0.0732447	0	0.258174	0	0	0	0	0.0272923	0.0388611	0.00693982	0	0.0740982	0.347945	0.0219192	0	0.0940955	0	0	0.00779776	0.111	0.113443	1.04467
TCGA-BP-5181	0	0	0.0222191	0.102903	0	0.291374	0	0	0.00415499	0	0.0295493	0.0231986	0.0638971	0	0.0977018	0.256207	0.0195549	0.000460271	0.0782656	0	0	0.0105144	0.007	0.218211	1.00084
TCGA-B8-5165	0.0818855	0	0.0495557	0.00245829	0	0.338154	0	0	0	0.0351117	0	0.00989866	0.00686912	0.00161114	0.0706918	0.313505	0.00149146	0	0.0795908	0	0	0.0091769	0.026	0.17977	1.01214
TCGA-CJ-4894	8.61617e-06	0	0.030265	0.439307	0	0	0	0.0431872	0.0144384	0.140668	0	0.0625333	0.019383	0	0.0774811	0.150246	0.0131218	0	0.00936162	0	0	0	0	0.414148	0.92859
TCGA-A3-3329	0.0167401	0	0.0187632	0.115336	0	0.263016	0	0.0253044	0.00829059	0.0295052	0	0.00424458	0.04521	0	0.139473	0.26625	0.00908343	0	0.0295679	0	0	0.0292158	0.002	0.286984	0.975119
TCGA-B0-4698	0	0	0.00106426	0.43165	0	0	0.145215	0.0582534	0	0.0538076	0	0.0227532	0	0.00374765	0.0798241	0.169069	0	0	0	0.0080776	0	0.0265374	0	0.456858	0.892811
TCGA-CZ-5982	0.00847436	0	0.108199	0	0	0.3541	0	0	0.00525408	0.0242249	0.0162776	0.0117217	0.0488827	0	0.0939447	0.19123	0.0028852	0	0.0620551	0	0	0.0727514	0.373	0.056676	1.05901
TCGA-BP-4797	0	0	0.0752322	0.166749	0	0.183043	0	0	0.0232076	0.022418	0	0.0443053	0.0433591	0.0314581	0.0527057	0.28628	0.00221239	0	0.0277488	0	0	0.0412805	0	0.34711	0.941486
TCGA-CZ-5454	0.00585548	0	0.0105132	0.0363033	0	0.143758	0.00346294	0	0.00649558	0.015091	0	0.015741	0	0.152037	0.0189693	0.545832	0.0120126	0.00463118	0	0	0	0.0292973	0	0.467213	0.889422
TCGA-CZ-5463	0	0	0.0523806	0.161826	0	0.0993561	0	0	0	0.139274	0	0.0327967	0.0114265	0	0.176328	0.267896	0	0	0.0516046	0	0	0.00711075	0.005	0.244221	1.00787
TCGA-BP-4354	0	0	0.0183837	0.0329084	0	0.120859	0.0231386	0	0	0.036335	0.00168824	0	0.0827738	0	0.0709588	0.428937	0	0	0.00288186	0	0	0.181136	0	0.577638	0.817083
TCGA-BP-4964	0	0	0.0406243	0.132133	0	0.251392	0	0.000627586	0.00955059	0.0363048	0	0.0509666	0	0.0319953	0.134515	0.222413	0.0379335	0	0.0465268	0	0	0.00501738	0.002	0.265157	0.986393
TCGA-CJ-4887	0	0	0.00521565	0.330419	0	0.0741554	0.00532875	0.0314936	0.0230434	0.0829853	0	0.0400022	0.0283821	0	0.0801057	0.272821	0.00781647	0	0.014591	0	0	0.00363978	0	0.443662	0.899013
TCGA-B0-5075	0.0033519	0	0.0075963	0.095214	0	0.0937358	0	0.00867293	0.0426321	0.0422696	0	0.0537389	0	0.108124	0.0260865	0.495159	0.00143932	0	0.00454141	0	0	0.0174382	0	0.413715	0.916668
TCGA-BP-5192	0.0548422	0	0.148685	0.0480425	0	0.239459	0	0.00738776	0.0123989	0.0372707	0	0.0907897	0.000745779	0	0.0566765	0.148732	0.0161074	0.0358941	0.102968	0	0	0	0.671	0.0160789	1.07181
TCGA-CZ-5466	0.00646338	0.0131624	0.0127928	0.148529	0	0.131073	0	0	0.0681099	0.0122405	0	0.0471514	0.000814567	0.147459	0.0601285	0.254992	0.0531106	0	0.0412613	0	0	0.00271245	0	0.480572	0.876327
TCGA-B0-5119	0	0	0.0115757	0.4012	0	0.0219308	0	0	0.0284387	0.105211	0	0.0435554	0.0500303	0	0.055599	0.233246	0	0	0.0431203	0	0	0.00609288	0.222	0.0832932	1.09448
TCGA-BP-4771	0	0	0.00084917	0.501103	0	0	0	0.0216621	0.051782	0.119289	0	0.114025	0.0177422	0	0.06304	0.10123	0.00404411	0	0.00286627	0	0	0.00236744	0	0.598017	0.805445
TCGA-B0-5812	0	0	0.0504102	0.122637	0	0.245617	0	0	0.00839442	0.0360271	0.00879168	0.0189406	0.0589904	0	0.126226	0.19737	0.0437048	0	0.0774063	0	0	0.00548454	0.154	0.102054	1.0513
TCGA-CJ-4873	0	0.000451889	0.0283077	0.165144	0	0.168267	0	0.00209269	0.0720948	0.0252103	0	0.00159225	0.00159699	0.0586527	0.0748739	0.379564	0.00327708	0	0.0114836	0	0	0.00739158	0	0.408986	0.914126
TCGA-A3-3380	0.00219282	0	0.0123448	0.0815528	0	0.164373	0.0125142	0	0	0.0289751	0.0550387	0.00463586	0.0138594	0.0438043	0.0625066	0.379548	0.00971809	0	0.111141	0	0	0.0177959	0.002	0.278748	0.974853
TCGA-BP-4756	0.0129133	0	0.0922242	0.173966	0	0.0771772	0	0.0312275	0	0.0548032	0	0.0636587	0	0.0670078	0.0960832	0.210469	0.097093	0	0	0.0109016	0	0.0124749	0.027	0.179378	1.01922
TCGA-B0-5700	0.0224736	0	0.0728779	0.0972002	0	0.203278	0	0.00660053	0	0.0482001	0	0.109492	0.062843	0	0.0887792	0.236111	0	0.00599362	0	0.0461507	0	0	0.64	0.0213699	1.09588
TCGA-B8-5159	0	0	0.0792234	0.311546	0	0.100274	0	0	0.00753116	0.0813715	0	0.0478051	0	0	0.0862778	0.167737	0	0	0.0559758	0	0	0.0622578	0.167	0.0971844	1.0716
TCGA-B0-4718	0.0001882	0	0.0704065	0.214702	0	0.20793	0	0.03026	0.0198617	0.0435189	0	0.0524763	0	0	0.0898616	0.180153	0	0	0.0691986	0	0	0.0214431	0.003	0.253215	0.991834
TCGA-BP-4776	0.00314369	0	0.186021	0.13524	0	0.132377	0	0.0435177	0	0.0457991	0	0.144177	0.00227668	0	0.0707123	0.144153	0	0.000111417	0	0.0902069	0	0.00226478	0.009	0.211176	1.01468
TCGA-CZ-5987	0.00315265	0	0.0302201	0.132776	0	0.247055	0.0128588	0.0504924	0.0450143	0.0477412	0	0.00463301	0.0189231	0.0104455	0.0985822	0.219722	0.000299186	0	0.0452446	0	0	0.032841	0.01	0.208917	1.00854
TCGA-B8-5163	0.00974479	0	0.0388831	0.0786591	0	0.232449	0.00194405	0.00150484	0.0262817	0.100334	0	0.0657932	0	0	0.0976049	0.252167	0.00392517	0	0.0676966	0	0	0.0230127	0	0.437358	0.899005
TCGA-BP-5200	0.00733776	0	0.0273426	0.214412	0	0.110792	0	0.0272995	0.00387514	0.085903	0	0.100416	0	0.0293822	0.0624347	0.246915	0	0	0	0.0358056	0	0.048085	0.034	0.169755	1.04339
TCGA-A3-3319	0	0	0.0375694	0.0914799	0	0.207524	0.000745195	0	0.011713	0	0	0.0360427	0.0120511	0	0.0936171	0.349133	0.0003701	0	0.104887	0	0	0.054868	0.071	0.138147	1.0353
TCGA-B4-5377	0	0	0.0813135	0.190009	0	0.207209	0	0	0.00390429	0.0457606	0	0.0383955	0.0147185	0	0.0794233	0.264993	0.00509097	0	0.0240655	0	0	0.0451177	0.321	0.0639387	1.0715
TCGA-BP-4334	0.108288	0	0.0326531	0	0	0.0964394	0	0.0162121	0.0180205	0	0.0162551	0.133136	0.0504899	0	0.0421761	0.389332	0	0.00890547	0.0606336	0	0	0.0274583	0.434	0.0480764	1.07967
TCGA-BP-4329	0	0	0	0.0563225	0	0.298096	0	0	0	0.0225271	0	0.0203492	0.0821515	0.0544509	0.098851	0.270469	0	0	0.0814986	0	0	0.015284	0.023	0.184511	1.01771
TCGA-CZ-5984	0	0	0.096649	0.0592794	0	0.286948	0	0	0.0285579	0	0	0.0108997	0.00688722	0	0.0657858	0.232389	0.135823	0	0.0375886	0	0	0.0391921	0.006	0.234872	0.985902
TCGA-B0-4819	0.00516622	0	0.00147586	0.377216	0	0.161251	0.00570916	0.0466371	0.0189737	0.11914	0	0.0647919	0	0.0211867	0.0728291	0.100855	0.0047685	0	0	0	0	0	0	0.504071	0.871417
TCGA-BP-4976	0	0	0.0669771	0.0322519	0	0.199547	0	0	0.00249496	0.0369041	0	0.0558512	0.0669295	0	0.0538982	0.300272	0.0279193	0	0.119395	0	0	0.0375599	0.358	0.058303	1.05893
TCGA-B0-5693	0.0456199	0	0.0606881	0.0317689	0	0.183725	0	0	0	0.0078241	0	0.0727606	0.036666	0	0.0872832	0.28126	0.00974284	0	0.157054	0	0	0.0256066	0.146	0.103431	1.04208
TCGA-DV-5566	0.0472359	0	0.0247987	0.0974922	0	0.196677	0	0.0195274	0.00302092	0.0559493	0	0.0633555	0	0.0326255	0.123323	0.253119	0	0	0.0224584	0	0	0.0604164	0.055	0.153648	1.0382
TCGA-CZ-5468	0.00799317	0	0.0275897	0.100466	0	0.149883	0	0	0.0512191	0.0156564	0.00768214	0.033818	0	0.296267	0.0330096	0.247811	0	0	0	0	0	0.0286041	0.005	0.238087	1.01089
TCGA-CJ-4637	0	0.0109967	0.0568902	0.341385	0	0.0077712	0.0126088	0.0342665	0.0247547	0.206563	0	0.0301614	0	0	0.125211	0.133853	0.00185263	0.000630964	0.00471528	0	0	0.0083395	0	0.60532	0.796074
TCGA-BP-4801	0	0.0025028	0	0.0728162	0	0.137028	0	0	0.00750163	0.0109987	0	0.0257355	0	0.0807669	0.058611	0.531004	0.0142376	0	0.039263	0	0	0.019535	0	0.444401	0.898969
TCGA-B0-5115	0.0390942	0	0.000716503	0.065248	0	0.334987	0.00134859	0.00442409	0.00809779	0	0.0794407	0	0.0322472	0.0752641	0.0852024	0.207069	0.026159	0	0.0407018	0	0	0	0.008	0.212245	1.0052
TCGA-BP-4799	0.0336333	0	0.0932508	0.234307	0	0.114733	0.0196053	0.0311115	0.0130037	0.122538	0	0	0	0.0907277	0.0642304	0.148711	0	0	0	0.0319054	0.00175974	0.000482273	0.006	0.23363	0.998598
TCGA-B0-5102	0.0212244	0	0.030237	0.182084	0	0.274308	0	0.00634675	0.00255558	0.0103826	0	0.0348092	0.00127894	0.0106393	0.0973145	0.29734	0.00359201	0	0.0199922	0	0	0.00789567	0.003	0.254403	0.99227
TCGA-CW-6087	0	0	0.0115979	0.344433	0	0	0.0355756	0.0153285	0.056627	0.123491	0	0.0493017	0.0320558	0	0.113861	0.170562	0	0	0.0194619	0	0.00458628	0.0231183	0	0.535902	0.844135
TCGA-BP-4973	0.0251896	0	0.0383749	0.142111	0	0.347209	0	0.0151815	0	0.0257619	0	0.00930727	0.0352393	0	0.100315	0.208401	0	0.00264811	0.0252262	0	0	0.0250352	0.006	0.233256	1.00071
TCGA-B8-A7U6	0.0657766	0	0.0888958	0.0627144	0	0.168084	0	0	0	0	0	0.0682025	0.0449603	0.0477442	0.0761085	0.204923	0	0	0	0.124324	0	0.0482663	0.348	0.0600907	1.06558
TCGA-B0-5077	0	0	0.0353612	0.180004	0	0.189546	0	0.000655075	0.00547037	0	0.0149574	0.0356635	0	0.16129	0.0628807	0.285544	0	0	0.02721	0	0	0.00141807	0.002	0.2956	0.972228
TCGA-BP-4165	0.00722472	0	0.0252339	0.357305	0	0.0503216	0	0	0.0187752	0	0.162505	0.0653766	0.0461158	0.00192001	0.0844056	0.0701682	0.0129179	0	0.0977302	0	0	0	0.041	0.162684	1.07307
TCGA-CJ-4905	0	0	0	0.115928	0	0.240367	0	0	0	0	0.164289	0.014914	0.059633	0	0.0679701	0.22789	0.0114539	0	0.0812415	0	0	0.0163127	0.042	0.161282	1.03587
TCGA-CZ-5460	0	0.00475724	0.0462376	0.226623	0	0.162426	0	0.0419283	0.0866196	0.0576751	0	0.0495138	0.00523049	0.0341487	0.0687022	0.149799	0	0	0.0333391	0	0	0.0329991	0.103	0.121771	1.05808
TCGA-B0-4839	0	0.00140269	0.0172691	0.0787459	0	0.213196	0	0	0.0136621	0	0.109945	0.0308941	0.0657446	0	0.0667378	0.315418	0	0	0.0724024	0	0	0.0145826	0	0.38738	0.923451
TCGA-AK-3431	0.021089	0	0.00864924	0.112076	0	0.240137	0	0	0	0	0.0806094	0.00582926	0.0534921	0.102357	0.0461771	0.235403	0	0	0.0515909	0	0	0.0425899	0.001	0.3031	0.963076
TCGA-A3-3324	0	0	0.0609608	0.203717	0	0.197582	0	0.00102074	0.00861557	0.0635403	0	0.0327953	0.0718716	0	0.071575	0.233725	0.0107028	0	0.0397332	0	0	0.00415988	0.002	0.26596	0.98205
TCGA-A3-3358	0	0	0.0582095	0.154075	0	0.195595	0	0	0.00369855	0.0444498	0	0.0257503	0	0	0.05291	0.371791	0.0148222	0	0.0446229	0	0	0.0340758	0	0.383988	0.924878
TCGA-CW-5590	0	0	0.0166829	0.136135	0	0.263601	0	0	0	0.0286283	0	0.107488	8.23625e-05	0.00177978	0.155884	0.234525	0.000110701	0	0.0341784	0	0	0.0209046	0	0.394257	0.928706
TCGA-GK-A6C7	0.00172589	0	0.0868517	0.1438	0	0.187015	0	0	0	0	0.0437889	0.0695984	0.0855844	0	0.0839093	0.187224	0.015302	0	0.0952007	0	0	0	0.035	0.16845	1.0194
TCGA-AK-3455	0.00457705	0	0.0878952	0.404071	0	0.010238	0	0.0098168	0	0.271017	0	0.102585	0	0.0117465	0.0548158	0.0204589	0.00216107	0	0.0206182	0	0	0	0	0.484209	0.900917
TCGA-CJ-5684	0.000247653	0	0.0636685	0.304237	0	0.0628398	0	0	0.0264275	0.138313	0	0.0780844	0	0.0128101	0.0773263	0.134489	0.0137699	0	0.0877863	0	0	0	0	0.392711	0.930027
TCGA-BP-4991	0.0245993	0	0.0787112	0.033662	0	0.111265	0	0	0	0	0.0429113	0.0426259	0.0397455	0	0.0990634	0.400209	0.0151297	0	0.102515	0	0	0.0095625	0.047	0.156879	1.02797
TCGA-A3-3306	0	0	0.0374041	0.034409	0	0.312357	0	0	0	0.0261206	0	0.0254639	0.112435	0	0.0710463	0.293833	0.00761086	0	0.0486176	0	0	0.0307034	0.075	0.13525	1.03511
TCGA-BP-5201	0	0	0.061616	0.352024	0	0.0340148	0.0235751	0.0312514	0.0702671	0.140926	0	0.0299628	0	0	0.0989124	0.137308	0.00436564	0	0.00538193	0	0	0.010395	0.002	0.272351	1.00267
TCGA-B0-4710	0.0178507	0	0.0353048	0.211729	0	0.208496	0	0	0	0.0257018	0.0434473	0.00463526	0.126131	0.0196531	0.0459347	0.177651	0	0	0.0495917	0	0.0216449	0.0122284	0.056	0.150319	1.03126
TCGA-BP-5178	0.025436	0	0.0274732	0.0890235	0	0.147687	0.0203415	0	0.0698506	0.00091593	0.0138795	0	0	0.124213	0.0316426	0.38406	0	0	0.0302569	0	0	0.0352196	0.001	0.310043	0.962865
TCGA-B4-5838	0.0459686	0	0.0499285	0.120953	0	0.195462	0	0.00546354	0	0.0354249	0	0.0231714	0.0086303	0.0318773	0.11353	0.222389	0.0402321	0	0.0843818	0	0	0.0225888	0.021	0.189109	1.00981
TCGA-B8-A54H	0	0	0.0659797	0.423078	0	0.100448	0	0.0394436	0.00116708	0.0595749	0	0.0516535	0.0397933	0	0.0399901	0.136835	0	0	0.0420361	0	0	0	0.007	0.218744	1.02852
TCGA-B0-5711	0	0	0.0559344	0.127689	0	0.252865	0	0	0.00581997	0.046372	0	0.023376	0.0502635	0.0310691	0.0805173	0.169822	0.0460432	0	0.110228	0	0	0	0.002	0.286841	0.966968
TCGA-AK-3453	0	0.00476072	0.0115293	0.341662	0	0.172233	0	0.00675742	0.122787	0.0645397	0	0.0229168	0.0539545	0	0.0660874	0.117228	9.13733e-05	0	0.0154512	0	0	0	0	0.395181	0.931685
TCGA-B0-4701	0.00399144	0	0	0.105032	0	0.296599	0.0116058	0	0.0283881	0.0756493	0	0.00683765	0.0215923	0	0.132521	0.162419	0.0332528	0	0.0968726	0	0	0.0252394	0.003	0.257702	0.989473
TCGA-B8-5550	0.0136113	0	0.02367	0.138171	0	0.128526	0.02207	0	0.0142824	0.00483404	0	0.0126568	0.000491822	0.11386	0.0641656	0.346428	0.0125241	0	0.0535938	0	0	0.0511155	0	0.409234	0.912993
TCGA-AK-3451	0.00618571	0	0.0243637	0.26172	0	0.0605435	0	0.019607	0.004004	0.0745622	0	0.0450736	0.00186024	0.0323975	0.0442921	0.185989	0.140115	0	0.0827278	0	0	0.0165588	0.003	0.254592	0.986411
TCGA-BP-4169	0.0384028	0	0.0175757	0.0702236	0	0.269444	0	0	0	0	0	0.00911807	0.0675973	0.00847189	0.139473	0.172817	0.0512619	0	0	0.0627571	0.00621757	0.0866405	0	0.444552	0.895144
TCGA-B8-5553	0	0	0.100021	0.236074	0	0.121747	0	0.00918577	0	0.0911747	0	0.0339385	0	0	0.0853001	0.260868	0.0209891	0	0.00989069	0	0	0.0308104	0.002	0.261823	0.986512
TCGA-CJ-4912	0	0	0.110313	0.139651	0	0.119437	0	0.0300229	0.0583586	0.00374185	0	0.0536453	0.038121	0.118312	0.0147779	0.26516	0	0	0.0327726	0	0	0.0156864	0.056	0.149721	1.02591
TCGA-A3-3320	0.00286258	0	0.0202012	0.0352342	0	0.285396	0.00195503	0.0122461	0	0.0541487	0	0.0147667	0.0372936	0	0.0797401	0.340139	0.00189208	0.00370008	0.0487887	0	0	0.0616362	0.161	0.0988042	1.05504
TCGA-B0-4697	0.0329657	0	0.165983	0.288746	0	0.0695417	0.00982087	0.0140509	0.0783955	0.119526	0	0.0353143	0	0.0187084	0.0852052	0.0585392	0.00163165	0	0.0215715	0	0	0	0	0.527739	0.84885
TCGA-A3-3374	0	0.000317563	0	0	0	0.00862507	0	0.000132082	0.00519806	0.0127441	0.0110672	0	0	0.712632	0.00626559	0.209318	0	0	0.033701	0	0	0	0	0.849717	0.528772
TCGA-BP-4967	0	0	0.103327	0.0776833	0	0.200071	0	0	0	0.0250928	0	0.0265288	0.00816609	0.00402313	0.0645925	0.387074	0	0	0.0758372	0	0	0.027605	0.1	0.122392	1.03718
TCGA-AK-3428	0	0	0.0185496	0.0740937	0	0.0980158	0	0.00211855	0	0.0353641	0	0.0175944	0.259296	0.00633354	0.0531148	0.138356	0	0.0596682	0.0404998	0	0.0341478	0.162848	0.001	0.304551	0.972605
TCGA-BP-5173	0	0	0.0362004	0.411468	0	0	0	0.0367216	0.0339655	0.13692	0	0.0447318	0	0	0.0782409	0.155366	0.00978371	0.000933348	0.0475431	0	0	0.00812532	0	0.358852	0.955524
TCGA-CJ-5680	0	0	0.0176338	0.063306	0	0.214159	0	0	0	0	0	0.0438724	0.197477	0	0.0344712	0.257454	0	0.0430586	0.0612854	0	0	0.0672828	0.063	0.145331	1.03314
TCGA-B0-4848	0	0.0052761	0.0190404	0.235618	0	0.07733	0	0	0.0364956	0.00877936	0	0.0064137	0.0613678	0.0304006	0.105483	0.347066	0	0	0.0363271	0	0	0.0304018	0.001	0.342082	0.947549
TCGA-MM-A84U	0	0	0.0354017	0.105453	0	0.215951	0	0.00277095	0.0965037	0	0	0.115248	0.00411529	0	0.0656363	0.213976	0.0121569	0	0.0884226	0	0	0.0443645	0.026	0.180703	1.02177
TCGA-CJ-4638	0	0	0.108693	0.214179	0	0.19729	0	0.0267963	0.114539	0	0	0.0755509	0.0200353	0.0155897	0.0459209	0.12864	0.000721933	0	0.0293341	0	0	0.0227105	0.216	0.0848672	1.06885
TCGA-BP-4346	0	0	0.00605648	0.535927	0	0	0	0.0540552	0.0256528	0.083488	0	0.0649385	0.0410507	0	0.0707793	0.116737	0	0	0	0.00131501	0	0	0	0.416018	0.934815
TCGA-CJ-4901	0	0	0.0477414	0.247376	0	0.117025	0	0.0589329	0.0420755	0.120568	0	0	0	0.0512078	0.112364	0.165781	0.0107198	0	0.0124871	0	0	0.0137217	0	0.526591	0.849651
TCGA-B0-4841	0.00142766	0	0	0.248485	0	0.0820806	0	0	0.0114058	0	0.0801567	0.0743101	0.0591152	0	0.0735451	0.242592	0	0.0386164	0.0882658	0	0	0	0.002	0.271713	0.987373
TCGA-CW-5584	0	0	0.0138726	0.0284718	0	0.220601	0.00533057	0	0.00927685	0	0.00502656	0.012551	0.249661	0	0.101114	0.256024	0.00583777	0	0.0635621	0	0	0.0286703	0.004	0.250141	0.990446
TCGA-B0-5692	0.000985365	0	0.0327726	0.497433	0	0	0	0.0323391	0.0600024	0.124579	0	0.0753868	0	0	0.0718722	0.0783314	0.00652551	0	0.0144239	0	0	0.00534898	0	0.428454	0.929706
TCGA-A3-3316	0.0238922	0	0.0136982	0.00742687	0	0.0553157	0	0.00776402	0.00917024	0.0341808	0	0.0356909	0.0557816	0.139975	0.0266647	0.520384	0	0	0	0.033757	0	0.0362988	0.001	0.311247	0.982947
TCGA-BP-4338	0	0.00186453	0.0146665	0.0382548	0	0.229517	0	0	0.0311575	0	0	0.00714598	0	0	0.0318488	0.525768	0	0.00159173	0.0746942	0	0	0.0434908	0.004	0.250144	0.996494
TCGA-B0-4827	0	0	0.0753925	0.229663	0	0.110102	0	0.00838946	0.019154	0.0654749	0	0.00595937	0.0212642	0.0359671	0.0732584	0.287295	0.00261281	0	0.0149338	0	0	0.0505334	0	0.383978	0.92517
TCGA-BP-4971	0	0.00671227	0	0.0607795	0	0.318881	0	0	0.0606641	0	0	0.0379246	0.0162233	0.172238	0.0894826	0.150558	0.0450947	0	0.0414416	0	0	0	0	0.483226	0.874763
TCGA-B0-5702	0	0.0122214	0.0503446	0.294908	0	0.132856	0	0	0.104934	0	0	0.0927877	0.0547046	0	0	0.180567	0	0.00137116	0.0560517	0	0	0.0192541	0.001	0.323825	0.960878
TCGA-B0-4822	0	0	0.00712535	0.22526	0	0.128812	0	0	0.0463587	0	0	0.0972434	0	0.0231011	0.0417238	0.351065	0	0	0.0793096	0	0	0	0.002	0.295294	0.973418
TCGA-B0-5707	0.0293229	0	0	0.0477913	0	0.196952	0	0	0.018047	0	0	0.0498189	0.012583	0.1741	0.00806011	0.352458	0.0208745	0	0.0589353	0	0	0.0310568	0.004	0.245578	0.998423
TCGA-B2-5639	0.0135856	0	0.0895061	0.0604667	0	0.20804	0	0.0156847	0.0591183	0.00767656	0	0.0184026	0.0215556	0	0.0704101	0.273329	0.0823918	0	0.020872	0	0	0.0589606	0.047	0.157593	1.01793
TCGA-BP-4803	0	0	0.018864	0.116365	0	0.204933	0	0.00680464	0	0	0.0284546	0.0338618	0	0.0654508	0.0818694	0.375001	0.0192438	0	0.0189936	0	0	0.0301589	0.005	0.243531	0.996936
TCGA-B0-4823	0	0	0.0511942	0.262414	0	0.106333	0.00650706	0	0.00403775	0.0864513	0	0.011411	0	0	0.0518294	0.377527	0	0	0.0259576	0	0	0.0163379	0.001	0.3373	0.951625
TCGA-A3-3385	0.00207815	0	0.028	0.0566916	0	0.100326	0	0	0.0103413	0	0.00459872	0.0157804	0.037319	0	0.0303692	0.301311	0.208789	0	0.149138	0	0	0.055258	0.414	0.0511318	1.07073
TCGA-B0-5107	0	0	0	0.430286	0	0.0269821	0	0.024648	0.111885	0.0384847	0	0.0362696	0.025909	0	0.124635	0.173939	0	0	0	0.00696112	0	0	0.003	0.251884	1.0182
TCGA-CJ-5681	0.0420442	0	0	0.0191696	0	0.0644314	0	0	0.0336854	0	0	0.0501459	0.0247094	0.0562304	0	0.219034	0.394214	0.0124147	0.0561833	0	0.00989033	0.0178478	0.001	0.308305	0.969074
TCGA-B0-4836	0	0	0.0435138	0.256414	0	0.151115	0	0.0275403	0.0592182	0.038342	0	0.0105242	0	0.101442	0.111417	0.147924	0.0161732	0	0.0300257	0	0	0.00634892	0	0.39503	0.922203
TCGA-B0-5706	0.0128686	0	0.244304	0.317965	0	0.0819481	0.0339647	0.0184326	0.0378276	0.0782985	0	0.0197551	0	0.0302353	0.0412794	0.0554575	0	0	0.016666	0	0	0.0109978	0.002	0.293387	0.970503
TCGA-A3-3335	0.0350904	0	0.0562636	0.0402466	0	0.404963	0.00698863	0.000732585	0	0	0.000900541	0	0.0232499	0.0749813	0.037849	0.216109	0	0.030217	0.0163484	0	0	0.0560594	0.187	0.091653	1.05388
TCGA-BP-4351	0.000835035	0	0.0189766	0.137369	0	0.236064	0	0.0214761	0	0	0.0665834	0.0460569	0.0242784	0	0.0511725	0.344961	0	0	0.046945	0	0	0.00528164	0.104	0.120242	1.05231
TCGA-BP-4335	0.0407954	0	0.0635423	0.233847	0	0.18093	0	0.0559392	0	0.0607378	0	0.0391414	0	0	0.142088	0.164143	0.00999884	0	0.00349893	0	0	0.00533711	0.001	0.328663	0.961933
TCGA-B0-4824	0.00486756	0	0.0478615	0.235032	0	0.0946268	0	0.0114901	0.0122515	0.135077	0	0.126247	0.00779267	0	0.10287	0.12469	0.027552	0	0.0692754	0	0.000366982	0	0.064	0.144444	1.07251
TCGA-B8-4154	0.00235544	0	0.00355078	0.187346	0	0.185332	0.0041717	0.019906	0	0.0739522	0	0.0369962	0.0106801	0	0.107731	0.255491	0.0239943	0.0010438	0.0550842	0	0	0.0323651	0.005	0.245189	0.997477
TCGA-CW-5589	0	0	0.0406131	0.0476201	0	0.155719	0	0	0.0147369	0	0.0272449	0.0263981	0.0233329	0.150585	0.033183	0.385969	0.0283862	0	0.0528255	0	0	0.0133859	0.001	0.318381	0.961147
TCGA-CJ-4890	0	0	0.0170129	0.270298	0	0.100449	0.0183593	0	0.00376763	0.0733001	0	0.0127863	0.00274044	0.0835671	0.0529078	0.320271	0.00721596	0	0.0286602	0	0	0.00866378	0	0.609721	0.801026
TCGA-BP-4807	0	0	0	0.0370884	0	0.117577	0	0	0	0.00197225	0	0.0438954	0.0721699	0	0.0413143	0.538031	0.00745746	0.0292023	0	0.0534777	0.00900823	0.0488064	0.001	0.309488	0.975083
TCGA-B8-4621	0.0171201	0	0.0465706	0.0421061	0	0.117507	0.00137364	0	0.0258232	0	0	0.0187584	0.0786892	0.0930919	5.26754e-05	0.432837	0	0	0.0887718	0	0	0.0372986	0.004	0.250835	0.994101
TCGA-CJ-4884	0.0102938	0	0.0335436	0.201279	0	0.201194	0	0.025628	0.0274379	0.0467533	0	0.0380353	0.0163502	0	0.0679299	0.276144	0.0215165	0	0.0199421	0	0	0.0139534	0	0.391331	0.922929
TCGA-BP-4331	0	0	0.00929658	0.107968	0	0.212878	0	0.00501249	0.0179101	0.00414836	0	0.0156977	0.12096	0	0.0522052	0.381742	0.00292265	0	0.0551218	0	0	0.0141379	0.002	0.297309	0.966996
TCGA-DV-5575	0.0233569	0	0.0952052	0.209227	0	0.15221	0	0	0	0.0958833	0	0.0366469	0.0101438	0.0124712	0.0570125	0.239014	0.00785729	0.000761839	0.037007	0	0	0.0232036	0.01	0.208647	1.00726
TCGA-DV-5569	0.0403881	0	0.00232847	0.107799	0	0.193601	1.8019e-05	0	0.0275669	0.0293357	0	0.0418787	0.013059	0.0866912	0.100163	0.270096	0.00590995	0	0.0506503	0	0	0.0305146	0.007	0.216466	1.00505
TCGA-CJ-5675	0	0	0.0104251	0.46779	0	0	0	0	0.0356694	0.198655	0	0.0734562	0	0	0.0627259	0.0956523	0.0127111	0	0.0389266	0	0	0.00398901	0	0.556355	0.837602
TCGA-B8-A54K	0.148866	0	0.0360263	0.0470855	0	0.21409	0	0	0.00427592	0	0.016755	0.0670705	0.0706279	0.0839972	0.00160682	0.0217694	0	0.0222885	0.236788	0	0	0.0287523	0.865	-0.0106833	1.09114
TCGA-BP-4170	0.0240005	0	0.0398379	0.104776	0	0.262441	0	0.033142	0	0.100199	0	0.0476514	0.0411822	0	0.0871925	0.224315	0	0.0028106	0.00111761	0.00327674	0	0.0280582	0.043	0.160735	1.03662
TCGA-AK-3425	0.00532093	0	0.0119324	0.227028	0	0.0678627	0.00630609	0	0.0285414	0.0680914	0	0.0301335	0	0.0923407	0.077744	0.306515	0.010153	0	0.0293989	0	0	0.0386319	0	0.505052	0.862539
TCGA-3Z-A93Z	0	0	0.0364526	0.147726	0	0.142648	0	0.0202453	0.0029555	0	0.019622	0.0630669	0.0695156	0	0.13433	0.253362	0.0243698	0.000608276	0.0850974	0	0	0	0.214	0.0859769	1.06319
TCGA-DV-A4W0	0.00324844	0	0.0223898	0.0717599	0	0.149984	0	0	0.0128367	0	0.0216476	0.00680239	0.0239356	0.0602211	0.0837389	0.382988	0	0	0.160447	0	0	0	0.111	0.113287	1.05065
TCGA-B8-5545	0.00776976	0	0.0143479	0.036448	0	0.174947	0.000682471	0	0.00499057	0.0404692	0	0.020274	0.0874106	0	0.0720534	0.414773	0.010826	0	0.0892006	0	0	0.0258072	0	0.394126	0.920501
TCGA-CJ-4639	0.00489758	0	0.0576366	0.34824	0	0.143136	0	0.00141184	0.00381907	0.151154	0	0.0555896	0	0	0.0755049	0.0980967	0.0034741	0.000578331	0.0529905	0	0	0.00346997	0	0.403596	0.931513
TCGA-B8-4146	0.00187945	0	0.0100685	0.0281826	0	0.305085	0.0412928	0	0	0.00205411	0	0.0944155	0.0162732	0	0.142375	0.172686	0.00354312	0.0108665	0.154101	0	0	0.0171774	0.004	0.248072	0.994673
TCGA-BP-5195	0	0	0.0504271	0.0933345	0	0.222932	0	0	0.00954902	0.00222358	0.00725951	0.0224624	0.0646136	0	0.0684164	0.371701	0	0	0.0422616	0	0	0.0448193	0.003	0.257525	0.983376
TCGA-DV-5567	0	0	0.107315	0	0	0.304716	0	0	0.0502284	0	0.0475993	0.0473661	0.038269	0.09154	0.00189204	0.082912	0	0	0.207206	0	0	0.0209559	0.479	0.0416334	1.06634
TCGA-CZ-4854	0	0	0.0734384	0.111211	0	0.178427	0	0.00770109	0.0114846	0.0482824	0	0.0381753	0	0.170764	0.074058	0.24407	0	0	0.0257697	0	0	0.0166178	0.002	0.289505	0.971635
TCGA-BP-4340	0.066306	0	0.0673938	0.0713373	0	0.259064	0	0.0135799	0	0	0.0289114	0.0526183	0.038688	0	0.145927	0.191704	0	0.00271543	0.0497639	0	0	0.0119924	0.217	0.0842644	1.06223
TCGA-B0-4844	0.0118853	0	0.0569404	0.201137	0	0.131678	0	0.019409	0.0624912	0.0919449	0	0.0242357	0	0.0453063	0.096435	0.202539	0	0	0.0357744	0	0	0.0202229	0.026	0.181762	1.0241
TCGA-BP-4774	0.00712482	0	0	0.131755	0	0.214032	0	0.0104681	0	0.00569948	0	0.12082	0.00945105	0	0.0748637	0.211614	0	0	0	0.198877	0	0.0152944	0.217	0.0842303	1.0976
TCGA-B8-A54D	0	0	0.0145706	0.407697	0	0.0161146	0	0.0310193	0.0149327	0.118534	0	0.0951399	0	0	0.0355949	0.246065	0	0	0	0	0	0.0203314	0	0.347936	0.969015
TCGA-BP-5190	0	0	0.0635209	0.134944	0	0.243113	0	0	0.00877726	0.0525756	0	0.0493322	0	0	0.078951	0.293693	0	0.000549517	0.0452368	0	0	0.0293063	0.092	0.12685	1.04479
TCGA-B8-A54J	0	0	0.0183151	0.295042	0	0.221518	0	0.0220225	0	0.00226006	0.0136046	0.0332293	0.0776109	0	0.0945772	0.17388	0	0.000788843	0.0456184	0	0	0.00153356	0.157	0.100326	1.0716
TCGA-CJ-4635	0	0	0.00889358	0.399118	0	0.0272724	0	0.0129754	0.039352	0.0993371	0	0	0	0.100443	0.057944	0.246091	0.00100894	0	0.0061433	0	0	0.00142161	0	0.440413	0.901832
TCGA-AS-3777	0.0520569	0	0	0.0498279	0	0.280312	0	0	0.0100751	0.00478703	0	0.0154935	0.0168114	0.0849071	0.0941578	0.205861	0.000232116	0	0.154896	0	0	0.0305817	0.249	0.0780436	1.0575
TCGA-AK-3443	0.383435	0	0.339798	0	0.0108632	0.0300531	0	0	0	0	0	0.0114096	0.0148098	0.0348273	0.00150708	0.111022	0	0	0.0230351	0	0.0225814	0.0166585	0.42	0.0505555	1.06727
TCGA-CW-6093	0.0121244	0	0.0172331	0.0493465	0	0.178921	0	0	0	0.00657543	0.0755299	0.0222896	0.232588	0	0.0461295	0.254302	0	0.00615144	0.0964872	0	0	0.00232296	0.111	0.113119	1.04468
TCGA-BP-5182	0	0.00077064	0.00776176	0.10939	0	0.148854	0	0.000830787	0.0274764	0.0356043	0	0.0315103	0	0.158417	0.0702567	0.332919	0.0332822	0	0.0296973	0	0	0.0132295	0	0.49721	0.866788
TCGA-B0-4813	0.0163288	0	0.008133	0.00102107	0	0.209249	0.000972849	0	0.0732613	0	0	0.0507145	0.0588992	0.248953	0	0.275716	0	0	0	0.0462586	0.010492	0	0.001	0.332415	0.958443
TCGA-BP-5000	0	0	0.0588229	0.251509	0	0.143745	0	0.0415868	0.0447428	0.063674	0	0.0474417	0	0	0.0871954	0.198349	0.00270167	0.00356751	0.0326558	0	0	0.0240076	0	0.366051	0.938355
TCGA-A3-3323	0	0	0.0201886	0.0921091	0	0.250262	0	0	0	0.0223438	0.00893893	0.00387277	0.116594	0	0.0810504	0.354174	0	0	0.0376539	0	0	0.0128125	0.001	0.313665	0.959517
TCGA-A3-3322	0.000574324	0	0.00263564	0.050693	0	0.17793	0	0	0.0201492	0	0.000493281	0.0245035	0.0775443	0	0.0252287	0.514323	0.0115781	0	0.0896164	0	0.00473063	0	0.055	0.153391	1.04295
TCGA-CJ-5672	0	0	0.0376477	0.438518	0	0.0269919	0	0.000276847	0.0608151	0.0277381	0	0.0544104	0.039028	0	0.063131	0.206633	0.00992994	0	0.0229284	0	0	0.0119514	0	0.44642	0.897597
TCGA-BP-4960	0.00514702	0	0.0104575	0	0	0.212594	0	0.0155046	0.0419455	0.0448183	0	0.0327325	0.124757	0.237782	0.0344241	0.188389	0	0	0	0.0350209	0	0.0164278	0	0.415266	0.911463
TCGA-B2-4098	0.00661317	0.00205468	0.0908518	0.0337977	0	0.0352056	0.0305515	0.0212259	0.0136167	0.0086647	0	0.00843925	0	0.220962	0.037791	0.382549	0.00490979	0	0.027129	0	0	0.075638	0	0.415573	0.914936
TCGA-BP-4781	0.0388339	0	0.0391269	0.00878353	0	0.0750064	0	0.0120206	0.0171895	0.0408665	0	0.0554282	0.00136672	0.109433	0.0537589	0.394294	0	0	0	0.118969	0	0.0349227	0	0.383253	0.930852
TCGA-B0-5399	0	0.0018255	0.00363513	0.0910383	0	0.31675	0	0	0.0411763	0.0148902	0	0.0889424	0.0065775	0	0.0937744	0.165682	0.100264	0	0.0754441	0	0	0	0.001	0.335376	0.950933
TCGA-B8-5549	0	0	0.0556754	0.33691	0	0.0775795	0	0.0030777	0.0113523	0.119714	0	0.0341114	0.00122873	0	0.0568731	0.214374	0	0	0.0288457	0	0	0.0602578	0.005	0.23831	1.00965
TCGA-BP-4798	0	0.00348466	0.0303719	0.471156	0	0	0	0.0115144	0.0388117	0.0447606	0	0.0405212	0.0681678	0	0.0879891	0.177422	0	0	0.01072	0	0	0.0150802	0	0.474842	0.882212
TCGA-B2-3923	0	0	0.059043	0	0	0.181255	0	0.0210161	0	0.0338182	0	0.0855033	0.0481379	0.0718129	0.0481558	0.280171	0.018769	0	0.107741	0	0.0445777	0	0.606	0.0253609	1.07475
TCGA-CW-5585	0	0	0.0517256	0.0571108	0	0.210024	0	0	0.0405677	0	0.0543265	0.0719113	0.11914	0	0.0444326	0.251058	0	0.0017728	0.077808	0	0	0.0201225	0.858	-0.00866517	1.09126
TCGA-EU-5906	0.00779317	0	0.0192975	0.0356018	0	0.255418	0.017347	0	0	0.0162494	0.0077474	0	0.0706829	0.0362699	0.0624602	0.330168	0.0299001	0	0.0825701	0	0	0.0284947	0.007	0.219906	0.997644
TCGA-B0-5096	0	0	0.100328	0.0388967	0	0.112094	0.00854346	0.0216001	0.0366678	0	0.00580128	0	0.0200701	0.0681261	0.0491899	0.421725	0	0	0	0.00116727	0	0.11579	0.001	0.305133	0.966871
TCGA-BP-4158	0	0	0	0.133232	0	0.205034	0	0	0	0	0.0501928	0.072508	0.0210594	0	0.0754827	0.303623	0.0131117	0	0.121724	0	0	0.00403262	0.557	0.0318547	1.08969
TCGA-BP-4762	0.00748133	0.0131624	0.0277606	0.111826	0	0.128443	0	0	0.0130392	0.073135	0	0.0286553	0.028793	0	0.0496882	0.33202	0.0515468	0	0.118427	0	9.44532e-06	0.0160123	0	0.353894	0.93744
TCGA-BP-5189	0.00859757	0	0.0159809	0.055	0	0.21755	0.00517906	0	0.0208525	0	0	0	0.0131464	0	0.067523	0.350562	8.85331e-05	0.00878755	0.106534	0	0	0.130198	0.002	0.295	0.967009
TCGA-BP-4961	0.0506813	0	0.0557515	0.0852399	0	0.274756	0	0	0	0	0.0754158	0	0.0211617	0.0172832	0.0258838	0.281787	0	0	0.0722295	0	0	0.0398106	0.076	0.133519	1.03048
TCGA-B0-5701	0	0	0.0824914	0.144598	0	0.0928042	0.00298452	0.0416129	0.0330919	0.0766416	0	0.0305527	0	0.0930487	0.110871	0.222275	0.00181986	0	0.0270353	0	0	0.0401725	0.011	0.207915	1.00753
TCGA-B2-5633	0	0	0.0219464	0.0281827	0	0.220496	0	0	0	0.100049	0	0.0124905	0	0	0.0725119	0.431872	0.00995949	0	0.0692207	0	0	0.0332709	0.002	0.260799	0.986395
TCGA-BP-4759	0	0	0.0173047	0.228786	0	0.167073	0	0.000196787	0.0250892	0.0100056	0	0.0797767	0.0326375	0.0492194	0.0573591	0.229451	0	0.0123335	0.0907674	0	0	0	0.002	0.264711	0.98485
TCGA-B0-4693	0.0181445	0	0.0830982	0.268338	0	0.147736	0	0	0	0.0782712	0	0.0340414	0.0851164	0	0.085202	0.156836	0	0	0.0303863	0	0	0.0128295	0.002	0.288543	0.974898
TCGA-CZ-4857	3.43804e-07	0	0.00814383	0.100541	0	0.222816	0	0.0125288	0.0280868	0	0	0.0318456	0.0624173	0.0447103	0.0694669	0.338394	3.80833e-05	0	0.0371803	0	0	0.0438307	0.007	0.220254	1.00315
TCGA-CJ-5686	0.00034065	0	0.0540167	0.127046	0	0.274041	0.0156017	0	0	0.0508151	0	0.0113324	0.0128644	0	0.0718794	0.28126	0.00603934	0	0.0278129	0	0	0.0669498	0.001	0.310612	0.95979
TCGA-CZ-5457	0	0	0.0624306	0.159706	0	0.0675499	0.000998241	0	0	0.106511	0	0.0161858	0	0	0.0875226	0.38399	0	0	0.0746373	0	0	0.0404682	0.002	0.2966	0.968159
TCGA-A3-3307	0	0	0.0375302	0.209038	0	0.112917	0	0	0.00147369	0.0520288	0	0.0126511	0.0876933	0	0.0970818	0.304043	0	0	0.046642	0	0	0.038902	0.002	0.298726	0.966957
TCGA-BP-4344	0.0401635	0	0.00860944	0.0300709	0	0.164921	0	0	0	0	0	0.0727664	0.158218	0	0.0594655	0.358758	0.013143	0	0	0.0938837	0	0	0.209	0.0873219	1.0678
TCGA-BP-4959	0.00551348	0.00161476	0.004617	0.0730916	0	0.288661	0	0	0	0	0	0	0.0410906	0.0625605	0.000822298	0.399715	0.0179105	0.0269423	0.0696907	0	0	0.00777111	0.002	0.265025	0.984656
TCGA-AK-3458	0	0.00149933	0.0416845	0.173226	0	0.213986	0.034329	0	0	0.208715	0.0202038	0	0	0	0.0554132	0.173192	0.0252325	0	0.0331976	0	0	0.0193213	0.004	0.245757	1.00524
TCGA-MM-A564	0	0	0	0.0855305	0	0.121309	0	0	0.00387552	0	0.146613	0.0975199	0.195189	0.0408121	0.0344745	0.131691	0	0	0.142986	0	0	0	0.019	0.192279	1.02782
TCGA-A3-3343	0.00660977	0	0.0213838	0.0651467	0	0.249899	0	0	0.007611	0	0.00249124	0.0360137	0.0732311	0	0.130453	0.25637	0.0208253	0	0.104071	0	0	0.0258935	0	0.351432	0.940057
TCGA-CZ-5459	0.00246426	0	0.00877566	0.197426	0	0.201407	0	0.0344571	0	0.0960392	0	0.0274978	0	0.0205032	0.117946	0.221156	0	0	0.0574566	0	0	0.0148715	0.007	0.218243	1.01563
TCGA-CW-5591	0.0941544	0	0.0106681	0.0506656	0	0.160802	0	0	0.0283568	0	0	0.106995	0.116471	0	0.0304691	0.288017	0.0185497	0	0.0948509	0	0	0	0.791	0.000600529	1.08707
TCGA-BP-4981	0	0	0.0179144	0.173193	0	0.252567	0	0.0346382	0.0433129	0	0.0436254	0.0295927	0.0150356	0	0.0705817	0.273139	0	0	0.0284632	0	0	0.0179364	0.003	0.255686	0.991312
TCGA-CZ-5467	0.0258241	0	0.070122	0.0404078	0	0.242752	0	0	0.0173899	0.0237477	0.000861452	0.00144065	0.0114533	0	0.164427	0.321886	0	0	0.0580706	0	0	0.0216181	0.008	0.214983	1.00782
TCGA-A3-A6NL	0	0.00193471	0.0177468	0.0883576	0	0.177313	0	0	0.00955032	0	0.123205	0	0.0988838	0	0.0960811	0.297877	0.00457785	0	0.0667628	0	0	0.0177099	0.002	0.298544	0.965738
TCGA-BP-4987	0.00483706	0	0.0055545	0.288405	0	0.135667	0	0	0.0239927	0	0	0.0432515	0.0176744	0	0.0740643	0.301439	0.010599	0	0.0728024	0	0	0.0217133	0.021	0.187925	1.02218
TCGA-BP-4993	0	0	0.0240653	0.332084	0	0.108675	0	0	0.00793287	0.123108	0	0.0326745	0	0	0.0594597	0.225307	0	0	0.0634989	0	0	0.0231942	0.002	0.27281	0.99392
TCGA-B0-4713	0	0	0.0528678	0.254235	0	0.162366	0	0	0.0810925	0.0237159	0	0.106454	0.0116905	0.0222657	0.0873718	0.102219	0.0119156	0	0.0520854	0	0	0.0317199	0.023	0.184905	1.03612
TCGA-CJ-4886	0.00949484	0	0.0879817	0.19307	0	0.182733	0	0	0.0116441	0.0832713	0	0.0605307	0	0	0.0968949	0.24124	0.00125088	0	0.0241658	0	0	0.00772281	0	0.377003	0.931448
TCGA-CJ-4870	0.0361768	0	0.0490612	0.0410933	0	0.213582	0	0	0.0138804	0	0.0529808	0.00527664	0.116223	0.069554	0.0536687	0.210288	0	0.00135617	0.100693	0	0	0.0361653	0.093	0.125977	1.02917
TCGA-BP-4166	0.00611691	0	0.0237802	0.135154	0	0.265691	0.00155786	0	0	0.0316217	0.00412288	0.0317415	0.00502945	0	0.0732849	0.319711	0.0115254	0	0.0795568	0	0	0.011107	0	0.346155	0.943607
TCGA-BP-4970	0.00594745	0	0.0169995	0.188623	0	0.18522	0.00109532	0	0.0072696	0.0582857	0	0.043516	0.00523203	0	0.0996603	0.246633	0.0294114	0	0.0933311	0	0	0.0187761	0.001	0.338694	0.94876
TCGA-CJ-4636	0	0	0.0252195	0.310365	0	0.010804	0.00402036	0	0.00583308	0.105202	0	0.011451	0.00451844	0	0.0549352	0.417943	0	0	0.0271697	0	0	0.0225392	0	0.471404	0.88175
TCGA-BP-4761	0	0	0.171411	0.275226	0	0.119435	0.00781058	0.0338974	0.0682092	0	0	0.0674278	0.00976567	0.0110787	0.0700682	0.11787	0.00262778	0	0.0351174	0	0	0.0100549	0.055	0.152993	1.03324
TCGA-T7-A92I	0	0	0.0420647	0.0639681	0	0.398754	0	0	0.00584737	0.000194559	0	0.0169575	0.148899	0	0.0113268	0.190653	0.0800507	0.00489124	0	0.0150007	0	0.0213926	0.092	0.126785	1.04099
TCGA-B8-5162	0	0.00670476	0.12339	0.231118	0	0.0920895	0.0133475	0	0	0.0566821	0	0.0160103	0.0819727	0.0221614	0.0621762	0.287103	0	0	0.00724467	0	0	0	0	0.588882	0.822012
TCGA-CJ-5677	0.0128798	0	0.0201425	0.0605091	0	0.0982579	0	0.00155239	0.0270683	0.0312601	0	0.0187619	0.0235838	0.164858	0.0482449	0.443543	0	0	0.0124064	0	0	0.0369312	0	0.366763	0.942977
TCGA-B0-5703	0	0	0	0.436383	0	0.148307	0	0	0.00541051	0	0.153609	0.0529559	0.0346518	0.0196926	0.0489775	0.0274369	0	0	0.0725754	0	0	0	0	0.346988	0.984865
TCGA-B8-5551	0	0	0.0707899	0.174456	0	0.142138	0.0241426	0.0339904	0.0261131	0.040384	0	0.0035998	0.0211235	0	0.0889437	0.304439	0.0132383	0	0.0145113	0	0	0.0421312	0	0.527691	0.852835
TCGA-B2-5635	0	0	0.048939	0.178573	0	0.101389	0	0.0207637	0.00190717	0.0832025	0	0.0126324	0.124626	0	0.0525843	0.338979	0	0	0.0340418	0	0	0.00236261	0.005	0.242013	0.992252
TCGA-B0-5402	0.00637383	0	0.0335466	0.0819907	0	0.253434	0	0	0.00115782	0.0712625	0	0.0621923	0.0269029	0	0.1466	0.27769	0	0	0.0290351	0	0	0.00981431	0.002	0.26617	0.99028
TCGA-BP-5004	0.00568803	0	0.0156512	0.051051	0	0.130221	0.0203721	0	0.0377357	0	0	0	0	0.401434	0.0435204	0.22594	0	0	0.0627454	0	0	0.00564187	0	0.448808	0.900894
TCGA-BP-4765	0.0167027	0	0.041506	0.0166948	0	0.163347	0.00695819	0	0	0	0.15493	0.0463111	0.106298	0	0.0524995	0.278538	0.000602412	0	0.0890831	0	0	0.0265297	0.111	0.113117	1.04804
TCGA-BP-5009	0	0	0.0436965	0.258675	0	0.0884243	0	0.02049	0.0537524	0.0446329	0	0.0469608	0.0270439	0	0.0673755	0.316394	0.00153996	0	0	0.00736387	0	0.0236507	0	0.370763	0.934553
TCGA-A3-3331	0.0446797	0	0.0133667	0.0987549	0	0.138963	0	0.0166749	3.93084e-05	0.02355	0	0.0615397	0.0545044	0	0.118006	0.313042	0.0106823	0	0	0.0961883	0	0.010009	0.043	0.160653	1.03601
TCGA-BP-4974	0.0109886	0	0.111977	0.113578	0	0.300162	0	0.035671	0	0	0	0.113857	0.0419882	0	0.037404	0.211736	0	0.00635282	0.00955363	0	0	0.006732	0.11	0.1142	1.05186
TCGA-A3-3328	0	0.0258638	0.0294666	0	0	0.157705	0	0.0181315	0.00703507	0	0.146514	0.0302409	0.135228	0.12301	0.00358198	0.0802074	0	0	0.132666	0	0.0535648	0.0567851	0.744	0.00686183	1.08756
TCGA-B8-4153	0.0188989	0	0.0620867	0.197841	0	0.158261	0	0	0	0	0.00770679	0.0878836	0.0653112	0	0.0225061	0.246833	0.00352456	0.0196463	0.102499	0	0	0.00700219	0.874	-0.0128694	1.09529
TCGA-AK-3434	0	0	0.0259485	0.170198	0	0.225075	0	0	0.0113087	0.208305	0	0	0	0	0.112647	0.208931	0	0.000418416	0.0327717	0	0	0.00439674	0.001	0.321337	0.969555
TCGA-CJ-6033	0.0119707	0	0.0608085	0.138871	0	0.121482	0	0	0.0718145	0.0224296	0	0.0368311	0.0690446	0.139581	0.0575225	0.214733	0	0	0.0454148	0	0	0.00949633	0.055	0.151892	1.02632
TCGA-BP-4782	0	0	0.071851	0.158136	0	0.0885609	0	0.00246591	0.00880799	0.0971123	0	0.0302083	0	0.0711418	0.0533155	0.331658	0	0	0.0439099	0	0	0.042832	0	0.350591	0.941542
TCGA-CJ-4895	0.00236703	0	0.0169917	0.0270128	0	0.0791519	0	0.0412346	0.0160515	0.0854154	0	0.0822633	0.0136504	0	0.0978989	0.466206	0.00167775	0	0.0303608	0	0	0.0397175	0	0.357613	0.945032
TCGA-CJ-4640	0	0	0.0290128	0.2561	0	0.0938971	0.00645014	0.00382869	0.0128125	0.10458	0	0.0310311	0.026411	0	0.110026	0.249502	0.00835324	0	0.0601973	0	0	0.00779705	0	0.379276	0.931563
TCGA-BP-4343	0.0123658	0	0.0370415	0.0753784	0	0.200343	0.0149129	0	0	0.0910329	0	0	0	0.0550475	0.107975	0.319267	0.00963959	0	0.0538746	0	0	0.0231219	0	0.490591	0.871169
Sample 1	0.0195531	0	0.00295294	0.0926841	0	0.258017	0	0.00226987	0.0302186	0	0.0303543	0.00412831	0.034038	0	0.0200926	0.442421	0	0.0159932	0.00173124	0	0	0.045546	0.033	0.171179	1.03152
Sample 2	0.0356775	0	0.0529047	0	0	0.156202	0	0	0.066127	0	0	0.0480367	0.00676154	0.260607	0.0663105	0.235056	0	0	0	0.053353	0	0.0189639	0.006	0.230955	1.00681
Sample 3	0.0350464	0	0.0105289	0.0552704	0	0.400737	0.0156387	0	0	0.0127462	0.00789299	0	0.0608147	0.0922504	0.0646062	0.199546	0	0	0.0157578	0	0	0.0291642	0	0.37195	0.931342
Sample 4	0.0434505	0	0.0745207	0	0	0.204662	0	0	0.0314041	0.0242798	0.00890139	0	0	0.166954	0.0539045	0.346448	0	0	0.0348761	0	0	0.0105987	0.002	0.271713	0.980226
Sample 5	0	0.0177975	0.0427231	0.111673	0	0.284151	0	0	0	0.0567374	0	0	0.0441139	0	0.0761756	0.291582	0	0.00119614	0.0397226	0	0	0.0341278	0.03	0.172772	1.02146
Sample 6	0	0	0.0413444	0.140332	0	0.298165	0	0	0.00500537	0.124228	0	0	0.0342303	0	0.0808954	0.244533	0.0015489	0	0.0288845	0	0	0.000832545	0	0.356882	0.94194
Sample 7	0	0	0.0750787	0.152874	0	0.272605	0	0	0	0.0450983	0	0.00468849	0.125314	0	0.0695564	0.208838	0.000365788	0	0.0455805	0	0	0	0.001	0.32385	0.952105
Sample 8	0	0	0.0599976	0.117095	0	0.125001	0	0	0.0513936	0.0132574	0	0.0555711	0.0471858	0	0.0380188	0.371193	0	0	0.0700292	0	0	0.0512575	0.344	0.0608535	1.06538
Sample 9	0.00507908	0	0.0926898	0.140991	0	0.128121	0	0.0179757	0.0254294	0.112311	0	0.105455	0	0	0.133301	0.123615	0.0240969	0	0.0909345	0	0	0	0.005	0.240675	1.00555
Sample 10	0.00311008	0	0.110592	0.00999453	0	0.195744	0.0109724	0.0253314	0.0218628	0	0.00101967	8.53869e-06	0.12678	0	0.102525	0.271933	0.016827	0	0.0289567	0	0	0.0743429	0	0.362148	0.933407
Sample 11	0.00487977	0	0.120523	0.0719319	0	0.138536	0	0	0.0223176	0.0698815	0	0	0	0.0379823	0.0399612	0.408876	0	0	0.0274176	0	0	0.0576942	0.001	0.327244	0.950796
Sample 12	0	0	0.0532619	0.373699	0	0.0439164	0	0.0654375	0.00664951	0.0846182	0	0.0968342	0	0.00944316	0.0815363	0.0935901	0	0.0526373	0.0286504	0	0	0.00972571	0.105	0.118344	1.09262
Sample 13	0.0312342	0	0.0534639	0.214655	0	0.183708	0	0	0.106684	0	0	0.0540755	0.0506671	0.0613138	0.0412079	0.11223	0	0.00121151	0.030025	0	0	0.0595244	0.285	0.070852	1.06909
Sample 14	0.154603	0	0.01733	0	0	0.436237	0	0.0073993	0.0446985	0	0.0246706	0.0276012	0.0104952	0.00800777	0	0.0730782	0	0.0116571	0.131213	0	0	0.053009	0.62	0.0234198	1.08975
Sample 15	0	0.00180916	0.0844173	0.43558	0	0	0	0.0251774	0.0315967	0.0929504	0	0.0491704	0	0	0.0486743	0.216733	0	0	0.0138922	0	0	0	0	0.522631	0.852026
Sample 17	0.00584224	0	0.0926504	0.333085	0	0.0905711	0	0	0.0113359	0.0800339	0	0.0821422	0.000539481	0.00420283	0.0980365	0.0819561	0.00536686	0	0.114238	0	0	0	0.001	0.29965	0.981195
Sample 18	0.00317259	0	0.0732929	0.294016	0	0.202549	0	0.0191039	0.0172138	0.0523597	0	0.0242588	0	0	0.0942153	0.138829	0.010531	0	0.0666886	0	0	0.00376852	0	0.51664	0.85546
Sample 19	0.0158691	0	0	0.244971	0	0.0421562	0.0225976	0.00548909	0.00141837	0.084036	0	0	0	0.100208	0.0427418	0.381937	0.0137957	0	0.0231007	0	0.00233279	0.0193469	0	0.485016	0.873658
Sample 20	0	0	0.0178096	0.0176959	0	0.119462	0	0	0.012689	0.00961971	0	0.0483959	0.0222632	0.0130477	0.0426858	0.56664	0.00198879	0	0.12263	0	0.00245613	0.00261668	0.007	0.217667	1.01932
Sample 21	0	0	0.0123192	0.371958	0	0.0419379	0.00315565	0.00403189	0	0.0785718	0	0.114626	0.00602849	0	0.165005	0.162081	0.0072686	0	0.033017	0	0	0	0	0.407735	0.935904
Sample 22	0.0391249	0	0.0741034	0.0191738	0	0.23224	0.00539371	0	0.00721507	0.0320238	0	0.0169687	0	0	0.0482566	0.366353	0	0.0417262	0.0891727	0	0	0.0282483	0.081	0.131887	1.02973
Sample 24	0.00723238	0	0.00525607	0.158195	0	0.28339	0	0.0167329	0.0242318	0.050506	0	0.0628396	0.0202712	0	0.0647737	0.236966	0	0	0.0341344	0	0	0.0354715	0	0.427423	0.905594
Sample 25	0.0125595	0	0.0773094	0.0115678	0	0.26129	0	0	0	0.0218549	0	0.111743	0.0354611	0	0.106862	0.241432	0.0212856	0	0.08237	0	0	0.0162641	0.03	0.172965	1.01993
Sample 26	0	0	0.0178453	0.442932	0	0	0.111395	0.0124289	0.0293831	0.0159517	0	0.0621328	0.072247	0.00604741	0.0418758	0.149413	0.00200229	0	0.0296848	0	0	0.00666104	0.007	0.217292	1.02219
Sample 27	0.0247767	0	0.0128182	0.0641622	0	0.210264	0	0.0120598	0.00618027	0	0	0.109083	0.0862057	0	0.0367742	0.26386	0	0.0163692	0	0.111259	0	0.0461881	0.445	0.0472697	1.08457
Sample 28	0.0412879	0	0.037781	0.0508293	0	0.14167	0	0	0.0104653	0.0140646	0	0.07423	0	0.1523	0.0500512	0.275773	0	0	0	0.113933	0	0.0376135	0.002	0.288151	0.976619
Sample 29	0	0	0.0280408	0.280691	0	0.0902869	0	0.0397925	0.0218293	0.0599266	0	0.0658111	0.00568852	0.0620839	0.101714	0.201175	0.00983413	0	0.029656	0	0.00347075	0	0	0.42745	0.906929
Sample 30	0	0.0269809	0.0288302	0.0620092	0	0.267925	0	0	0.0618121	0.00350313	0	0.0471209	0.0254332	0	0.0199402	0.256569	0	0.0119476	0.122454	0	0	0.0654747	0.573	0.0297198	1.07252
Sample 32	0.0331562	0	0.0783446	0.0193128	0	0.282744	0	0	0.053693	0	0	0.0612645	0	0	0.0398778	0.334135	0	0	0.0571268	0	0	0.0403454	0.789	0.00118114	1.0837
Sample 33	0	0	0.0207346	0.342359	0	0.0235964	0	0.0526406	0.00348451	0.157647	0	0.0966523	0	0.0206492	0.0587458	0.214481	0	0	0.00215505	0.000162924	0	0.0066924	0	0.524668	0.85356
Sample 34	0	0	0.0182702	0.0696412	0	0.195942	0	0	0	0	0.00514487	0.0739966	0.123604	0	0.0282951	0.297118	0.0139297	0	0.167351	0	0	0.00670683	0.505	0.03829	1.07421
Sample 35	0	0	0.0390907	0.137776	0	0.388457	0	0	0	0.0229394	0	0.0250201	0.00822392	0	0.0861433	0.244114	0	0	0.0324733	0	0	0.0157622	0.027	0.179601	1.02916
Sample 36	0	0	0.0381617	0.172432	0	0.0961323	0.0277695	0.00713589	0.0265912	0.150609	0	0.00883129	0	0	0.0867898	0.318887	0	0	0.0330868	0	0	0.0335738	0.002	0.297755	0.970488
Sample 37	0	0	0	0.195107	0	0.206353	0	0	0.00345517	0	0.00579902	0.0427005	0.144482	0	0.108626	0.163136	0.0433448	0	0.0869957	0	0	0	0.273	0.0739418	1.06744
Sample 38	0.0292041	0	0	0.00218887	0	0.222016	0	0.0071933	0.00360172	0.0257515	0	0.00937621	0.0857054	0.0594578	0.0184652	0.442441	0	0	0.02586	0	0.00244451	0.0662942	0.002	0.260874	0.992536
Sample 40	0.0673902	0	0.0121731	0.0144583	0	0.386382	0.0281987	0	0	0.0373464	0	0	0.0667696	0	0.163103	0.13077	0.0388763	0	0.0484069	0	0	0.00612563	0.055	0.151979	1.03784
Sample 42	0.00613292	0	0.0393958	0.0444789	0	0.128029	0	0.00179374	0	0	0.0452524	0.0230195	0.287198	0	0.0666966	0.276326	0	0	0.0816773	0	0	0	0.463	0.0441035	1.07968
Sample 43	0.0046485	0	0.0523938	0.340767	0	0.140534	0	0	0.00218763	0.106661	0	0.0536692	0	0	0.0633494	0.19501	0.0208733	0	0.00817337	0.00198789	0	0.00974553	0.005	0.240526	1.01629
Sample 44	0.0158358	0	0.125027	0.109188	0	0.192285	0	0	0.0397897	0.0410617	0	0.0529076	0	0.211027	0.0762345	0.0317151	0.00540892	0	0.0577894	0	0	0.0417308	0.013	0.202788	1.0063
Sample 45	0	0	0.0677004	0.269388	0	0.173808	0	0	0.0158668	0.112199	0	0.0261406	0.0206817	0	0.0354984	0.189044	0.0175596	0	0.0721134	0	0	0	0.055	0.151965	1.04359
Sample 46	0	0	0.00872887	0.110563	0	0.154034	0	0	0.00294885	0.0271914	0.0763673	0.0332186	0	0.0654216	0.0869599	0.371593	0.00329942	0	0.0565103	0	0	0.00316331	0	0.393194	0.923254
Sample 47	0.0803256	0	0	0.109063	0	0.0864121	0	0	0.0832605	0	0	0.0458523	0.0254898	0.320159	0.0403996	0.182784	0	0	0	0.0262537	0	0	0	0.354034	0.947466
Sample 48	0.0208264	0	0.0194204	0.0109484	0	0.129167	0	0.000730946	0.0147387	0.0311974	0	0.0234888	0	0.178624	0.0793631	0.304331	0.130641	0	0.049148	0	0	0.00737473	0	0.356009	0.943199
Sample 49	0	0	0.0202961	0.234925	0	0.164459	0	0.036258	0.0223737	0.110722	0	0.0209655	0	0	0.154098	0.212497	0.00440755	0	0.011709	0	0	0.00728905	0	0.449849	0.897337
Sample 50	0.0133323	0	0.0661524	0.293592	0	0.196213	0	0.000839847	0.0497995	0.00879573	0	0.0390454	0.0245834	0	0.0513003	0.193599	0.0127887	0	0.0499593	0	0	0	0.431	0.0486198	1.08564
Sample 51	0.00153559	0	0.0167853	0.388605	0	0	0.163681	0.0200573	0.0044606	0.0440194	0	0.0246752	0.0225646	0.0162335	0.13682	0.128304	0.028634	0	0.00362468	0	0	0	0	0.5391	0.841573
Sample 52	0.00400102	0.00134174	0.00318017	0.288881	0	0.0689495	0	0.00157501	0.0480083	0.0149549	0	0.0811492	0.0356903	0.0740646	0.0430456	0.308067	0.0140172	0	0.0130744	0	0	0	0	0.485331	0.8736
Sample 53	0.0127075	0	0.0849887	0.0157029	0	0.243925	0	0	0	0.0161013	0	0.0139545	0.0125116	0.0897076	0	0.298241	0	0.0977562	0.049332	0	0	0.0650709	0.23	0.081719	1.05329
Sample 54	0	0	0.0247266	0.0829674	0	0.18275	0	0	0.0402782	0.0373094	0	0.0708967	0.0684252	0	0.0618062	0.278751	0.00084614	0.00260514	0.129441	0	0	0.0191975	0.104	0.12013	1.04084
Sample 55	0.00874703	0	0.00901919	0.0528432	0	0.182635	0	0	0.00528894	0	0	0.0258387	0.0222562	0.0257223	0.0572684	0.467827	0.0142363	0	0.0929538	0	0	0.0353647	0.002	0.282789	0.977675
Sample 56	0.0494594	0	0.0268757	0.0586158	0	0.152065	0.00320177	0	0.0215222	0	0	0.0529259	0.0198112	0.0736138	0.0656374	0.317996	0	0	0.108978	0	0	0.0492974	0.105	0.117001	1.04125
Sample 58	0.00089319	0	0.0250931	0.0293696	0	0.136234	0	0	0.0596046	0	0	0.0791278	0.000508902	0	0.0297566	0.442606	0	0	0.128237	0	0	0.0685699	0.072	0.136545	1.04206
Sample 59	0	0	0.0613575	0.0638713	0	0.132539	0	0.00460313	0	0.0673958	0	0.0273883	0.0237313	0.0395284	0.055026	0.255762	0.139772	0	0.0356192	0	0	0.0934056	0.003	0.252692	0.983022
SP102719	0.0393963	0	0.0719534	0.129347	0	0.212498	0	0.0597793	0	0.0529363	0	0.032241	0.00626734	0	0.096731	0.235002	0.00121281	0	0.0510773	0	0	0.0115579	0.166	0.0973278	1.05251
SP102727	0	0	0.112488	0.107273	0	0.210116	0	0	0.0010033	0.0790116	0	0.0547304	0.0904558	0.0181215	0.0137125	0.186462	0	0.035391	0.0762016	0	0	0.0150327	0.259	0.0767637	1.05191
SP102735	0.00258593	0	0.0145368	0.0189127	0	0.229119	0	0	0.0162885	0	0.00247218	0.0252544	0.248511	0	0.0700011	0.280578	0	0	0	0.067032	0.00290611	0.021802	0	0.396579	0.919915
SP102743	0	0.00372931	0.0370259	0.196868	0	0.238064	0	0	0.158792	0	0	0.069029	0.0210107	0	0.045027	0.177896	0.0203158	0	0.0321917	0	0	5.04705e-05	0.002	0.261281	0.992146
SP102749	0.0227237	0	0.00344723	0.0483707	0	0.218247	0	0	0.010062	0.00343863	0	0.0825518	0.0853858	0	0.0358022	0.410899	0.00518823	0	0.0416528	0	0	0.0322307	0.107	0.116132	1.0531
SP102762	0	0	0.0227188	0.230999	0	0.0950771	0	0.0202897	0.00898547	0.0620796	0	0.0154795	0	0.0804177	0.0750058	0.359675	0	0	0.00658539	0	0	0.0226869	0.001	0.326843	0.958685
SP102774	0.00828915	0	0.0381932	0.0566208	0	0.234012	0	0	0.00625882	0.0475385	0	0.0663312	0.0571284	0	0.180092	0.228622	0.00337214	0	0.0534491	0	0	0.0200923	0	0.364999	0.939662
SP102786	0	0	0.0927418	0.198472	0	0.124171	0.00299435	0	0	0.132674	0	0.0532835	0.0629084	0	0.0860485	0.11813	0.00304223	0	0.0607057	0	0	0.0648285	0.154	0.101991	1.06295
SP102798	0	0	0.0672717	0.428081	0	0.0831826	0	0.0394771	0.0238188	0.0830676	0	0.0400474	0.00638474	0	0.0871538	0.120442	0	0	0.0182096	0	0	0.00286343	0	0.43661	0.909126
SP102807	0	0	0.0124958	0.0688616	0	0.238819	0	0	0.0475228	0	0	0.0797302	0.0324053	0.0381211	0.0695342	0.246657	0	0	0.105165	0	0	0.0606874	0.007	0.2218	0.998733
SP102819	0.0609611	0	0.0237936	0.0915214	0	0.271422	0	0	0.0526753	0	0.0306734	0.0191967	0.114503	0	0.0730662	0.207496	0	0.00544763	0.0492443	0	0	0	0.081	0.132098	1.03385
SP102830	0.0131973	0	0.00271268	0.0173222	0	0.248926	0	0	0	0.121556	0	0.0193674	0.00182984	0.0297519	0.157231	0.220736	0.0455502	0	0.121819	0	0	0	0	0.350314	0.944333
SP102842	0.00513534	0	0	0	0	0.227669	0	0	0.00602708	0.0662009	0	0.0144437	0	0.114628	0.060939	0.377095	0.00439412	0	0.123469	0	0	0	0.002	0.288462	0.974189
SP102851	0.00976768	0	0.0135477	0.248922	0	0.194279	0	0.00206439	0.0151797	0.109854	0	0.0704407	0.00196246	0	0.109803	0.162739	0.0175005	0	0.0375084	0	0	0.0064325	0.001	0.318711	0.974676
SP102865	0	0	0.0287831	0.127379	0	0.262689	0	0.0137549	0.0527943	0.0398131	0	0.0858729	0.0507995	0.012999	0.0845354	0.156461	0.00754522	0.000583332	0.0759901	0	0	0	0.006	0.228595	1.00399
SP102885	0	0	0.0394741	0.0126178	0	0.199629	0	0	0	0.0133222	0.0240217	0.0301204	0.121763	0	0.121112	0.340358	0	0	0.0700356	0	0	0.0275467	0.316	0.0647104	1.07208
SP102901	0.0526081	0	0.169435	0.190722	0	0.145419	0.0319213	0.0647654	0.0991693	0	0	0.0184283	0.00885442	0	0.0300178	0.15581	0	0.00282117	0.00928049	0	0	0.020748	0.007	0.223202	0.993549
SP102933	0.0145468	0	0.0301909	0.139578	0	0.287445	0	0.0081229	0.0117799	0.099842	0	0.0354802	0.00344895	0	0.121414	0.142257	0.0397479	0	0.0504609	0	0	0.0156854	0	0.349769	0.947642
SP102949	0	0	0.0436108	0.406633	0	0.023577	0.0047497	0.0249485	0.0510805	0.140535	0	0.0831335	0	0	0.093282	0.116902	0	0	0.00480757	0	0	0.00674047	0	0.379917	0.955077
SP102977	0	0	0.0262399	0.240927	0	0.142569	0.000527087	0.0324073	0.0520674	0.0222964	0	0.0010161	0.0713346	0	0.0965008	0.269178	0	0.00210659	0.0177059	0	0	0.0251244	0.001	0.326486	0.954949
SP102993	0.00399532	0	0.0305149	0.240453	0	0.0864106	0	0	0.00970894	0.0727246	0	0.0767708	0.077606	0	0.103978	0.147735	0.022091	0	0.0729898	0	0	0.0550224	0.002	0.262741	0.990225
SP103009	0.00660202	0	0.014828	0.0298011	0	0.160085	0	0	0.0597246	0	0.0216646	0	0.0161079	0.333232	0.0513064	0.171948	0	0	0.000547434	0.00059581	0	0.133557	0	0.503471	0.864323
SP103025	0	0	0.0604406	0.146102	0	0.104485	0	0.0164293	0.0282156	0.0705752	0	0.0173997	0	0.117769	0.0499155	0.308085	0	0	0.0298939	0	0	0.0506889	0.002	0.278776	0.975858
SP103049	0	0	0.0170671	0.477314	0	0	0	0.0473067	0.0333981	0.0972	0	0.043084	0	0	0.108613	0.14795	0	0	0.0275086	0	0	0.000558657	0.001	0.335799	0.977651
SP103069	0	0	0.014863	0.112734	0	0.244983	0	0.0260758	0.0177379	0.119163	0	0.0167102	0	0	0.105227	0.324797	0	0	0.00663183	0	0	0.0110773	0	0.346358	0.949771
SP103092	0.00448022	0	0.0108601	0.0402791	0	0.30217	0.00933961	0	0.0154221	0.039947	0.0083348	0	0.0176089	0.0778257	0.131114	0.229687	0.00814186	0	0.0473327	0	0	0.0574567	0	0.398436	0.918862
SP103104	0.00889927	0	0.045874	0.0153173	0	0.228901	0	0.0164046	0.00427777	0.0561622	0	0.0264723	0.0771477	0	0.084099	0.341262	0.00343867	0	0.0565212	0	0	0.0352228	0.071	0.138178	1.03394
SP103120	0	0.0189156	0.0120137	0.412242	0	0.044704	0.0144592	0.0115814	0.0775298	0	0	0.0442765	0.045834	0.0085338	0.0169708	0.239366	0	0.00494249	0.0254272	0	0	0.023204	0.001	0.325998	0.961402
SP103132	0.00498018	0	0.0137377	0.113763	0	0.205071	0	0.00429739	0.00305655	0.0564696	0	0.0502678	0	0	0.0622722	0.451679	0.00575772	0	0.0276703	0	0.00097832	0	0.006	0.228715	1.00745
SP103144	0	0.000579963	0.0330798	0.0646145	0	0.17733	0	0	0.00853302	0.0803046	0	0.00775597	0.084965	0	0.0929898	0.373274	0	0	0.0580882	0	0	0.0184854	0.003	0.253598	0.987551
SP103160	0	0	0.0430669	0.277391	0	0.0915518	0.00166532	0.00226574	0.0230185	0.131968	0	0.0461582	0.0769618	0	0.0821954	0.197947	0	0	0.0258101	0	0	0	0.006	0.233176	1.01151
SP103176	0.003796	0	0.0109	0.0542334	0	0.163186	0.01071	0	0.0122136	0	0.0369939	0	0.012196	0	0.0429499	0.598732	0.0116631	0	0.0329842	0	0	0.00944177	0	0.380641	0.934948
SP103189	0	0	0.0171471	0.2558	0	0.0770001	0	0.0320223	0.0538671	0.044783	0	0.0256606	0	0.0438832	0.0621814	0.321905	0.00499793	0	0.0274566	0	0	0.033295	0	0.412601	0.912302
SP103201	0.00110795	0	0.00124722	0.220604	0	0.237603	0	0	0.0458654	0.0439706	0	0.0203577	0.00358858	0.0153763	0.109448	0.22045	0	0	0.0447722	0	0	0.0356089	0	0.412216	0.914409
SP103225	0	0	0.00496462	0.0828065	0	0.157959	0	0	0.0412969	0	0.00825116	0.0323812	0.0167369	0	0.0350689	0.522789	0.000179368	0.0356368	0.0507127	0	0	0.011217	0.001	0.31755	0.963258
SP103237	0	0	0.0514962	0.172167	0	0.264442	0	0	0.00156311	0	0.0119199	0.0358381	0	0.0198384	0.112582	0.248471	0.0034798	0	0.0516892	0	0	0.0265134	0.001	0.31224	0.961552
SP103249	0	0	0.0467876	0.101306	0	0.157115	0	0.000442303	0	0	0.0883625	0.069571	0.0940179	0	0.0826998	0.313198	0	0	0.0140712	0	0.00466518	0.0277631	0.161	0.09876	1.06283
SP103265	0	0	0.0594152	0.252071	0	0.0646596	0.0180571	0.00510001	0.00949545	0.0952691	0	0.0108645	0.0906185	0	0.102604	0.234021	0.0120487	0	0.0408354	0	0	0.00494052	0	0.410724	0.912379
SP103277	0.00297812	0	0.039357	0.0858325	0	0.266808	0	0	0.00279276	0	0	0.0401612	0.0881942	0	0.127956	0.23247	0.0120752	0	0.0838969	0	0	0.017478	0	0.355879	0.937861
SP103292	0.0120254	0	0.00385746	0.170728	0	0.226904	0.0186637	0	0.00805856	0	0.00234363	0	0.0957386	0.00085685	0.100888	0.312437	0.000371346	0	0.0423102	0	0	0.00481798	0	0.391114	0.922006
SP103304	0	0	0.0434606	0.0427576	0	0.119279	0	0	0.00664139	0	0.00081781	0.0603958	0.0640837	0	0.034249	0.499672	0.00960727	0	0.0780552	0	0	0.0409812	0.035	0.168349	1.03413
SP103316	0.00615541	0	0.0341408	0.132578	0	0.184354	0.00408221	0.00563593	0.00703295	0.0972346	0	0.0440814	0	0.13428	0.0414663	0.285627	0	0	0.0233316	0	0	0	0	0.437228	0.899622
SP103328	0.0221161	0	0.0103918	0.145355	0	0.183575	0	0.00834463	0	0.121264	0	0.0200333	0.119473	0	0.0890799	0.165524	0	0	0	0.0736564	0.0194536	0.0217336	0.001	0.332684	0.953245
SP103344	0	0.0363275	0.0232022	0.0450596	0	0.449766	0	0	0.0359804	0	0	0.0309429	0.0128077	0	0.0262911	0.31819	0	0.0126218	0.00881127	0	0	0	0.055	0.153667	1.03934
SP103356	0	0	0.00402403	0.274195	0	0.093099	0	0.0214441	0.0236504	0.146111	0	0.0347452	0.0255707	0.137783	0.10419	0.054031	0.0368948	0	0.0347202	0	0	0.00954202	0	0.444595	0.899678
SP103360	0	0	0.030421	0.381499	0	0.0399181	0.0133351	0.0290118	0.0058348	0.166251	0	0.00269977	0.0534823	0	0.113584	0.14683	0.00829626	0	0.00883736	0	0	0	0	0.530498	0.847942
SP103368	0.0385443	0	0.0229062	0	0	0.254179	0	0	0.00916577	0.0230253	0	0.0296531	0.000840717	0.136092	0.100895	0.302628	0	0	0.0617044	0	0	0.020366	0.002	0.294823	0.969316
SP103376	0	0.00127284	0.0157938	0.158762	0	0.167271	0.0454397	0.00450818	0.0480465	0.0408081	0	0	0	0.0622903	0.0988157	0.290699	0.0111977	0	0.0253509	0	0	0.0297445	0	0.351015	0.941897
SP103380	0.0263135	0	0.0259584	0.045793	0	0.302306	0	0.00239402	0	0	0.00330992	0.0127199	0.150812	0	0.0837963	0.293128	0	0.00840385	0.00169057	0.0109975	0	0.0323777	0.557	0.0318481	1.08357
SP103384	0.00712663	0	0.00374966	0.0906264	0	0.300327	0	0	0.0212881	0.0211983	0	0.0692506	0.0272211	0.056416	0.128282	0.227849	0.00516665	0	0.0414981	0	0	0	0.001	0.306095	0.968425
SP103392	0.00306933	0	0.0232847	0.101425	0	0.111684	0	0	0.0538848	0.0276857	0	0.0251923	0.00939658	0.137885	0.0383285	0.373192	0.00262164	0	0.0413964	0	0	0.0509536	0.068	0.140752	1.04572
SP103400	0.00520354	0	0.0676527	0.232428	0	0.12267	0	0.0162596	0	0.0890595	0	0.0352976	0	0	0.125119	0.238947	0.0027572	0	0.0420723	0	0	0.0225334	0.006	0.236824	1.00285
SP103420	0	0	0.0128024	0.532092	0	0	0.0151737	0.00714531	0.162806	0.0161252	0	0.0747412	0.00991728	0	0.0294464	0.106352	0	0.000817082	0.0304924	0	0	0.00208916	0	0.450493	0.907726
SP103448	0	0	0.0202461	0.242324	0	0.134057	0.0359449	0.014741	0	0.170653	0	0.0325252	0.0455386	0.00802997	0.126185	0.0931174	0.00140549	0	0.0631516	0	0	0.012081	0	0.382972	0.937116
SP103459	0.019166	0	0	0.0955828	0	0.213847	0	0	0.0496154	0	0.049969	0.0502922	0	0.268844	0.0317237	0.219377	0	0	0	0.00158392	0	0	0	0.43587	0.902824
SP103471	0.0193338	0	0.0201356	0.0349861	0	0.221764	0	0	0	0.0133586	0.0226477	0.0338568	0.056354	0	0.0407714	0.395414	0	0	0.0678626	0	0	0.0735156	0.023	0.184732	1.01744
SP103487	0.0225206	0	0.0365759	0.147302	0	0.155814	0	0	0.00138272	0.0645337	0.0898567	0.010299	0	0	0.111866	0.288325	0	0	0.0578206	0	0	0.0137027	0.003	0.252373	0.99297
SP103499	0	0	0.0603526	0.520493	0	0	0	0.0106675	0.0320746	0.0374812	0	0.0364561	0.0111464	0	0.0925966	0.165891	0.00139395	0	0.0314473	0	0	0	0	0.437166	0.90703
SP103527	0.053216	0	0.0755308	0.0603347	0	0.322185	0	0.0291276	0.0382486	0	0.0240362	0.00603362	0	0.052355	0.118005	0.199478	0	0	0.0206707	0	0	0.000779996	0.047	0.157212	1.02866
SP103539	0.0032892	0	0.0197612	0.076144	0	0.24188	0.00131969	0	0.0656928	0	0.00995075	0.0343583	0.00909464	0	0.0503555	0.404143	0	0.00777656	0	0.0234756	0	0.052759	0.005	0.238309	0.996987
SP103559	0.00853867	0	0.00120633	0.0328335	0	0.267101	0.00804898	0	0	0.0608052	0	0.0137945	0	0	0.0597511	0.395805	0.00886748	0	0.106887	0	0	0.0363619	0.006	0.232255	0.99656
SP103587	0.00440005	0	0.0382912	0.138561	0	0.237781	0	0.00744705	0.012446	0	0.0635641	0.0782209	0.00697345	0	0.110874	0.218639	0.0107571	0	0.066	0	0	0.00604416	0.002	0.266989	0.987961
SP103607	2.87265e-05	0	0.0152696	0.0996852	0	0.253835	0.00699961	0.00787593	0	0.118582	0	0.00891728	0.00432595	0.00168278	0.160715	0.249231	0.00290315	0	0.0540896	0	0	0.0158598	0	0.375775	0.93493
SP103623	0.00528617	0	0	0.0931348	0	0.0934177	0	0.0194697	0.0391087	0.0506367	0	0.0611821	0	0.375283	0.0526498	0.178355	0	0	0.0314769	0	0	0	0	0.59537	0.803774
SP103643	0	0	0.0168081	0.102957	0	0.206868	0	0	0.0225845	0.0936593	0	0.0448954	0.0520448	0.0014887	0.0820437	0.313729	0	0	0.0625887	0	0	0.000332876	0.001	0.327011	0.954349
SP103658	0	0	0.0420455	0.132258	0	0.162172	0	0.0244034	0.00180643	0.0552515	0	0.0336671	0.0670857	0	0.0907181	0.288658	0.000913923	0	0.0639755	0	0	0.0370446	0.007	0.220156	1.00002
SP103688	0.00457066	0	0.0532976	0.224749	0	0.166938	0	0.00732857	0	0	0.0620905	0.105411	0.0246027	0	0.0783308	0.173632	0.00584231	0	0.093207	0	0	0	0.018	0.193551	1.02821
SP103697	0.022212	0	0.00496957	0.0613793	0	0.236987	0	0.0214183	0.0332902	0	0.0646608	0.000646045	0.0326493	0	0.125405	0.303056	0.0194872	0	0.0497514	0	0	0.0240882	0.001	0.313666	0.959257
SP103709	0.0148715	0	0.00724731	0.0119408	0	0.125408	0.000811302	0.019681	0.00416953	0.0466777	0	0	0	0.368784	0.061877	0.297201	0	0	0.00979239	0	0	0.0315388	0	0.493991	0.873896
SP103724	0.0551573	0	0.014669	0.224784	0	0.0575435	0	0	0.00689236	0	0.0470926	0.0837258	0.0669055	0.0285408	0.1274	0.141637	0.0109432	0	0.134709	0	0	0	0.042	0.161865	1.03628
SP103733	0	0.00931189	0.0163245	0.411941	0	0	0	0.0217277	0.0555804	0.027673	0	0.0917626	0.0271214	0.0273213	0.0522152	0.183152	0.00399284	0	0.0277486	0	0	0.0441272	0.001	0.301758	0.980567
SP103745	0.0086703	0	0.047237	0.244183	0	0.0809629	0.0122229	0.013904	0	0.0899407	0	0.0763188	0.00270694	0.00218077	0.105847	0.195101	0.0398092	0	0.0613093	0	0	0.0196066	0	0.415878	0.912037
SP103754	0.00860709	0	0.0141195	0.226578	0	0.194994	0.0168144	0.019097	0.0199537	0.012491	0	0	0	0.0693692	0.105653	0.262223	0	0	0.00840786	0	0	0.0416921	0.002	0.28701	0.976905
SP103760	0.0162538	0	0.0169733	0.139167	0	0.0618363	0	0	0.0110605	0	0	0.0563344	0.0485897	0.00651587	0.0566067	0.55843	0.00145836	0	0.0267741	0	0	0	0.001	0.314935	0.969864
SP103763	0.0230619	0	0.0372914	0.0499919	0	0.211128	0	0.0111603	0.0139602	0.00725492	0	0.0859248	0.236996	0	0.0409203	0.186176	0	0.0491444	0	0.0207406	0	0.02625	0.301	0.0672246	1.06734
SP103766	0.0177386	0	0.0179353	0.0524423	0	0.180702	0	0.0264739	0.0179005	0.0353402	0	0.0972369	0.025409	0	0.102275	0.207337	0.0332269	0	0.185982	0	0	0	0.007	0.216412	1.00309
SP103772	0	0	0.00186321	0.0582782	0	0.180608	0	0	0	0.00448286	0.0402558	0.0276282	0.0470023	0.0587189	0.0443058	0.341875	0	0.0189797	0	0	0	0.176002	0.072	0.136435	1.05561
SP103778	0.00104085	0	0.0249829	0.0641504	0	0.22596	0	0	0.0373624	0	0	0.0568451	0.0300935	0.314554	0.00558425	0.145769	0	0.0132205	0.0755098	0	0	0.00492617	0.056	0.150489	1.0462
SP103781	0	0	0.0644349	0.40195	0	0.0407691	0	0.028274	0.00607025	0.0744841	0	0.0301175	0	0	0.110868	0.200376	0.0154895	0	0.0218025	0	0	0.00536344	0	0.475586	0.880732
SP103784	0.00141737	0	0.0630813	0.224991	0	0.252013	0	0	0.00570664	0.0772843	0	0.040117	0.00327251	0.021828	0.133053	0.160494	0	0.000607771	0.0161347	0	0	0	0	0.347258	0.953932
SP103787	0	0	0.0570515	0.23056	0	0.181196	0	0.0275421	0.0480793	0.107727	0	0.0244186	0.00341419	0	0.0851492	0.210366	0	0	0.0244963	0	0	0	0.287	0.0704444	1.08697
SP103790	0.00194737	0	0.0417767	0.179926	0	0.163938	0.0028834	0	0	0.0307009	0.0343347	0.0016317	0.00104956	0	0.142147	0.299343	0	0	0.0769602	0	0	0.023361	0.001	0.309724	0.964044
SP103793	0	0	0.014552	0.0791999	0	0.135216	0	0.00490671	0.0726298	0.00524305	0	0.0572959	0	0.170761	0.0418466	0.385616	0	0	0	0.0327323	0	0	0.001	0.313103	0.968768
SP103799	0	0	0.0359171	0.482281	0	0	0	0.0212728	0.0309734	0.149862	0	0.0608658	0	0	0.0778852	0.121421	0.000452107	0	0.0142917	0	0	0.00477833	0	0.484916	0.886687
SP103802	0.0142239	0	0.0151741	0.0845202	0	0.161196	0	0	0.0145218	0.0773111	0.0129141	0.0240192	0.0272585	0	0.105356	0.339937	0	0	0.112288	0	0	0.0112806	0.201	0.0894457	1.06035
SP103805	0	0	0.0105887	0.344704	0	0.0936013	0	0.0255011	0.0323292	0.0364571	0.00398782	0.0103106	0.0181721	0	0.0922548	0.307547	0	0	0.0245467	0	0	0	0.002	0.283514	0.983858
SP103808	0	0	0.0337108	0.515567	0	0	0	0.0280047	0.0594208	0.0545331	0	0.0834673	0.0329045	0	0.066123	0.105994	7.47013e-05	6.29107e-05	0.0201363	0	0	0	0	0.484916	0.883166
SP103811	0	0	0.0466999	0.506621	0	0.0309109	0	0.0131888	0	0.077785	0	0.0272326	0	0	0.0925967	0.17496	0.00295301	0	0.0149149	0	0	0.0121371	0.003	0.253476	1.01997
SP103814	0	0	0.0622289	0.0521432	0	0.220202	0	0	0	0.0349707	0	0.0577477	0.00286141	0	0.0521725	0.461599	0.00424581	0	0.0469228	0	0.000721545	0.00418454	0.231	0.0813207	1.06779
SP103817	0.0121615	0	0.0205058	0.119712	0	0.359587	0	0	0	0.021926	0	0.0291362	0	0	0.0894576	0.248904	0.0379131	0	0.0567388	0	0	0.0039585	0.008	0.212856	1.00891
SP103823	0	0	0.0354002	0.339088	0	0.0493069	0.00736731	0.0130804	0.0343839	0.123351	0	0.0455772	0.0204751	0	0.128137	0.180507	0	0	0.0233256	0	0	0	0	0.505584	0.863813
C3L-00004	0.0329296	0	0	0.152085	0	0.301192	0.00588832	0	0.0149214	0.0224688	0.0129307	0	0.0755756	0	0.104897	0.185617	0	0.00392044	0.0448972	0	0	0.0426777	0	0.357178	0.939762
C3N-00852	0.0283051	0	0	0.340505	0	0.15942	0.023843	0.000233139	0.0465666	0.0496429	0	0.0114291	0.033478	0	0.0626547	0.157281	0	0.00201222	0	0.00633607	0	0.0782935	0.036	0.16806	1.04619
C3N-01214	0.00366024	0	0.00987728	0.330847	0	0.0609513	0.000348738	0.0360242	0.0164411	0.0656454	0	0.0377202	0.0104469	0	0.0814334	0.300626	0	0	0.0125043	0	0	0.0334732	0	0.552989	0.833513
C3N-00310	0	0.00512443	0.0463065	0.154936	0	0.135526	0	0.0209987	0	0.0496616	0.00995633	0.0441556	0.117179	0.0257866	0.094877	0.164494	0	0	0.0851861	0	0	0.0458115	0.018	0.194725	1.01055
C3N-00168	0.0292103	0	0	0.195444	0	0.138088	0	0.0345569	0.000979906	0.0191125	0	0.0745539	0.052064	0.0171096	0.101531	0.159958	0	0	0	0.134544	0.00222875	0.0406187	0	0.36884	0.938181
C3N-00437	0	0	0.000418662	0.260506	0	0.11307	0.00655658	0.0300533	0.0552388	0.0105393	0	0.0340276	0.000731101	0.109611	0.070968	0.25838	0.00442568	0	0.0354637	0	0	0.01001	0.002	0.287937	0.976423
C3N-01649	0	0	0.0554213	0.0580314	0	0.221109	0	0	0.011012	0.0275622	0.0320476	0	0.0287405	0.103568	0.0641029	0.336768	0	0	0.0454552	0	0	0.0161811	0	0.356747	0.937935
C3L-00917	0.0118292	0	0	0.181814	0	0.329809	0.00939306	0	0	0.118678	0	0.0262819	0.00238129	0	0.0962036	0.126407	0.00583905	0	0.091364	0	0	0	0	0.480928	0.877445
C3N-00491	0.00812101	0	0.0186856	0.0182664	0	0.337915	0.0161196	0	0.0395375	0.0295825	0	0.0309782	0	0	0.110276	0.261805	0.0333092	0	0.051604	0	0	0.0438004	0.004	0.246449	0.989605
C3N-00495	0	0	0	0.0892927	0	0.108343	0	0	0.0171467	0.0154794	0.0209046	0.0244226	0.0958947	0.0838196	0.053545	0.392653	0	0	0.0644091	0	0	0.034089	0	0.527939	0.849762
C3L-00448	0	0	0.103186	0.0683215	0	0.128752	0	0	0	0	0.013857	0.0734112	0.0730916	0	0.0936273	0.246166	0.00925342	0	0.137262	0	0	0.0530724	0.041	0.162979	1.01745
C3N-00380	0.0108239	0	0.0323679	0.00571508	0	0.244405	0	0	0.000542445	0.112691	0	0.0533757	0	0.0702753	0.141646	0.248612	0.0203823	0	0	0.027115	0	0.0320484	0	0.393962	0.923689
C3N-00314	0	0	0.0472023	0.104061	0	0.17192	0	0.00262278	0.023855	0	0.00128315	0.0316143	0.0916333	0	0.0972277	0.357304	0	0	0.0712767	0	0	0	0.004	0.246148	0.988247
C3L-00800	0	0	0.0091642	0.36316	0	0.0862331	0.00413347	0	0.00258694	0.0600008	0	0.012514	0	0.0492678	0.0705674	0.288002	0.0137858	0	0.0261657	0	0	0.0144187	0	0.559176	0.829747
C3N-01361	0	0	0.0142683	0.152703	0	0.169037	0.0035007	0	0.0275552	0	0.08196	0.0335451	0.0705888	0	0.0480632	0.191109	0.00550277	0	0.18579	0	0	0.0163778	0	0.346954	0.942259
C3L-00088	0	0	0.0263055	0.177509	0	0.13916	0	0	0	0	0.156035	0.00556276	0.0578461	0	0.142553	0.212675	0	0	0.0728183	0	0	0.00953465	0.003	0.255184	0.996594
C3N-00246	0.000916911	0	0.0324458	0.313938	0	0.0998073	0.0184367	0	0.00729315	0.0860337	0	0.0388121	0.00239425	0	0.0955776	0.204554	0	0	0.0689959	0	0	0.0307947	0.038	0.165761	1.04237
C3N-00494	0.00412162	0	0.0535793	0.0561776	0	0.141219	0	0	0.0158004	0	0.105286	0.0734686	0.107189	0	0.122233	0.17746	0.020642	0	0.122823	0	0	0	0.197	0.0898111	1.06157
C3L-01287	0.0104318	0	0.0114386	0.0330318	0	0.17074	0	0	0.00358217	0.023702	0	0.0565372	0.0901224	0.0331017	0.0748678	0.318769	0.0163079	0	0.0926322	0	0	0.0647356	0.003	0.252184	0.986655
C3N-00194	0.00815872	1.45383e-06	0.0159461	0.0181258	0	0.153072	0.0136529	0	0.0258163	0	0.030917	0	0	0.236851	0	0.399889	0	0.013761	0.0244908	0	0	0.0593183	0	0.448986	0.897742
C3L-00447	0	0	0.0314749	0.362513	0	0.0774862	0.0145846	0.00639427	0.00714598	0.112839	0	0.0233038	0	0.00143852	0.122696	0.192564	0	0	0.0308267	0	0	0.0167326	0	0.469871	0.885621
C3L-01352	0.00202163	0	0.0907678	0.0712073	0	0.24551	0	0	0.00508743	0	0	0.0746149	0.0812117	0	0.10091	0.241151	0.000616283	0.00375328	0.0589489	0	0	0.0241997	0.022	0.186065	1.011
C3L-01861	0.0360189	0	0	0.0529679	0	0.167495	0	0	0.0138391	0.052473	0.00519479	0.00679699	0.0235042	0.248757	0.0851599	0.239433	0	0	0.00289588	0.00698629	0	0.0584783	0	0.499762	0.865341
C3N-00242	0	0	0.0405905	0.030826	0	0.237113	0	0.000222798	0.0380618	0	0.0495844	0	0.0326978	0	0.0572318	0.426107	0	0.00757026	0.0421523	0	0	0.0378414	0.354	0.0590303	1.07186
C3L-01302	0.00308482	0	0.012059	0.0699283	0	0.115005	0	0	0.0771663	0	0	0.0380604	0.00552589	0.176738	0.0563433	0.33755	0	0	0.0417976	0	0	0.0667406	0	0.352042	0.94525
C3L-01288	0.00669743	0	0.0178881	0.0098114	0	0.255533	0	0.0073263	0.0110862	0.00552281	0	0.0417677	0.239426	0.00842325	0.0864666	0.240482	0	0	0	0.0186292	0	0.0509397	0.006	0.226236	1.00351
C3L-00418	0.0205571	0	0.0193632	0	0	0.30407	0	0	0	0.0486179	0	0.0924548	0.0471235	0	0.134121	0.222373	0.0155112	0	0.0744558	0	0	0.0213523	0.003	0.255175	0.989848
C3N-00733	0.0303648	0	0	0.229704	0	0.182027	0	0.0158432	0.0312741	0.0505718	0	0.0103452	0.0224112	0.0414569	0.0979797	0.21509	0	0	0.027148	0	0	0.045784	0	0.390587	0.924312
C3L-00581	0	0	0.0493889	0.302542	0	0.0620461	0.0072503	0.0149658	0.0230709	0.111247	0	0.0115886	0	0.00697139	0.119429	0.23314	5.99247e-05	0	0.0341764	0	0	0.0241234	0	0.42847	0.906238
C3N-01200	0.00801706	0	0.00133638	0.103598	0	0.17919	0.0234377	0.0129521	0	0.0488812	0	0	0.148809	0	0.156006	0.251429	0	0	0.051129	0	0	0.0152136	0	0.408968	0.914376
C3N-01808	0.00400292	0	0.0517177	0.0811286	0	0.199294	0	0	0	0.0317274	0	0.06622	0.0590466	0	0.0720513	0.328932	0	0.014168	0.0475008	0	0	0.0442108	0.01	0.210066	1.00455
C3N-00317	0.0145922	0	0.017439	0.240905	0	0.165076	0.0232016	0	0.0154311	0.0615383	0	0.0712665	0	0	0.114944	0.214962	0.00848514	0	0.0345463	0	0	0.0176132	0	0.353947	0.948375
C3N-01524	0.00328861	0	0.00756874	0.211212	0	0.135689	0	0.0134166	0.000735945	0.104915	0	0.0437275	0.0554412	0	0.0659122	0.278427	0.0104641	0	0	0.0394283	0	0.0297738	0	0.354382	0.944826
C3L-00583	0.00326454	0	0	0.20974	0	0.236833	0.00227485	0.0174377	0.00593981	0.0528896	0	0.0193396	0.00815486	0.0356825	0.0696455	0.304182	0	0	0.0205832	0	0	0.014033	0.016	0.19893	1.02252
C3L-00814	0	0	0.0187882	0.283569	0	0.0871559	0.0231	0.0318547	0.0284647	0.144547	0	0.0056502	0.0153425	0	0.106811	0.22856	0.00075981	0	0.0245888	0	0	0.000808619	0	0.436506	0.903181
C3N-01651	0	0	0	0.421926	0	0.0458918	0	0.0446151	0.0600607	0	0	0.0545948	0.0510469	0	0.114976	0.175009	0	0	0.0318789	0	0	0	0	0.359391	0.950428
C3L-00902	0.000352924	0	0.0411968	0.122635	0	0.174779	0	0	0.00742927	0.051913	0	0.0508728	0.0943231	0.0152913	0.0365116	0.272341	0	0.0234204	0.0822286	0	0	0.0267054	0.042	0.161303	1.02249
C3N-01648	0.00373094	0.0210357	0.0815825	0.0953334	0	0.10098	0.00300708	0.00441931	0.0383845	0.0578044	0	0.0254203	0	0.194945	0.0497657	0.281222	0.00306356	0	0.0270451	0	0	0.0122602	0	0.663953	0.77474
C3L-01286	0	0	0.0779429	0.0163931	0	0.142578	0	0.0106346	0.010117	0.00479049	0	0.052726	0	0.22607	0.0246241	0.326925	0	0.0234808	0.000221213	0	0	0.0834965	0.018	0.1936	1.02966
C3L-00097	0	0	0.0287039	0.0477643	0	0.285411	0	0	0	0.011075	0.0443296	0.0171342	0.0711184	0	0.0691091	0.336567	0	0	0.0639672	0	0	0.0248202	0.083	0.130737	1.03803
C3N-01646	0	0	0.0685129	0.15896	0	0.14354	0	0	0.0373323	0.0340082	0	0.0312046	0.00954164	0	0.0814493	0.323688	0.0308383	0	0.0548757	0	0	0.0260488	0.002	0.271818	0.975397
C3L-00369	0	0	0.0501892	0.166123	0	0.115915	0	0.00358141	0.0125002	0.0799595	0.00959841	0	0.13667	0	0.11632	0.267948	0	0	0.041196	0	0	0	0.004	0.248726	0.990233
C3N-00312	0	0	0.0553951	0.351978	0	0.0077607	0	0.0326119	0.0180757	0.170821	0	0.0363624	0.0668577	0	0.0388049	0.179029	0.00952541	0	0.0327786	0	0	0	0.002	0.275998	0.994612
C3L-00765	0.0334583	0	0.0314379	0.10014	0	0.26536	0	0	0.0164842	0.0473308	0	0.025637	0.0151965	0	0.106674	0.261645	0.0191503	0	0.0774852	0	0	0	0	0.3719	0.930433
C3L-00796	0.00888369	0	0.00654262	0.247054	0	0.0840053	0	0	0.0230494	0	0.00291509	0.0319656	0.0341083	0	0.165565	0.31653	0.00124037	0	0.0480775	0	0	0.0300629	0	0.424141	0.908708
C3N-00390	0.00187937	0	0.00829347	0.290797	0	0.0841366	0	0.0353664	0.031814	0.118732	0	0.00481471	0	0.0683875	0.102048	0.216215	0.00689463	0	0.0254922	0	0	0.00512943	0	0.491752	0.870353
C3N-00320	0.012634	0	0.0157625	0.0614826	0	0.161005	0.0113679	0.00193121	0.00972871	0.00697266	0	0.0761947	0.132124	0	0.12815	0.268299	3.50674e-05	0	0.066196	0	0	0.0481166	0.195	0.0902647	1.06341
C3L-00360	0	0.0115514	0.0377776	0.0842312	0	0.344374	0.00574331	0	0.00257325	0	0.00578253	0.0206706	0.0744899	0	0.0293773	0.195956	0	0.0642695	0.0379819	0	0	0.0852216	0.055	0.154113	1.02671
C3L-00792	0	0	0.0487738	0.264215	0	0.151643	0	0	0.0122452	0.111412	0	0.0396061	0.00941058	0	0.145903	0.161934	0.00716725	0	0.0356896	0	0.000228195	0.0117722	0	0.490098	0.872435
C3L-00907	0	0	0	0.258454	0	0.174556	0.000695458	0.00084174	0.0324596	0.10303	0	0.0163832	0	0.0211212	0.102203	0.236809	0	0	0.0327413	0	0	0.0207058	0	0.393482	0.927069
C3L-00812	0.0256118	0	0.0126311	0.206118	0	0.109513	0.0226177	0	0	0.0761498	0.0318745	0.0548276	0.0202745	0	0.112037	0.228686	0.0104977	0	0.0811947	0	0	0.00796585	0.003	0.252469	0.995642
C3L-00813	0	0	0.0273376	0.104969	0	0.244901	0	0	0	0.0284869	0	0.0233158	0	0.0571324	0.0552499	0.364328	0	0.0300401	0.0313482	0	0	0.0328919	0	0.345425	0.945081
C3L-00079	0	0	0.035112	0.216609	0	0.131058	0.0437257	0	0.0391292	0.0918102	0	0	0	0.0856093	0.101864	0.227216	0	0	0.0136837	0	0	0.0141834	0	0.478965	0.876952
C3N-01261	0	0	0.0702396	0	0	0.250699	0	0	0.00473719	0	0.0913783	0	0.0710121	0.211615	0.0531332	0.0610479	0	0	0	0.0818871	0	0.104251	0.632	0.0227326	1.09034
C3L-01603	0	0	0.0221306	0.309627	0	0.106839	0	0.0122698	0.00282094	0.119445	0	0.0232882	0	0	0.119133	0.236094	0	0	0.0381888	0	0	0.010163	0	0.491901	0.871102
C3N-01178	0	0	0.0120314	0.45454	0	0	0	0.0152226	0.0407893	0.181963	0	0.0583586	0	0.000716579	0.0770264	0.107872	0.00726289	0	0.0442175	0	0	0	0	0.595175	0.804596
C3N-00953	0	0	0.0435573	0.334501	0	0.0408729	0.00287435	0.0491484	0.0026093	0.0937481	0	0.0209141	0.00825818	0	0.0876278	0.274531	0	0	0.0226294	0	0	0.0187275	0	0.414704	0.913679
C3L-00607	0.00871774	0	0	0.185093	0	0.239039	0.00947016	0	0.0177673	0	0	0	0	0.174727	0.104013	0.206684	0.00799841	0	0.0247808	0	0	0.0217102	0	0.531623	0.847046
C3L-01313	0	0	0.0648538	0.0840287	0	0.251822	0	0	0.0358489	0.0091335	0	0.012914	0	0.0776786	0.0651722	0.323368	0	0	0.036028	0	0	0.039152	0.005	0.239556	0.991341
C3L-00610	0.00805327	0	0.0012257	0.110871	0	0.180841	0	0	0	0.0178398	0	0.0256355	0.147611	0	0.0766832	0.283394	0.00227122	0.0628914	0.0726353	0	0	0.0100481	0.002	0.29252	0.967549
C3N-01179	0.0152803	0	0.025978	0.192487	0	0.192934	0	0	0.0248763	0	0.0610202	0.042685	0.0216811	0	0.0431884	0.282793	0	0.00494896	0.0779442	0	0	0.0141835	0.016	0.199469	1.01304
C3N-00177	0	0	0.0320895	0.335208	0	0	0.000146441	0.0467117	0.0458493	0.0673063	0	0.0353516	0.0199327	0.0226697	0.0899601	0.251071	0.0100616	0	0.00948822	0	0	0.0341543	0	0.398866	0.921845
C3L-00010	0	0	0.00518644	0.146979	0	0.232475	0	0	0	0.0466848	0	0.0462534	0.0625723	0	0.0747052	0.299594	0.00256444	0	0.0469507	0	0	0.0360341	0.002	0.262895	0.985693
C3N-00305	0.0175582	0.00457426	0	0.119696	0	0.217102	0	0	0.0229835	0	0	0.0264763	0.012774	0	0.128404	0.29906	0.00374625	0	0.143102	0	0	0.00452271	0.002	0.264096	0.983293
C3L-00103	0	0	0	0.0776321	0	0.165555	0	0.0243125	0.0204924	0.0195824	0	0.107141	0.0595402	0	0.0562504	0.322015	0	0.0285192	0	0.059723	0	0.0592372	0.001	0.331564	0.954652
C3L-00011	0.000225213	0	0.126444	0.00850651	0	0.103525	0.0239898	0.00764445	0.00452851	0.000827359	0	0.0155265	0	0.0458751	0.0204999	0.444606	0	0.0161478	0.111439	0	0	0.070215	0.001	0.299045	0.96541
C3N-01176	0	0	0.0483889	0.38495	0	0	0	0.0257601	0.0142049	0.151476	0	0.0278082	0.0444847	0	0.102436	0.139373	0.00111279	0	0.0515732	0	0	0.00843255	0	0.408762	0.922607
C3L-01836	0	0	0.0272852	0.164272	0	0.276409	0	0	0.00861056	0.063343	0.0279885	0	0.00854721	0	0.103359	0.238469	0.0274366	0	0.0509059	0	0	0.0033745	0	0.440832	0.897479
C3L-00096	0	0	0.0752419	0.191356	0	0.14974	0	0.0124555	0.028976	0.0841755	0	0.0152394	0.108849	0	0.0965357	0.186223	0	0.027116	0.0240917	0	0	0	0.002	0.28501	0.972879
C3N-01213	0.0722398	0	0	0.0934286	0	0.309543	0	0.0151414	0	0.0245746	0	0.0107574	0.0172061	0	0.0945288	0.304754	0.022259	0	0.0142502	0	0	0.0213169	0.012	0.205052	1.01116
C3L-00799	0.00467387	0	0	0.245371	0	0.135616	0	0.045182	0.0297666	0.0183328	0	0.0242696	0.0295817	0	0.144449	0.285945	0.012772	0	0	0.0216448	0.00239522	0	0.001	0.340667	0.95425
C3L-00416	0	0	0.0143847	0.346175	0	0.0964926	0	0.0111185	0.054783	0.0360947	0	0.0366005	0.00167131	0	0.109164	0.182289	0.0401163	0	0.0600504	0	0	0.0110597	0	0.472105	0.881661
C3L-00910	0.00710882	0	0.0089266	0.103878	0	0.0956313	0.00568977	0.0100041	0.00705636	0.0488921	0.000830419	0	0	0.345552	0.0587908	0.267942	0	0	0.0195744	0	0	0.0201231	0	0.576697	0.816418
C3L-01885	0.00753042	0	0.00416315	0.0988872	0	0.152959	0	0	0	0.0600117	0	0.0701516	0.00181285	0	0.0908132	0.355981	0.013726	0	0.133803	0	0	0.0101598	0.001	0.314524	0.960762
C3L-01607	0.00234613	0	0.0333478	0.415675	0	0	0	0.0231182	0.0434396	0.154476	0	0.0509229	0	0	0.120251	0.111709	0.00174205	0	0.0306667	0	0	0.0123046	0	0.515407	0.861615
C3N-00831	0	0	0.0171263	0.208648	0	0.0604433	0	0	0.0161115	0.0960535	0	0.0383911	0	0.00453613	0.0886772	0.373039	0	0	0.0749863	0	0	0.021988	0	0.412389	0.913124
C3N-00244	0	0.00500828	0.0513522	0.212216	0	0.123455	0	0.0120625	0	0.0575772	0.0709733	0	0.047664	0	0.140073	0.193304	0	0.00415094	0.0717636	0	0	0.0104004	0.001	0.303433	0.969023
C3L-00908	0	0	0.00604418	0.473011	0	0	0	0.0112203	0.00601882	0.142355	0	0.0610158	0	0	0.0663926	0.198002	0.00367923	0	0.0229914	0	0	0.00927029	0	0.514773	0.862501
C3L-01553	0	0	0.0399451	0.0575613	0	0.0743651	0	0	0	0	0.0980656	0.0481122	0.154118	0	0.0541151	0.368903	0	0	0.104815	0	0	0	0.001	0.31827	0.95786
C3N-00315	0	0.030988	0.0894438	0.404991	0	0	0.0137767	0.0338143	0.113397	0.0462563	0	0.0317149	0	0.0592365	0.0770007	0.088071	0	0	0.00490507	0	0	0.00640526	0	0.402697	0.921989
C3L-00791	0	0	0.0342728	0.210644	0	0.124427	0.000667405	0.010281	0.0341369	0.0988435	0	9.883e-05	0.0677661	0	0.131082	0.247712	0.0130556	0	0.0235224	0	0	0.00349001	0.001	0.309685	0.966169
C3N-00834	0.0194335	0	0.0311065	0.0454497	0	0.217549	0	0.0382696	0	0.0603924	0	0.0784967	0.132314	0	0.0893804	0.140889	0	0.010599	0	0.0914044	0.00641559	0.0382993	0.408	0.0524828	1.08003
C3L-00606	0	0.00309078	0.00160638	0.0703268	0	0.240014	0.00502987	0	0.0136406	0	0.0443223	0.00042228	0.0800438	0	0.168048	0.292375	0	0	0.0721674	0	0	0.00891192	0.001	0.323747	0.958751
C3L-00561	0	0	0.0435885	0.212013	0	0.0820048	0.0332335	0.0189436	0.0275432	0.0665305	0	0	0	0.0524499	0.106608	0.267619	0.0081103	0	0.0215579	0	0	0.059798	0	0.35147	0.941866
C3L-01281	0	0	0.0302694	0.129051	0	0.118924	0	0	0	0.117372	0	0.0935179	0.0797026	0	0.0566337	0.298008	0	0.0136587	0.0239731	0	0	0.0388892	0.007	0.220087	1.01194
C3N-01522	0	0	0.105641	0.0777088	0	0.234691	0	0.00114551	0.00443757	0.0243687	0.0108237	0.02402	0.0998017	0	0.115238	0.246957	0.0058254	0	0.0406367	0	0	0.00870455	0.004	0.248883	0.983842
C3L-00766	0.0371471	0	0.0586165	0.145827	0	0.220469	0	0	0	0.0452183	0	0.0641605	0.0141197	0	0.0534274	0.268694	0.0519306	0	0.0184196	0.00211227	0	0.0198576	0.007	0.220804	1.00058
C3L-00817	0.000679143	0	0.00410439	0.234539	0	0.229613	0	0	0	0.121511	0	0.0451383	0	0	0.117799	0.166575	0.0181396	0	0.0469448	0	0	0.0149566	0	0.356558	0.952246
C3L-01283	0.0109467	0	0.020539	0.412823	0	0.0868278	0.00808883	0.0161827	0.0164103	0.12598	0	0.0404229	0	0	0.0871983	0.112477	0.00695414	0	0.0423329	0	0	0.0128165	0	0.406215	0.931088
C3L-01882	0	0	0.00982118	0.178127	0	0.14083	0	0	0	0.0856057	0	0.0395362	0.00727381	0.00209737	0.0575202	0.369234	0.000522781	0	0.0843171	0	0	0.0251148	0	0.495798	0.867812
C3L-00790	0.00853812	0	0.0148254	0.0326159	0	0.2412	0.006165	0	0	0.130755	0	0.0326133	0	0	0.0606199	0.418594	0	0.00020726	0.0253913	0.00586249	0	0.0226129	0	0.430664	0.903149
C3N-01220	0	0	0.00671761	0.181892	0	0	0.0373635	0.0155389	0.0362221	0.0222676	0	0.0477852	0	0.105951	0.0750355	0.247	0	0	0.00293021	0	0	0.221296	0	0.363945	0.943189
C3L-00026	0	0	0.0463303	0.273013	0	0.0985603	0	0.033076	0.0131079	0.102032	0	0.0243263	0	0.00490934	0.0951518	0.257213	0	0	0.0165756	0	0	0.0357045	0.069	0.139758	1.05298

## Sheet: S8
Table S8: The immune score, stromal score, ESTIMETE score, and tumor purity of each sample by the ESTIMATE algorithm.
Id	StromalScore	ImmuneScore	ESTIMATEScore	TumorPurity
C3L-00004	667.48	2614.32	3281.8	0.465394
C3L-00010	783.647	2232.06	3015.71	0.499601
C3L-00011	631.357	1072.05	1703.41	0.656198
C3L-00026	296.695	1801.47	2098.16	0.611396
C3L-00079	671.49	2487.63	3159.12	0.481256
C3L-00088	705.961	2112.27	2818.23	0.524499
C3L-00096	512.165	2143.66	2655.83	0.544644
C3L-00097	772.329	1414.63	2186.96	0.601029
C3L-00103	1302.93	2206.24	3509.17	0.4356
C3L-00360	838.738	2605.1	3443.84	0.444211
C3L-00369	515.495	1627.03	2142.52	0.60623
C3L-00416	948.303	2971.21	3919.52	0.380623
C3L-00418	799.771	1766.02	2565.79	0.55568
C3L-00447	944.058	2473.01	3417.07	0.447728
C3L-00448	910.205	1305.46	2215.66	0.597657
C3L-00561	732.204	2664.18	3396.38	0.450442
C3L-00581	995.315	2205.42	3200.73	0.475893
C3L-00583	526.306	1478.08	2004.38	0.622231
C3L-00606	434.033	1816.51	2250.55	0.593544
C3L-00607	275.341	3043.82	3319.16	0.460532
C3L-00610	983.631	1772.14	2755.77	0.532282
C3L-00765	1711.6	2245.31	3956.91	0.375541
C3L-00766	1171.25	1481.33	2652.58	0.545044
C3L-00790	1486.67	2553.94	4040.61	0.364126
C3L-00791	477.347	2175.12	2652.46	0.545058
C3L-00792	188.475	2481.36	2669.83	0.542919
C3L-00796	462.209	1803.01	2265.21	0.59181
C3L-00799	1081.08	1946.12	3027.2	0.498139
C3L-00800	1151.14	2698.14	3849.28	0.390137
C3L-00812	769.576	1813.16	2582.73	0.553611
C3L-00813	984.544	1972.15	2956.7	0.507086
C3L-00814	524.704	2348.58	2873.28	0.517601
C3L-00817	1284.49	2167.06	3451.55	0.443197
C3L-00902	850.704	1507.72	2358.43	0.580725
C3L-00907	667.389	2704.05	3371.44	0.453707
C3L-00908	858.84	2712.48	3571.32	0.427369
C3L-00910	1278.08	2322.44	3600.53	0.423489
C3L-00917	1062.47	3002.98	4065.45	0.360727
C3L-01281	694	1720.22	2414.22	0.574038
C3L-01283	1240.35	3512.36	4752.71	0.264964
C3L-01286	403.632	1395.53	1799.16	0.645527
C3L-01287	989.931	2330.54	3320.47	0.460362
C3L-01288	1073.31	1746.64	2819.95	0.524284
C3L-01302	1188	2252.38	3440.38	0.444666
C3L-01313	493.422	1556.92	2050.34	0.616936
C3L-01352	695.165	1652.96	2348.13	0.581956
C3L-01553	1070.36	1781	2851.36	0.520351
C3L-01603	873.21	2664.88	3538.09	0.431774
C3L-01607	815.962	3063.27	3879.23	0.386085
C3L-01836	987.983	2119.81	3107.79	0.487847
C3L-01861	1521.06	2422.16	3943.22	0.377403
C3L-01882	1720.25	2911.53	4631.78	0.282038
C3L-01885	1440.12	1932.84	3372.96	0.453509
C3N-00168	1560.77	2659.22	4219.99	0.339479
C3N-00177	1281.78	3025.82	4307.6	0.327355
C3N-00194	710.721	2328.74	3039.46	0.496578
C3N-00242	-349.542	883.821	534.279	0.775422
C3N-00244	779.113	1793.05	2572.17	0.554902
C3N-00246	275.105	1299.91	1575.02	0.670301
C3N-00305	1674.92	1422.31	3097.23	0.4892
C3N-00310	469.447	1787.17	2256.62	0.592827
C3N-00312	427.49	1914.94	2342.43	0.582636
C3N-00314	1158.07	1789.74	2947.81	0.508209
C3N-00315	-471.831	3230.31	2758.48	0.531946
C3N-00317	927.575	2656.24	3583.82	0.42571
C3N-00320	902.941	1889.98	2792.92	0.527658
C3N-00380	1601.36	2520.87	4122.23	0.352943
C3N-00390	976.522	2881.07	3857.59	0.389012
C3N-00437	508.995	2633.9	3142.9	0.483342
C3N-00491	1479.89	2377.17	3857.07	0.389083
C3N-00494	59.8257	869.234	929.059	0.737549
C3N-00495	1732.39	2797.97	4530.36	0.296289
C3N-00733	964.548	2210.98	3175.52	0.479144
C3N-00831	1258.59	2182.88	3441.48	0.444522
C3N-00834	455.051	1624.47	2079.52	0.613559
C3N-00852	24.3943	1982.03	2006.42	0.621996
C3N-00953	1109.43	2637.91	3747.34	0.40387
C3N-01176	697.819	2088.02	2785.84	0.52854
C3N-01178	752.653	3155.28	3907.94	0.382194
C3N-01179	923.549	1547.32	2470.87	0.56721
C3N-01200	1539.72	2439.08	3978.8	0.372561
C3N-01213	1120.44	1821.41	2941.85	0.508963
C3N-01214	1734.66	3067.63	4802.29	0.257939
C3N-01220	-54.7281	2250.54	2195.81	0.599991
C3N-01261	619.795	959.706	1579.5	0.669813
C3N-01361	1306.97	2110.57	3417.53	0.447667
C3N-01522	341.302	1590.29	1931.59	0.63056
C3N-01524	1505.76	2072.66	3578.42	0.426427
C3N-01646	884.156	1833.18	2717.33	0.53705
C3N-01648	2166.65	3759.72	5926.37	0.0957404
C3N-01649	1521.08	1855.37	3376.44	0.453053
C3N-01651	682.583	1855.06	2537.64	0.559111
C3N-01808	869.104	1491.62	2360.72	0.580451
Sample 1	615.619	1281.05	1896.67	0.63453
Sample 10	1641.59	2457.4	4098.99	0.356131
Sample 11	1274.42	1496.66	2771.09	0.530377
Sample 12	-468.889	604.043	135.154	0.811065
Sample 13	-576.101	657.522	81.421	0.815653
Sample 14	-609.881	-709.232	-1319.11	0.916579
Sample 15	500.941	2440.92	2941.86	0.508962
Sample 17	655.13	1596.22	2251.35	0.593449
Sample 18	1242.87	2730.41	3973.28	0.373312
Sample 19	1135.55	3470.76	4606.31	0.285623
Sample 2	817.312	458.017	1275.33	0.702288
Sample 20	738.221	1008.15	1746.37	0.651425
Sample 21	445.356	2077.29	2522.64	0.560935
Sample 22	140.943	508.804	649.747	0.764609
Sample 24	1582.48	2678.66	4261.14	0.333792
Sample 25	854.571	747.595	1602.17	0.667339
Sample 26	834.81	2423.17	3257.98	0.468485
Sample 27	150.519	478.936	629.455	0.766525
Sample 28	1528.62	1112.04	2640.66	0.54651
Sample 29	585.342	1692.82	2278.16	0.590277
Sample 3	1062.66	2072.91	3135.57	0.484283
Sample 30	161.409	1219.03	1380.44	0.691221
Sample 32	98.7563	425.123	523.879	0.776385
Sample 33	617.049	2278.07	2895.12	0.514855
Sample 34	329.803	608.049	937.852	0.736677
Sample 35	562.041	901.798	1463.84	0.682322
Sample 36	474.455	1774.12	2248.58	0.593776
Sample 37	104.406	1448.19	1552.6	0.67274
Sample 38	807.189	1235.74	2042.93	0.617791
Sample 4	1251.37	683.31	1934.68	0.630207
Sample 40	808.046	1454.11	2262.16	0.592171
Sample 42	453.453	785.742	1239.2	0.706053
Sample 43	983.704	1836	2819.71	0.524314
Sample 44	-11.0706	694.576	683.506	0.761406
Sample 45	457.81	827.055	1284.87	0.70129
Sample 46	929.597	1878.27	2807.87	0.525793
Sample 47	848.93	774.601	1623.53	0.665
Sample 48	-24.3452	1051.26	1026.91	0.727774
Sample 49	810.559	2224.23	3034.78	0.497173
Sample 5	764.042	1504.27	2268.32	0.591443
Sample 50	-187.306	1142.35	955.043	0.734968
Sample 51	578.79	3081.61	3660.4	0.415511
Sample 52	1699.36	2733.34	4432.7	0.30995
Sample 53	29.4768	1012.76	1042.24	0.726229
Sample 54	-72.514	551.131	478.616	0.780555
Sample 55	154.323	1379.74	1534.06	0.67475
Sample 56	821.89	1223.4	2045.29	0.617518
Sample 58	318.946	999.214	1318.16	0.697798
Sample 59	-39.8006	1517.06	1477.26	0.680881
Sample 6	947.825	2233.97	3181.79	0.478336
Sample 7	1072.57	1684.92	2757.5	0.532068
Sample 8	47.3742	699.741	747.115	0.755319
Sample 9	358.505	1268.08	1626.58	0.664665
SP102719	613.319	914.227	1527.55	0.675456
SP102727	-119.112	645.683	526.571	0.776136
SP102735	1411.69	2379.73	3791.42	0.397942
SP102743	987.926	1652.64	2640.57	0.546521
SP102749	-144.162	527.209	383.047	0.789247
SP102762	808.737	2507.47	3316.21	0.460917
SP102774	593.084	1966.3	2559.38	0.556462
SP102786	581.315	1783.22	2364.53	0.579996
SP102798	786.467	2196.43	2982.9	0.503767
SP102807	1102.54	1510.45	2612.99	0.549907
SP102819	512.311	1095.55	1607.86	0.666716
SP102830	895.699	1907.79	2803.49	0.526339
SP102842	524.968	1234.82	1759.79	0.649931
SP102851	885.295	2329.62	3214.91	0.474061
SP102865	463.599	1571.05	2034.65	0.618747
SP102885	199.097	783.095	982.192	0.73226
SP102901	-621.719	1675.37	1053.65	0.725077
SP102933	422.909	2140.53	2563.43	0.555968
SP102949	173.751	1660.47	1834.22	0.641588
SP102977	142.301	2298.6	2440.9	0.570828
SP102993	656.29	1948.45	2604.74	0.550917
SP103009	859.755	2219.56	3079.32	0.491491
SP103025	674.002	1718.16	2392.16	0.576687
SP103049	766.002	1962.1	2728.11	0.535715
SP103069	722.221	2462.44	3184.66	0.477966
SP103092	583.462	2489.36	3072.82	0.492321
SP103104	555.555	1512.76	2068.31	0.614857
SP103120	49.7876	2241.79	2291.58	0.588685
SP103132	348.63	1612.53	1961.16	0.627185
SP103144	906.453	1508.27	2414.72	0.573978
SP103160	256.37	2079.8	2336.17	0.583382
SP103176	972.179	1655.73	2627.9	0.548077
SP103189	1342.41	2239.91	3582.33	0.425908
SP103201	1373.47	2531.41	3904.89	0.382608
SP103225	637.695	1384.12	2021.81	0.620226
SP103237	971.074	1727.18	2698.25	0.539411
SP103249	464.906	870.05	1334.96	0.69603
SP103265	657.034	2080.92	2737.95	0.534494
SP103277	1184.52	1931.13	3115.65	0.48684
SP103292	1616.26	2245.76	3862.01	0.388415
SP103304	1020.4	1926.65	2947.05	0.508306
SP103316	958.232	2003.37	2961.6	0.506465
SP103328	835.81	2352.14	3187.95	0.477542
SP103344	1199.58	1848.01	3047.6	0.495541
SP103356	524.146	2215.27	2739.41	0.534314
SP103360	841.927	2826.99	3668.91	0.414374
SP103368	1522.49	1750.15	3272.64	0.466583
SP103376	825.267	2104.21	2929.47	0.510526
SP103380	1001.22	1249.2	2250.41	0.59356
SP103384	1258.77	2039.62	3298.39	0.463237
SP103392	767.122	1561.38	2328.5	0.584295
SP103400	1229.2	1538.43	2767.63	0.530808
SP103420	287.496	2505.52	2793.02	0.527645
SP103448	512.161	1965.89	2478.05	0.566341
SP103459	401.298	1121.23	1522.53	0.675999
SP103471	1122.02	1548.93	2670.95	0.542781
SP103487	808.386	1426.62	2235.01	0.595378
SP103499	992.206	2079.55	3071.76	0.492457
SP103527	38.5489	413.305	451.854	0.783005
SP103539	675.915	1681.71	2357.63	0.580821
SP103559	686.275	1493.08	2179.36	0.601921
SP103587	1025.57	1310.7	2336.27	0.583371
SP103607	1140.28	2049.77	3190.06	0.47727
SP103623	330.102	1673.5	2003.6	0.62232
SP103643	668.647	1664.79	2333.44	0.583707
SP103658	601.652	1419.79	2021.45	0.620268
SP103688	454.524	863.354	1317.88	0.697827
SP103697	818.285	1897.27	2715.55	0.53727
SP103709	1151.55	2026.47	3178.02	0.478822
SP103724	357.916	1017.34	1375.25	0.69177
SP103733	312.959	2308.62	2621.58	0.548853
SP103745	864.461	2152.51	3016.97	0.49944
SP103754	686.818	1686.44	2373.26	0.578952
SP103760	1116.3	1389.58	2505.88	0.56297
SP103763	277.669	1545.79	1823.46	0.642799
SP103766	783.639	1763.32	2546.96	0.557976
SP103772	8.77787	1369.93	1378.7	0.691404
SP103778	-726.901	1198.81	471.906	0.781171
SP103781	1211.81	2192.48	3404.28	0.449405
SP103784	888.219	1700.88	2589.1	0.552832
SP103787	829.579	1952.83	2782.41	0.528967
SP103790	1131.39	1475.51	2606.9	0.550654
SP103793	782.716	1398.39	2181.11	0.601716
SP103799	497.648	1902.43	2400.08	0.575737
SP103802	333.675	650.902	984.578	0.732022
SP103805	835.429	1573.36	2408.79	0.574691
SP103808	630.241	2186.72	2816.96	0.524657
SP103811	1216.45	1745.95	2962.4	0.506365
SP103814	408.025	730.562	1138.59	0.716434
SP103817	1064.03	1016.1	2080.13	0.613488
SP103823	1002.79	2232.44	3235.22	0.471434
TCGA-3Z-A93Z	539.051	1090.31	1629.36	0.664361
TCGA-6D-AA2E	-86.795	523.573	436.778	0.78438
TCGA-A3-3306	-88.2347	1114.85	1026.61	0.727804
TCGA-A3-3307	442.636	1577.22	2019.86	0.620451
TCGA-A3-3308	1138.31	1155.91	2294.22	0.588373
TCGA-A3-3311	835.918	1635.4	2471.31	0.567156
TCGA-A3-3313	-231.055	-70.6796	-301.735	0.846885
TCGA-A3-3316	1408.07	1370.02	2778.1	0.529505
TCGA-A3-3317	955.084	1413.35	2368.43	0.579529
TCGA-A3-3319	-76.0585	1458.82	1382.76	0.690974
TCGA-A3-3320	414.183	1042.58	1456.76	0.683081
TCGA-A3-3322	601.595	758.783	1360.38	0.693346
TCGA-A3-3323	968.609	1879.75	2848.36	0.520727
TCGA-A3-3324	531.689	1550.52	2082.21	0.613247
TCGA-A3-3325	853.118	1363.32	2216.44	0.597566
TCGA-A3-3326	425.392	2263.15	2688.54	0.54061
TCGA-A3-3328	-1518.09	-587.339	-2105.43	0.95653
TCGA-A3-3329	489.39	1591.87	2081.26	0.613357
TCGA-A3-3331	705.294	1549.96	2255.25	0.592987
TCGA-A3-3335	-85.2049	856.837	771.632	0.752956
TCGA-A3-3343	250.649	1960.93	2211.58	0.598138
TCGA-A3-3346	-44.0203	1934.02	1890	0.635286
TCGA-A3-3347	1537.35	2349.61	3886.96	0.385038
TCGA-A3-3349	1281.42	1320.89	2602.31	0.551215
TCGA-A3-3351	727.657	2455.05	3182.7	0.478218
TCGA-A3-3352	357.206	1460.57	1817.78	0.643438
TCGA-A3-3357	129.105	1717.2	1846.3	0.640227
TCGA-A3-3358	854.251	2262.29	3116.54	0.486726
TCGA-A3-3359	572.24	1863.63	2435.87	0.571434
TCGA-A3-3362	733.845	858.642	1592.49	0.668396
TCGA-A3-3363	-239.986	853.199	613.212	0.768054
TCGA-A3-3365	999.621	1321.42	2321.05	0.585184
TCGA-A3-3367	414.157	1260.33	1674.49	0.659395
TCGA-A3-3370	980.026	2004.07	2984.09	0.503616
TCGA-A3-3372	676.126	1440.71	2116.84	0.609224
TCGA-A3-3373	741.948	1039.06	1781	0.64756
TCGA-A3-3374	55.2774	1787.7	1842.98	0.640602
TCGA-A3-3376	1333.79	1665.18	2998.98	0.501727
TCGA-A3-3378	808.552	2628.62	3437.17	0.445088
TCGA-A3-3380	685.95	1155.73	1841.68	0.640747
TCGA-A3-3382	447.897	1398.12	1846.02	0.640258
TCGA-A3-3383	325.023	2018.21	2343.23	0.58254
TCGA-A3-3385	-223.89	186.652	-37.2379	0.825606
TCGA-A3-3387	1143.98	1781.68	2925.66	0.511008
TCGA-A3-A6NI	296.552	1263.75	1560.3	0.671903
TCGA-A3-A6NJ	540.282	2203.87	2744.16	0.533725
TCGA-A3-A6NL	835.817	1778.45	2614.27	0.54975
TCGA-A3-A6NN	769.755	1555.78	2325.53	0.584649
TCGA-A3-A8CQ	624.684	814.561	1439.24	0.684957
TCGA-A3-A8OV	22.839	1117.65	1140.49	0.716239
TCGA-A3-A8OW	378.982	1103.62	1482.6	0.680306
TCGA-AK-3425	1137.97	2288.68	3426.65	0.446471
TCGA-AK-3426	1094.99	3303.55	4398.54	0.314713
TCGA-AK-3427	-1208.04	-343.103	-1551.15	0.929664
TCGA-AK-3428	400.933	1268.76	1669.69	0.659924
TCGA-AK-3429	388.104	2169.59	2557.69	0.556668
TCGA-AK-3431	1332.87	1365.82	2698.69	0.539357
TCGA-AK-3433	-918.426	-347.027	-1265.45	0.913401
TCGA-AK-3434	579.997	1476.24	2056.24	0.616254
TCGA-AK-3436	134.647	780.035	914.682	0.738973
TCGA-AK-3440	-1249.58	-371.489	-1621.07	0.933396
TCGA-AK-3443	-1545.98	-878.071	-2424.05	0.969119
TCGA-AK-3445	721.546	1889.53	2611.07	0.550141
TCGA-AK-3447	-1114.41	-36.4394	-1150.85	0.906425
TCGA-AK-3450	119.287	790.526	909.813	0.739454
TCGA-AK-3451	431.438	1588.2	2019.64	0.620476
TCGA-AK-3453	56.0758	2483.86	2539.94	0.558832
TCGA-AK-3454	920.796	1534.83	2455.63	0.569051
TCGA-AK-3455	-99.1282	1889.32	1790.19	0.646532
TCGA-AK-3456	-370.819	751.071	380.252	0.789499
TCGA-AK-3458	-70.3182	1245.22	1174.9	0.712706
TCGA-AK-3460	636.718	1268.58	1905.3	0.63355
TCGA-AK-3461	650.254	1332.61	1982.87	0.6247
TCGA-AK-3465	-486.658	-653.656	-1140.31	0.90577
TCGA-AS-3777	-494.422	77.6256	-416.796	0.855745
TCGA-AS-3778	710.567	1091.67	1802.24	0.645182
TCGA-B0-4688	149.848	979.002	1128.85	0.717431
TCGA-B0-4690	1124.87	2496.35	3621.22	0.420736
TCGA-B0-4691	582.921	1852.66	2435.58	0.571468
TCGA-B0-4693	257.795	1884.13	2141.92	0.6063
TCGA-B0-4694	1146.29	2536.49	3682.78	0.412521
TCGA-B0-4696	3.1511	-34.7484	-31.5973	0.825138
TCGA-B0-4697	978.575	3059.63	4038.2	0.364455
TCGA-B0-4698	-432.59	2303.52	1870.93	0.637446
TCGA-B0-4699	393.945	1733.8	2127.75	0.607954
TCGA-B0-4700	1441.26	2664.91	4106.17	0.355147
TCGA-B0-4701	402.054	1795.5	2197.55	0.599786
TCGA-B0-4703	1501.3	1912.35	3413.65	0.448177
TCGA-B0-4706	99.052	1004.94	1103.99	0.719968
TCGA-B0-4707	-122.984	594.632	471.648	0.781194
TCGA-B0-4710	548.392	1241.91	1790.3	0.646519
TCGA-B0-4712	957.658	1966.16	2923.82	0.51124
TCGA-B0-4713	-79.9703	1219.9	1139.93	0.716297
TCGA-B0-4714	588.303	2561.78	3150.08	0.482418
TCGA-B0-4718	388.099	1380.81	1768.9	0.648913
TCGA-B0-4810	1035.01	2146.73	3181.74	0.478343
TCGA-B0-4811	209.367	872.824	1082.19	0.722185
TCGA-B0-4813	219.069	773.72	992.789	0.7312
TCGA-B0-4814	376.844	740.156	1117	0.718641
TCGA-B0-4815	751.673	2857.24	3608.91	0.422374
TCGA-B0-4816	914.473	2148.35	3062.82	0.493598
TCGA-B0-4817	-378.165	1832.63	1454.47	0.683327
TCGA-B0-4818	411.267	1721.13	2132.39	0.607412
TCGA-B0-4819	1173.72	3219.41	4393.13	0.315467
TCGA-B0-4821	-382.712	1019.21	636.5	0.76586
TCGA-B0-4822	916.583	1691.23	2607.81	0.550542
TCGA-B0-4823	1068.28	1643.42	2711.7	0.537747
TCGA-B0-4824	681.419	2168.82	2850.24	0.520491
TCGA-B0-4827	1242.01	1887.37	3129.38	0.485078
TCGA-B0-4828	-575.131	983.07	407.939	0.786998
TCGA-B0-4833	443.768	1783.46	2227.23	0.596295
TCGA-B0-4834	-720.952	-649.374	-1370.33	0.919559
TCGA-B0-4836	750.541	1832.61	2583.15	0.55356
TCGA-B0-4837	810.18	1006.76	1816.94	0.643532
TCGA-B0-4838	412.134	2195.74	2607.87	0.550534
TCGA-B0-4839	775.94	1789.1	2565.04	0.555772
TCGA-B0-4841	796.132	1075.35	1871.49	0.637383
TCGA-B0-4842	549.58	2179.23	2728.81	0.535628
TCGA-B0-4843	923.507	1096.17	2019.68	0.620471
TCGA-B0-4844	31.0763	1203.42	1234.49	0.706542
TCGA-B0-4845	145.209	662.154	807.363	0.749494
TCGA-B0-4846	759.26	1787.57	2546.83	0.557992
TCGA-B0-4847	-55.0935	2549.61	2494.51	0.564348
TCGA-B0-4848	914.506	1807.52	2722.03	0.536469
TCGA-B0-4849	454.844	1441.91	1896.75	0.63452
TCGA-B0-4852	433.799	1069.73	1503.53	0.678052
TCGA-B0-4945	439.264	844.774	1284.04	0.701377
TCGA-B0-5075	194.69	2087.25	2281.94	0.589829
TCGA-B0-5077	217.036	1204.74	1421.77	0.686823
TCGA-B0-5080	1406.32	1797.87	3204.2	0.475445
TCGA-B0-5081	1247.3	2961.34	4208.64	0.341046
TCGA-B0-5083	1179.99	1611.38	2791.37	0.527852
TCGA-B0-5084	-537.521	588.332	50.8114	0.818244
TCGA-B0-5085	-27.2999	948.757	921.457	0.738302
TCGA-B0-5088	1023.53	1943.37	2966.9	0.505795
TCGA-B0-5092	594.937	2661.91	3256.85	0.468632
TCGA-B0-5094	-323.503	713.542	390.038	0.788617
TCGA-B0-5095	1407.42	1430.5	2837.92	0.522035
TCGA-B0-5096	815.637	1742.74	2558.38	0.556585
TCGA-B0-5097	1596.09	1805.29	3401.38	0.449786
TCGA-B0-5098	-1579.38	-891.809	-2471.19	0.970802
TCGA-B0-5099	-237.909	-233.904	-471.813	0.859896
TCGA-B0-5100	758.159	495.156	1253.31	0.704584
TCGA-B0-5102	-76.0079	940.925	864.917	0.743875
TCGA-B0-5106	757.223	2011.54	2768.77	0.530666
TCGA-B0-5107	-789.888	1681.67	891.778	0.741234
TCGA-B0-5108	1584.03	2509.78	4093.82	0.356841
TCGA-B0-5109	203.807	1996.55	2200.36	0.599456
TCGA-B0-5110	920.671	1125.33	2046	0.617437
TCGA-B0-5113	749.007	1577.05	2326.06	0.584587
TCGA-B0-5115	751.032	1324.78	2075.81	0.613989
TCGA-B0-5116	397.54	256.508	654.048	0.764202
TCGA-B0-5117	-575.115	-537.694	-1112.81	0.904052
TCGA-B0-5119	504.599	1068.81	1573.41	0.670476
TCGA-B0-5120	1206.32	1361.09	2567.4	0.555483
TCGA-B0-5121	669.426	1655.54	2324.97	0.584717
TCGA-B0-5399	740.961	1645.91	2386.87	0.577321
TCGA-B0-5400	741.065	1793.57	2534.63	0.559477
TCGA-B0-5402	777.435	1118.61	1896.05	0.6346
TCGA-B0-5690	806.199	1460.76	2266.96	0.591603
TCGA-B0-5691	1121.43	1212.29	2333.72	0.583674
TCGA-B0-5692	46.7969	2273.29	2320.09	0.585297
TCGA-B0-5693	532.666	382.495	915.161	0.738925
TCGA-B0-5694	666.706	1258.39	1925.1	0.631299
TCGA-B0-5695	366.499	684.772	1051.27	0.725317
TCGA-B0-5696	393.36	794.848	1188.21	0.711334
TCGA-B0-5697	444.353	2171.38	2615.73	0.549571
TCGA-B0-5698	388.156	2028.19	2416.35	0.573783
TCGA-B0-5699	-8.0251	1284.15	1276.12	0.702205
TCGA-B0-5700	273.72	1065.68	1339.4	0.695561
TCGA-B0-5701	101.059	1445.54	1546.6	0.673391
TCGA-B0-5702	684.89	1637.42	2322.31	0.585033
TCGA-B0-5703	-48.6498	1173.3	1124.65	0.71786
TCGA-B0-5705	290.536	1319.39	1609.93	0.66649
TCGA-B0-5706	625.08	2212.37	2837.45	0.522094
TCGA-B0-5707	-382.892	537.925	155.033	0.809354
TCGA-B0-5709	1547.63	2556.84	4104.47	0.35538
TCGA-B0-5710	714.145	1263.28	1977.43	0.625323
TCGA-B0-5711	710.101	1440.27	2150.37	0.605314
TCGA-B0-5712	-220.58	508.535	287.956	0.797742
TCGA-B0-5713	403.298	1176.84	1580.14	0.669743
TCGA-B0-5812	1079.36	1424.94	2504.31	0.563161
TCGA-B2-3923	-781.004	-256.376	-1037.38	0.899264
TCGA-B2-3924	612.435	2476.48	3088.92	0.490263
TCGA-B2-4098	-15.7245	1517.22	1501.49	0.678271
TCGA-B2-4099	445.4	2001.38	2446.78	0.570118
TCGA-B2-4101	765.372	2101.57	2866.94	0.518397
TCGA-B2-4102	615.292	1935.49	2550.78	0.557511
TCGA-B2-5633	893.818	1664.25	2558.06	0.556623
TCGA-B2-5635	570.891	1957.24	2528.13	0.560267
TCGA-B2-5636	729.993	765.174	1495.17	0.678953
TCGA-B2-5639	326.133	1612.39	1938.52	0.62977
TCGA-B2-5641	684.197	2364.45	3048.65	0.495407
TCGA-B2-A4SR	549.87	1345.45	1895.32	0.634683
TCGA-B4-5377	421.57	1374.87	1796.44	0.645832
TCGA-B4-5378	267.95	359.304	627.254	0.766732
TCGA-B4-5832	1108.87	1269.47	2378.34	0.578343
TCGA-B4-5834	779.168	952.541	1731.71	0.653057
TCGA-B4-5835	-299.969	981.244	681.275	0.761618
TCGA-B4-5836	910.133	1445.07	2355.2	0.581111
TCGA-B4-5838	700.334	593.315	1293.65	0.700371
TCGA-B4-5843	655.318	501.107	1156.42	0.714605
TCGA-B4-5844	585.149	826.407	1411.56	0.687913
TCGA-B8-4143	677.713	2369.87	3047.58	0.495543
TCGA-B8-4146	526.41	1453.56	1979.97	0.625032
TCGA-B8-4148	430.623	2348.63	2779.26	0.529361
TCGA-B8-4151	62.3804	654.694	717.075	0.758202
TCGA-B8-4153	175.894	927.657	1103.55	0.720013
TCGA-B8-4154	534.628	1744.81	2279.44	0.590126
TCGA-B8-4619	-359.862	-153.489	-513.35	0.862992
TCGA-B8-4620	1112.15	1669.28	2781.44	0.529089
TCGA-B8-4621	-301.229	1164.73	863.505	0.744013
TCGA-B8-4622	704.887	1866.45	2571.33	0.555004
TCGA-B8-5158	556.331	1837.28	2393.61	0.576513
TCGA-B8-5159	364.642	1194.55	1559.19	0.672024
TCGA-B8-5162	1720.61	3069.28	4789.89	0.259697
TCGA-B8-5163	1748.49	2533.59	4282.08	0.330893
TCGA-B8-5164	629.121	2783.96	3413.08	0.448252
TCGA-B8-5165	1038.89	978.389	2017.28	0.620748
TCGA-B8-5545	1421.39	1641.73	3063.12	0.493561
TCGA-B8-5546	-807.523	-396.851	-1204.37	0.909715
TCGA-B8-5549	537.044	1468.34	2005.39	0.622115
TCGA-B8-5550	1381.41	1302.15	2683.56	0.541225
TCGA-B8-5551	878.434	3124.92	4003.36	0.369214
TCGA-B8-5552	1415.64	1832.08	3247.71	0.469816
TCGA-B8-5553	763.223	1800.48	2563.71	0.555934
TCGA-B8-A54D	286.288	2386.23	2672.51	0.542588
TCGA-B8-A54E	-697.088	279.511	-417.577	0.855805
TCGA-B8-A54F	788.247	1361.17	2149.42	0.605425
TCGA-B8-A54G	161.406	2998.5	3159.9	0.481155
TCGA-B8-A54H	354.815	1321.73	1676.54	0.659168
TCGA-B8-A54I	488.207	2201.03	2689.24	0.540524
TCGA-B8-A54J	555.962	1496.63	2052.59	0.616675
TCGA-B8-A54K	-542.866	-365.342	-908.208	0.890809
TCGA-B8-A7U6	721.437	1259.9	1981.33	0.624876
TCGA-B8-A8YJ	1675.41	2138.81	3814.22	0.39487
TCGA-BP-4158	423.826	882.706	1306.53	0.699019
TCGA-BP-4159	1021.69	1464.85	2486.54	0.565314
TCGA-BP-4160	1002.43	2312.4	3314.83	0.461097
TCGA-BP-4161	526.903	2396.33	2923.24	0.511313
TCGA-BP-4162	516.41	2157.39	2673.8	0.54243
TCGA-BP-4163	704.522	1577.45	2281.97	0.589825
TCGA-BP-4164	-132.807	631.142	498.335	0.778743
TCGA-BP-4165	467.143	1533.24	2000.38	0.62269
TCGA-BP-4166	1051.9	1416.24	2468.14	0.56754
TCGA-BP-4167	1710.27	2751.76	4462.03	0.305853
TCGA-BP-4169	1501.95	2265.18	3767.13	0.401211
TCGA-BP-4170	985.694	1850	2835.7	0.522313
TCGA-BP-4173	1349.81	3351	4700.82	0.272301
TCGA-BP-4174	342.674	1610.84	1953.52	0.628058
TCGA-BP-4176	1066.75	2245	3311.75	0.461498
TCGA-BP-4177	236.178	34.4531	270.631	0.799272
TCGA-BP-4325	317.026	1683.07	2000.1	0.622723
TCGA-BP-4326	747.099	1013.55	1760.65	0.649834
TCGA-BP-4327	318.868	919.023	1237.89	0.706189
TCGA-BP-4329	1015.53	1559.04	2574.56	0.554609
TCGA-BP-4330	860.069	2468.3	3328.37	0.459332
TCGA-BP-4331	650.711	1783.05	2433.76	0.571688
TCGA-BP-4332	582.426	914.508	1496.93	0.678763
TCGA-BP-4334	-985.095	-90.4407	-1075.54	0.9017
TCGA-BP-4335	675.155	1774.9	2450.06	0.569723
TCGA-BP-4337	961.164	995.1	1956.26	0.627745
TCGA-BP-4338	-158.649	1249.4	1090.75	0.721316
TCGA-BP-4340	-219.162	497.316	278.154	0.798608
TCGA-BP-4341	61.4319	695.464	756.896	0.754378
TCGA-BP-4342	791.365	1203.4	1994.77	0.623335
TCGA-BP-4343	1609.73	2179.45	3789.18	0.398244
TCGA-BP-4344	1211.76	1342.13	2553.89	0.557132
TCGA-BP-4345	1822.91	2071.04	3893.96	0.38409
TCGA-BP-4346	704.226	2846.13	3550.36	0.430149
TCGA-BP-4347	507.685	958.451	1466.14	0.682076
TCGA-BP-4349	512.303	932.986	1445.29	0.68431
TCGA-BP-4351	411.887	987.086	1398.97	0.689252
TCGA-BP-4352	-650.324	45.3256	-604.998	0.869711
TCGA-BP-4353	1185.29	2076.65	3261.94	0.467971
TCGA-BP-4354	1461.87	2860.1	4321.97	0.325361
TCGA-BP-4355	864.065	670.064	1534.13	0.674743
TCGA-BP-4756	-744.748	645.682	-99.0653	0.830693
TCGA-BP-4758	579.157	2142.27	2721.42	0.536543
TCGA-BP-4759	547.314	1110.22	1657.53	0.661264
TCGA-BP-4760	342.889	356.662	699.551	0.759877
TCGA-BP-4761	-348.079	1303.2	955.117	0.734961
TCGA-BP-4762	1514.21	1768.35	3282.56	0.465295
TCGA-BP-4763	850.023	953.591	1803.61	0.645028
TCGA-BP-4765	686.556	908.306	1594.86	0.668137
TCGA-BP-4766	414.869	985.34	1400.21	0.689121
TCGA-BP-4768	-119.455	513.776	394.321	0.78823
TCGA-BP-4769	612.096	-57.2565	554.84	0.773513
TCGA-BP-4770	1707.41	1134.61	2842.01	0.521523
TCGA-BP-4771	1049.17	3147.89	4197.06	0.342644
TCGA-BP-4774	464.052	957.956	1422.01	0.686798
TCGA-BP-4775	283.898	1234.06	1517.96	0.676493
TCGA-BP-4776	488.658	1305.76	1794.42	0.646058
TCGA-BP-4777	890.391	2665.13	3555.53	0.429464
TCGA-BP-4781	767.45	1140.66	1908.11	0.633231
TCGA-BP-4782	731.929	1753.86	2485.79	0.565405
TCGA-BP-4784	584.567	505.862	1090.43	0.721348
TCGA-BP-4787	1440.74	1982.84	3423.58	0.446874
TCGA-BP-4789	892.168	619.253	1511.42	0.6772
TCGA-BP-4790	1274.93	2037.01	3311.94	0.461473
TCGA-BP-4795	1318.59	1468.26	2786.86	0.528414
TCGA-BP-4797	920.096	1814.69	2734.79	0.534887
TCGA-BP-4798	1276.53	3078.96	4355.49	0.320705
TCGA-BP-4799	904.187	1782.2	2686.39	0.540876
TCGA-BP-4801	1406	1843.26	3249.26	0.469616
TCGA-BP-4803	770.857	1080.21	1851.07	0.639689
TCGA-BP-4804	1300.59	2490.16	3790.75	0.398032
TCGA-BP-4807	1158.11	1290.47	2448.59	0.569901
TCGA-BP-4959	683.039	1738.39	2421.43	0.573172
TCGA-BP-4960	941.91	1887.09	2829	0.523151
TCGA-BP-4961	833.209	836.985	1670.19	0.659869
TCGA-BP-4962	1338.72	2075.44	3414.16	0.44811
TCGA-BP-4963	680.811	1870.6	2551.41	0.557434
TCGA-BP-4964	583.139	1390.59	1973.73	0.625747
TCGA-BP-4965	749.707	1048.18	1797.89	0.645669
TCGA-BP-4967	211.534	770.29	981.825	0.732297
TCGA-BP-4968	559.258	1856	2415.26	0.573914
TCGA-BP-4969	-34.3442	91.4375	57.0933	0.817714
TCGA-BP-4970	1406.78	2069.66	3476.44	0.439918
TCGA-BP-4971	1297.82	2275.55	3573.37	0.427097
TCGA-BP-4972	1514.07	1761.93	3275.99	0.466148
TCGA-BP-4973	384.91	1605.89	1990.8	0.62379
TCGA-BP-4974	800.718	872.046	1672.76	0.659585
TCGA-BP-4975	922.969	893.051	1816.02	0.643635
TCGA-BP-4976	368.718	633.902	1002.62	0.730215
TCGA-BP-4977	362.247	1319.8	1682.05	0.65856
TCGA-BP-4981	70.4869	1405.63	1476.12	0.681004
TCGA-BP-4982	1174	1532.7	2706.7	0.538366
TCGA-BP-4983	525.122	2691.16	3216.29	0.473883
TCGA-BP-4985	642.643	1238.13	1880.77	0.636332
TCGA-BP-4986	1193.9	1554.89	2748.79	0.53315
TCGA-BP-4987	632.954	1263.79	1896.74	0.634521
TCGA-BP-4989	996.736	3038	4034.74	0.364929
TCGA-BP-4991	739.467	1198.89	1938.36	0.629788
TCGA-BP-4992	-76.7274	2546.51	2469.79	0.567341
TCGA-BP-4993	958.227	1373.28	2331.51	0.583938
TCGA-BP-4994	-177.346	488.337	310.99	0.795698
TCGA-BP-4995	86.7857	904.43	991.216	0.731357
TCGA-BP-4998	1296.32	2083.79	3380.1	0.452573
TCGA-BP-4999	873.295	825.144	1698.44	0.656748
TCGA-BP-5000	912.303	1803.72	2716.02	0.537212
TCGA-BP-5001	73.1015	1237.81	1310.91	0.69856
TCGA-BP-5004	598.628	861.233	1459.86	0.682749
TCGA-BP-5006	488.777	1152.74	1641.52	0.663026
TCGA-BP-5007	345.209	1318.23	1663.44	0.660613
TCGA-BP-5008	1099.13	1904.38	3003.51	0.501151
TCGA-BP-5009	753.061	1908.97	2662.03	0.54388
TCGA-BP-5010	1227.25	1276.55	2503.8	0.563222
TCGA-BP-5168	306.993	868.666	1175.66	0.712627
TCGA-BP-5169	658.594	2293.13	2951.72	0.507715
TCGA-BP-5170	1137.72	1361.35	2499.07	0.563796
TCGA-BP-5173	561.198	1604.46	2165.66	0.603526
TCGA-BP-5174	157.404	860.542	1017.95	0.728676
TCGA-BP-5175	351.603	1438.24	1789.84	0.646571
TCGA-BP-5176	473.997	1044.34	1518.33	0.676453
TCGA-BP-5177	1067.25	847.759	1915.01	0.632447
TCGA-BP-5178	709.906	2020.46	2730.37	0.535435
TCGA-BP-5180	-136.489	1763.77	1627.28	0.664589
TCGA-BP-5181	615.862	1074.57	1690.44	0.657633
TCGA-BP-5182	1618.73	2331.39	3950.11	0.376466
TCGA-BP-5183	2.18513	1804.27	1806.45	0.644709
TCGA-BP-5184	983.662	1412.36	2396.02	0.576224
TCGA-BP-5185	190.085	874.67	1064.75	0.723953
TCGA-BP-5186	593.02	854.589	1447.61	0.684062
TCGA-BP-5187	783.196	1054.86	1838.05	0.641157
TCGA-BP-5189	1051.33	1695.53	2746.86	0.533389
TCGA-BP-5190	-10.6695	866.709	856.039	0.744745
TCGA-BP-5191	229.29	2764.24	2993.53	0.502418
TCGA-BP-5192	-15.4488	196.747	181.299	0.807084
TCGA-BP-5194	831.204	1249.05	2080.26	0.613473
TCGA-BP-5195	1173.63	1393.22	2566.85	0.555551
TCGA-BP-5196	858.287	1643.34	2501.63	0.563485
TCGA-BP-5198	1260.06	1768.56	3028.61	0.497959
TCGA-BP-5199	1245.44	2484.98	3730.42	0.406141
TCGA-BP-5200	1123.83	1730.85	2854.68	0.519935
TCGA-BP-5201	110.386	1882.91	1993.3	0.623504
TCGA-BP-5202	476.184	970.444	1446.63	0.684167
TCGA-CJ-4634	882.271	846.596	1728.87	0.653373
TCGA-CJ-4635	704.932	1947.73	2652.67	0.545033
TCGA-CJ-4636	1206.37	2304.38	3510.75	0.435391
TCGA-CJ-4637	987.401	3125.38	4112.78	0.354239
TCGA-CJ-4638	-398.768	438.485	39.7166	0.81918
TCGA-CJ-4639	485.565	1766.59	2252.16	0.593353
TCGA-CJ-4640	811.047	2222.76	3033.81	0.497298
TCGA-CJ-4641	937.843	2667.2	3605.04	0.422889
TCGA-CJ-4642	615.111	575.189	1190.3	0.711118
TCGA-CJ-4643	1070.08	1610.37	2680.45	0.54161
TCGA-CJ-4644	843.635	1806.72	2650.36	0.545317
TCGA-CJ-4868	1461.2	2330.88	3792.08	0.397853
TCGA-CJ-4869	645.419	2671.22	3316.64	0.460861
TCGA-CJ-4870	459.607	983.878	1443.48	0.684503
TCGA-CJ-4871	885.246	1158.25	2043.5	0.617726
TCGA-CJ-4872	1330.15	1928.83	3258.98	0.468356
TCGA-CJ-4873	808.419	2608	3416.42	0.447813
TCGA-CJ-4874	679.931	1853.78	2533.71	0.559588
TCGA-CJ-4875	195.592	1792.72	1988.31	0.624076
TCGA-CJ-4876	-375.894	878.382	502.488	0.77836
TCGA-CJ-4878	92.7993	574.879	667.678	0.76291
TCGA-CJ-4881	975.202	2019.29	2994.49	0.502297
TCGA-CJ-4882	1112.84	2476.74	3589.57	0.424945
TCGA-CJ-4884	563.463	2073.55	2637.02	0.546958
TCGA-CJ-4885	191.319	691.425	882.744	0.742123
TCGA-CJ-4886	1012.69	1713.77	2726.46	0.53592
TCGA-CJ-4887	659.767	2478.57	3138.34	0.483928
TCGA-CJ-4888	1127.32	3018.78	4146.1	0.349661
TCGA-CJ-4889	1623.15	2285	3908.15	0.382165
TCGA-CJ-4890	1909.09	3107.77	5016.85	0.227387
TCGA-CJ-4891	686.081	1992.61	2678.7	0.541826
TCGA-CJ-4892	563.434	1831.71	2395.14	0.57633
TCGA-CJ-4893	781.531	1916.12	2697.65	0.539485
TCGA-CJ-4894	594.498	2104.94	2699.44	0.539264
TCGA-CJ-4895	1333.87	1822.47	3156.34	0.481613
TCGA-CJ-4897	607.073	821.982	1429.06	0.686046
TCGA-CJ-4899	1199.54	1285.37	2484.92	0.56551
TCGA-CJ-4900	728.825	2539.42	3268.25	0.467153
TCGA-CJ-4901	944.397	2949.59	3893.99	0.384085
TCGA-CJ-4902	1276.83	1975.03	3251.86	0.469278
TCGA-CJ-4903	749.94	1677.29	2427.23	0.572473
TCGA-CJ-4904	755.842	1372.5	2128.34	0.607884
TCGA-CJ-4905	1184.02	1059.4	2243.42	0.594386
TCGA-CJ-4907	1087.68	1085.54	2173.22	0.602641
TCGA-CJ-4908	1095.7	1319.23	2414.93	0.573953
TCGA-CJ-4912	17.0593	923.767	940.826	0.736382
TCGA-CJ-4916	729.851	2728.45	3458.3	0.442309
TCGA-CJ-4918	1562.9	1767.75	3330.64	0.459036
TCGA-CJ-4920	897.004	1182.35	2079.35	0.613578
TCGA-CJ-5671	1710.95	2478.65	4189.6	0.343671
TCGA-CJ-5672	703.122	2464.64	3167.77	0.480143
TCGA-CJ-5675	243.129	2482.04	2725.17	0.536079
TCGA-CJ-5676	1115.43	1911.7	3027.13	0.498149
TCGA-CJ-5677	1299.74	1711.24	3010.98	0.500202
TCGA-CJ-5678	361.351	2444.93	2806.28	0.52599
TCGA-CJ-5679	229.138	248.117	477.255	0.78068
TCGA-CJ-5680	332.292	803.225	1135.52	0.716748
TCGA-CJ-5681	-455.018	97.1299	-357.888	0.85124
TCGA-CJ-5682	1040.34	1131.3	2171.63	0.602826
TCGA-CJ-5683	353.131	809.747	1162.88	0.713942
TCGA-CJ-5684	567.454	1503.06	2070.51	0.614603
TCGA-CJ-5686	720.362	1877.57	2597.94	0.551751
TCGA-CJ-6027	308.016	2466.97	2774.99	0.529892
TCGA-CJ-6028	923.693	2418.51	3342.21	0.457527
TCGA-CJ-6030	941.156	2621.23	3562.38	0.428555
TCGA-CJ-6031	1530	2272.23	3802.24	0.396485
TCGA-CJ-6032	206.067	981.536	1187.6	0.711396
TCGA-CJ-6033	817.267	1250.47	2067.74	0.614923
TCGA-CW-5580	761.181	1171.32	1932.5	0.630456
TCGA-CW-5581	126.963	837.681	964.643	0.734012
TCGA-CW-5583	588.251	581.996	1170.25	0.713184
TCGA-CW-5584	764.011	1194.08	1958.09	0.627536
TCGA-CW-5585	97.0064	249.189	346.195	0.792557
TCGA-CW-5587	990.769	2427.23	3418	0.447606
TCGA-CW-5588	1272.4	1661.96	2934.36	0.509909
TCGA-CW-5589	794.771	1382.02	2176.79	0.602222
TCGA-CW-5590	901.456	1423.61	2325.07	0.584705
TCGA-CW-5591	419.363	-24.2004	395.162	0.788154
TCGA-CW-6087	793.406	3223.04	4016.44	0.367428
TCGA-CW-6088	664.011	686.76	1350.77	0.694361
TCGA-CW-6090	1195.86	2038.56	3234.42	0.471538
TCGA-CW-6093	627.957	880.019	1507.98	0.677572
TCGA-CW-6097	1307.24	2459.89	3767.13	0.401211
TCGA-CZ-4853	-111.107	966.455	855.348	0.744813
TCGA-CZ-4854	356.483	1132.81	1489.29	0.679586
TCGA-CZ-4856	725.504	1605.23	2330.73	0.58403
TCGA-CZ-4857	711.402	1577.8	2289.2	0.588968
TCGA-CZ-4858	398.542	2072.9	2471.44	0.567141
TCGA-CZ-4859	-157.8	427.558	269.757	0.79935
TCGA-CZ-4860	390.768	1209.39	1600.15	0.667559
TCGA-CZ-4861	501.856	2445.97	2947.83	0.508207
TCGA-CZ-4862	719.185	2581.29	3300.48	0.462965
TCGA-CZ-4863	679.805	2250.48	2930.28	0.510424
TCGA-CZ-4864	584.768	2425.11	3009.88	0.500342
TCGA-CZ-4865	1019.47	1741.82	2761.29	0.531596
TCGA-CZ-4866	29.4035	1097.17	1126.57	0.717664
TCGA-CZ-5451	233.564	1278.45	1512.02	0.677135
TCGA-CZ-5452	260.154	2655.88	2916.03	0.512222
TCGA-CZ-5453	88.9186	178.487	267.406	0.799557
TCGA-CZ-5454	686.147	2141.67	2827.82	0.523299
TCGA-CZ-5455	768.937	2230.41	2999.35	0.50168
TCGA-CZ-5456	647.465	1805.34	2452.81	0.569392
TCGA-CZ-5457	611.61	1352.14	1963.75	0.626889
TCGA-CZ-5458	583.771	1586.08	2169.85	0.603035
TCGA-CZ-5459	334.286	1257.9	1592.18	0.668429
TCGA-CZ-5460	276.636	1859.87	2136.51	0.606932
TCGA-CZ-5461	975.15	1591.1	2566.25	0.555624
TCGA-CZ-5462	160.647	1710.24	1870.89	0.63745
TCGA-CZ-5463	191.929	1124.94	1316.86	0.697934
TCGA-CZ-5464	1010.51	2206.25	3216.76	0.473823
TCGA-CZ-5465	189.305	615.971	805.276	0.749697
TCGA-CZ-5466	712.696	2259.74	2972.44	0.505093
TCGA-CZ-5467	546.083	844.523	1390.61	0.690141
TCGA-CZ-5468	489.675	1319.64	1809.31	0.644388
TCGA-CZ-5469	-53.6083	749.836	696.228	0.760194
TCGA-CZ-5470	495.928	2041.27	2537.2	0.559164
TCGA-CZ-5982	313.498	580.054	893.552	0.741059
TCGA-CZ-5984	321.149	1612.8	1933.95	0.630291
TCGA-CZ-5985	372.694	2025.84	2398.53	0.575923
TCGA-CZ-5986	316.052	901.405	1217.46	0.70831
TCGA-CZ-5987	90.1859	1667.47	1757.65	0.650168
TCGA-CZ-5988	798.186	1126.58	1924.77	0.631337
TCGA-CZ-5989	926.298	1603.13	2529.43	0.56011
TCGA-DV-5565	745.398	1081.51	1826.91	0.642411
TCGA-DV-5566	264.522	769.133	1033.65	0.727095
TCGA-DV-5567	-179.626	-168.173	-347.799	0.850462
TCGA-DV-5568	863.895	1619.73	2483.63	0.565667
TCGA-DV-5569	731.211	1518.5	2249.71	0.593642
TCGA-DV-5573	584.036	2251.5	2835.53	0.522334
TCGA-DV-5574	1545.28	2241.68	3786.96	0.398543
TCGA-DV-5575	844.016	1488.1	2332.12	0.583865
TCGA-DV-5576	-190.312	-416.124	-606.435	0.869815
TCGA-DV-A4VX	-578.119	926.812	348.693	0.792334
TCGA-DV-A4VZ	-538.251	-177.312	-715.562	0.877606
TCGA-DV-A4W0	139.371	580.053	719.424	0.757977
TCGA-EU-5904	826.545	1198.68	2025.23	0.619832
TCGA-EU-5905	820.676	1068.85	1889.52	0.63534
TCGA-EU-5906	856.399	1299.56	2155.96	0.60466
TCGA-EU-5907	155.701	370.961	526.663	0.776127
TCGA-G6-A5PC	-219.096	1414.18	1195.08	0.710624
TCGA-G6-A8L6	355.64	1803.02	2158.66	0.604344
TCGA-G6-A8L7	-292.794	863.038	570.244	0.772078
TCGA-G6-A8L8	-409.635	483.011	73.3759	0.816336
TCGA-GK-A6C7	502.096	1112.42	1614.52	0.665987
TCGA-MM-A563	1290.31	2434.37	3724.68	0.406911
TCGA-MM-A564	407.309	1001.61	1408.92	0.688194
TCGA-MM-A84U	810.164	1469.72	2279.88	0.590073
TCGA-MW-A4EC	228.382	901.743	1130.12	0.7173
TCGA-T7-A92I	-683.269	400.738	-282.532	0.845383

## Sheet: S9
Table S9: The differentially expressed genes (DEGs) between the PRMTClusters.
id	logFC	AveExpr	t	P.Value	adj.P.Val	B
PRMT5	-1.44367	5.42128	-33.9238	1.66599e-154	2.75621e-150	342.308
TOX4	-1.01803	5.19715	-28.5439	1.75147e-122	1.44881e-118	268.937
TM9SF1	-0.790761	3.69631	-27.4961	3.42287e-116	1.8876e-112	254.518
JKAMP	-1.01172	5.21517	-26.117	6.49251e-108	2.6853e-104	235.543
SUPT16H	-0.982689	5.53139	-26.0006	3.23947e-107	1.07188e-103	233.942
GMPR2	-0.951045	6.0556	-25.9264	9.0135e-107	2.48532e-103	232.924
HNRNPC	-0.80951	7.36401	-25.38	1.69188e-103	3.99864e-100	225.42
FCF1	-1.03426	4.5976	-25.3658	2.05561e-103	4.25101e-100	225.226
TINF2	-0.900398	5.86384	-25.1733	2.9161e-102	5.36044e-99	222.585
UBIAD1	-0.771657	3.89374	-24.9231	9.13567e-101	1.51141e-97	219.156
TMED8	-1.15797	4.52663	-24.8644	2.04885e-100	3.08147e-97	218.352
NONO	-0.922704	7.51631	-24.8448	2.68243e-100	3.69817e-97	218.084
EXD2	-0.914321	4.09192	-24.6363	4.71281e-99	5.99759e-96	215.23
EXOC7	-0.83175	5.28567	-24.548	1.58589e-98	1.87407e-95	214.022
SLC39A9	-0.952624	5.56516	-24.4491	6.16696e-98	6.80174e-95	212.67
DHX9	-1.03947	6.53141	-24.1942	2.03688e-96	2.10614e-93	209.188
KBTBD4	-0.855203	3.51244	-24.1429	4.11534e-96	4.00495e-93	208.488
THTPA	-1.0266	3.38123	-24.0544	1.38523e-95	1.27318e-92	207.279
SRP54	-0.998606	5.58218	-23.9108	9.89622e-95	8.61701e-92	205.322
TRMT5	-0.840191	3.53394	-23.8387	2.65411e-94	2.19548e-91	204.339
RBM23	-0.79429	4.28443	-23.8288	3.03841e-94	2.39369e-91	204.205
EIF2S1	-0.968013	5.2424	-23.7266	1.22984e-93	9.24839e-91	202.813
PJA1	-1.03271	4.47494	-23.6615	2.99816e-93	2.15659e-90	201.926
DCAF11	-0.862199	5.23168	-23.6018	6.78014e-93	4.58655e-90	201.113
TTC5	-0.793817	3.09347	-23.6002	6.93083e-93	4.58655e-90	201.091
ACTR10	-0.972648	5.50446	-23.4041	1.00839e-91	6.41645e-89	198.426
SNX12	-0.804665	6.04767	-23.3662	1.69077e-91	1.02048e-88	197.911
PSMC1	-0.920518	4.1467	-23.3629	1.76859e-91	1.02048e-88	197.866
CHD8	-0.931118	4.65652	-23.3621	1.7888e-91	1.02048e-88	197.855
EIF4A3	-0.838682	5.84854	-23.3386	2.46313e-91	1.35834e-88	197.537
RCOR1	-0.957179	4.29723	-23.1073	5.76514e-90	3.07673e-87	194.397
GEMIN4	-0.852489	3.69922	-23.0652	1.02204e-89	5.28393e-87	193.827
LZIC	-1.00465	4.68399	-23.049	1.27529e-89	6.39346e-87	193.607
HAUS4	-0.957871	5.15996	-22.9303	6.40888e-89	3.11287e-86	192
LDOC1L	-1.16991	4.66023	-22.9283	6.5855e-89	3.11287e-86	191.973
RAB5C	-0.914604	6.98296	-22.8992	9.79018e-89	4.49913e-86	191.578
C17orf80	-0.761296	4.38229	-22.8345	2.35773e-88	1.05422e-85	190.703
UBR7	-0.910898	5.45166	-22.8325	2.42429e-88	1.05546e-85	190.675
ZC3H14	-0.783771	3.31236	-22.7737	5.38639e-88	2.28493e-85	189.88
HNRNPK	-0.845038	8.45552	-22.7395	8.56406e-88	3.5421e-85	189.419
NUBPL	-0.768237	3.1088	-22.7313	9.57482e-88	3.86356e-85	189.308
PSEN1	-0.786622	4.86194	-22.6691	2.22731e-87	8.77348e-85	188.467
BECN1	-0.962962	4.99071	-22.4272	5.92074e-86	2.27797e-83	185.201
CBX1	-0.859532	5.85854	-22.4021	8.3146e-86	3.12629e-83	184.863
APEX1	-0.919078	7.53265	-22.2619	5.53979e-85	2.03667e-82	182.975
IARS2	-1.03462	6.48612	-22.2572	5.9026e-85	2.12288e-82	182.912
ZNF45	-0.877246	3.70515	-22.2485	6.64264e-85	2.33821e-82	182.794
SNW1	-0.839097	6.13296	-22.2088	1.13574e-84	3.91452e-82	182.26
TDP1	-0.698286	3.3914	-22.2019	1.24743e-84	4.21172e-82	182.167
ILK	-1.03448	4.78364	-22.1862	1.54251e-84	5.10384e-82	181.956
TMX1	-1.10099	5.68765	-22.1745	1.80627e-84	5.8594e-82	181.799
VEZF1	-0.960377	5.665	-22.1627	2.11688e-84	6.73493e-82	181.641
DDB1	-0.763896	6.16987	-22.1192	3.81054e-84	1.18946e-81	181.055
NUP133	-0.870915	4.82092	-22.1073	4.47402e-84	1.37071e-81	180.896
APH1A	-0.818018	7.22093	-22.0973	5.12005e-84	1.54011e-81	180.761
CHTF8	-0.992417	6.03051	-21.9124	6.19869e-83	1.83127e-80	178.279
IPO9	-0.774271	4.62677	-21.8931	8.04675e-83	2.33553e-80	178.019
FDPS	-0.825718	5.95337	-21.8917	8.19738e-83	2.33823e-80	178
ATXN10	-0.793304	5.81559	-21.8887	8.53819e-83	2.39417e-80	177.96
LRRC47	-0.694068	5.22703	-21.8864	8.80536e-83	2.42793e-80	177.929
WDR20	-0.720499	3.42154	-21.862	1.22377e-82	3.31903e-80	177.601
CIAO1	-0.645542	6.21327	-21.8335	1.79614e-82	4.79281e-80	177.219
CSTF2T	-0.875301	4.92608	-21.775	3.94564e-82	1.03614e-79	176.436
MRPS14	-0.760377	5.04749	-21.7526	5.32984e-82	1.37776e-79	176.137
ADSL	-0.704798	5.1115	-21.7351	6.74663e-82	1.71717e-79	175.902
METAP2	-0.851295	5.79048	-21.6961	1.14e-81	2.85759e-79	175.38
DLST	-0.932954	6.26055	-21.6324	2.68414e-81	6.62783e-79	174.527
DCAF7	-0.942878	5.81768	-21.623	3.04723e-81	7.41373e-79	174.401
DFFA	-0.710402	4.53159	-21.594	4.49852e-81	1.0786e-78	174.013
DNAL1	-0.802759	3.22418	-21.5793	5.47911e-81	1.29495e-78	173.817
DSCR3	-0.861003	5.00684	-21.5111	1.36791e-80	3.18742e-78	172.906
XPO7	-0.812215	5.30244	-21.5053	1.47923e-80	3.39894e-78	172.828
WDR89	-0.775419	3.96452	-21.4788	2.10956e-80	4.78091e-78	172.475
ZXDB	-0.787541	3.35223	-21.4594	2.73579e-80	6.11635e-78	172.216
NGDN	-0.762855	4.33836	-21.4556	2.87942e-80	6.35161e-78	172.165
PEX19	-0.902223	5.79708	-21.4438	3.37495e-80	7.34674e-78	172.007
C9orf64	-1.07083	5.00085	-21.4217	4.53718e-80	9.74845e-78	171.712
RNF41	-0.742617	4.75732	-21.4167	4.84915e-80	1.02852e-77	171.646
TRIP11	-0.983433	4.03154	-21.3979	6.24588e-80	1.308e-77	171.394
ZFYVE9	-1.0328	4.27828	-21.3729	8.72203e-80	1.80372e-77	171.062
NOP14	-0.790106	5.00037	-21.3665	9.51124e-80	1.94264e-77	170.976
CDC42BPB	-1.04374	5.79683	-21.3523	1.14986e-79	2.31992e-77	170.787
GALC	-1.09123	4.94233	-21.3432	1.29856e-79	2.58836e-77	170.666
EIF3L	-1.1866	7.24021	-21.3293	1.56481e-79	3.08193e-77	170.48
DDX19A	-0.644471	4.28124	-21.3278	1.59682e-79	3.10797e-77	170.46
COPS4	-0.94344	5.11076	-21.308	2.08151e-79	4.00424e-77	170.196
CHURC1	-1.04506	5.11284	-21.3054	2.15623e-79	4.10031e-77	170.161
POLR1B	-0.838465	4.0647	-21.2995	2.33263e-79	4.38534e-77	170.083
CSTF1	-0.660793	4.78538	-21.2744	3.26071e-79	6.06125e-77	169.749
CTCF	-0.75004	5.57195	-21.265	3.70087e-79	6.80302e-77	169.623
BCL2L2	-1.06371	5.12033	-21.2301	5.90558e-79	1.07365e-76	169.158
ALKBH1	-0.746342	3.81955	-21.2246	6.35568e-79	1.14292e-76	169.085
PRMT6	-0.921576	4.10906	-21.2217	6.60182e-79	1.17441e-76	169.047
PPP2R5D	-0.75614	5.42286	-21.2096	7.7624e-79	1.36618e-76	168.886
YLPM1	-0.988053	4.1145	-21.2077	7.96334e-79	1.38679e-76	168.86
NUP160	-0.930306	4.67394	-21.166	1.39037e-78	2.3941e-76	168.305
RBMX	-0.796561	6.79461	-21.1653	1.40369e-78	2.3941e-76	168.296
EIF5	-0.929186	5.98867	-21.1385	2.00874e-78	3.39108e-76	167.939
CSTF2	-0.728315	4.08896	-21.1363	2.06914e-78	3.45776e-76	167.91
AKT1	-0.732396	5.28076	-21.1148	2.75709e-78	4.56132e-76	167.624
ZNF496	-0.757705	3.98414	-21.1137	2.79594e-78	4.57981e-76	167.61
HECTD1	-0.997113	5.31433	-21.1094	2.9617e-78	4.80375e-76	167.553
POLDIP3	-0.831369	6.1899	-21.1044	3.16624e-78	5.08566e-76	167.486
KAT5	-0.865767	5.07113	-21.0984	3.4318e-78	5.4592e-76	167.406
MTCH1	-0.817951	7.56995	-21.0948	3.60148e-78	5.67456e-76	167.358
SSRP1	-0.769156	6.104	-21.0798	4.39691e-78	6.86249e-76	167.159
SNRNP40	-0.759064	4.58004	-21.0652	5.3444e-78	8.26334e-76	166.965
DYNC1I2	-0.838863	5.99726	-21.0605	5.68771e-78	8.71274e-76	166.903
SEC23A	-1.04644	5.047	-21.0596	5.75464e-78	8.73438e-76	166.891
PNMA1	-0.958556	5.66144	-21.0584	5.85417e-78	8.80468e-76	166.874
YY1	-0.656496	5.5581	-21.0257	9.04845e-78	1.34863e-75	166.441
ARAF	-0.74781	5.85758	-21.0178	1.00636e-77	1.48654e-75	166.335
RNF40	-0.903598	5.0986	-20.9928	1.40475e-77	2.05666e-75	166.003
CXorf56	-0.803237	4.68325	-20.9854	1.55039e-77	2.24996e-75	165.905
EIF4H	-0.868458	8.09605	-20.9784	1.70159e-77	2.44383e-75	165.812
TECPR2	-0.787224	3.40625	-20.9779	1.71352e-77	2.44383e-75	165.805
PKNOX1	-0.656513	3.39879	-20.9743	1.79592e-77	2.53946e-75	165.758
EXOC5	-0.958491	4.14886	-20.971	1.87827e-77	2.6334e-75	165.714
SMU1	-0.759839	5.15193	-20.9696	1.91343e-77	2.66015e-75	165.695
VTI1B	-0.832053	5.57367	-20.9554	2.31015e-77	3.18492e-75	165.508
ASH2L	-0.810931	4.88464	-20.9515	2.43409e-77	3.32806e-75	165.456
DHX15	-0.866774	5.75881	-20.9391	2.87368e-77	3.8969e-75	165.291
PLRG1	-0.721308	5.10509	-20.9327	3.12861e-77	4.20811e-75	165.206
HMGN2	-0.940273	7.73236	-20.929	3.28707e-77	4.38558e-75	165.157
INTS5	-0.698015	4.68415	-20.9278	3.33835e-77	4.41837e-75	165.141
IPO5	-0.964902	5.79932	-20.9091	4.28607e-77	5.62768e-75	164.893
LRRC42	-0.858937	4.88558	-20.8925	5.34092e-77	6.95749e-75	164.674
C16orf62	-0.736176	4.67643	-20.8863	5.80435e-77	7.50213e-75	164.591
NOL11	-0.764504	5.12049	-20.859	8.3521e-77	1.07114e-74	164.228
TTLL5	-0.688039	3.19217	-20.8484	9.61763e-77	1.22396e-74	164.088
PIGV	-0.784448	4.41411	-20.8432	1.0302e-76	1.30104e-74	164.02
ZFR	-0.825611	5.87753	-20.8383	1.09922e-76	1.37769e-74	163.955
XRCC6	-0.749509	7.84938	-20.828	1.26172e-76	1.56946e-74	163.818
HNRNPF	-0.827225	7.29859	-20.8152	1.49509e-76	1.84588e-74	163.649
ANKRD40	-0.869521	5.4775	-20.8031	1.75744e-76	2.15371e-74	163.488
BTBD7	-0.875262	4.14574	-20.802	1.78293e-76	2.16889e-74	163.474
PRKD1	-1.1293	4.0219	-20.8	1.83131e-76	2.21147e-74	163.447
HNRNPR	-0.883339	5.41321	-20.7964	1.9204e-76	2.28686e-74	163.4
THAP11	-0.752054	5.38445	-20.7962	1.9255e-76	2.28686e-74	163.397
ERLIN2	-0.973812	5.00268	-20.7958	1.9352e-76	2.28686e-74	163.392
GTF3C4	-0.899322	3.77987	-20.7931	2.00556e-76	2.35319e-74	163.356
MUL1	-0.861226	5.67363	-20.787	2.17701e-76	2.53637e-74	163.275
PPP1R8	-0.721142	5.30064	-20.7849	2.23713e-76	2.58819e-74	163.248
NUMB	-0.908725	5.17161	-20.7697	2.73765e-76	3.14525e-74	163.047
PSMA6	-0.784994	4.44878	-20.7365	4.2602e-76	4.85484e-74	162.606
DCTN1	-0.866354	5.83612	-20.7361	4.28438e-76	4.85484e-74	162.601
DAD1	-0.761257	8.63597	-20.7239	5.03207e-76	5.66331e-74	162.441
FBXL14	-0.89251	4.18562	-20.7212	5.21944e-76	5.83449e-74	162.404
PRPF4	-0.795763	5.00316	-20.7007	6.85379e-76	7.61001e-74	162.133
BRMS1L	-0.888514	3.0394	-20.6956	7.33026e-76	8.08479e-74	162.066
METTL13	-0.82523	4.70567	-20.6911	7.78173e-76	8.52589e-74	162.007
TXNDC16	-1.12797	3.61843	-20.6866	8.26667e-76	8.99762e-74	161.947
RNF31	-0.809847	3.70206	-20.6542	1.2703e-75	1.37359e-73	161.519
RBM4	-0.582473	3.69109	-20.6419	1.49608e-75	1.60721e-73	161.356
PPP2R5C	-0.729629	4.64022	-20.6258	1.85268e-75	1.97746e-73	161.143
SAE1	-0.749311	5.98438	-20.6198	2.00741e-75	2.1214e-73	161.063
GNB1	-0.819839	7.775	-20.6195	2.01318e-75	2.1214e-73	161.061
FN3KRP	-0.771221	5.64266	-20.615	2.13757e-75	2.23823e-73	161.001
GTF2A1	-0.908812	4.63199	-20.596	2.75125e-75	2.86268e-73	160.75
ABCB7	-0.867554	5.00809	-20.5873	3.0866e-75	3.19154e-73	160.635
CENPBD1	-0.785028	2.72391	-20.5537	4.8201e-75	4.95303e-73	160.191
EAPP	-0.810425	5.83391	-20.5515	4.96531e-75	5.07074e-73	160.162
PSMB5	-0.766429	6.97281	-20.5424	5.60317e-75	5.68704e-73	160.042
RAB4A	-0.849921	5.12524	-20.541	5.70702e-75	5.75713e-73	160.023
SDF2	-0.601444	5.32231	-20.5342	6.24167e-75	6.25831e-73	159.934
SNX1	-0.733135	5.49937	-20.5204	7.49416e-75	7.46887e-73	159.752
ARFGAP2	-0.606138	5.69635	-20.498	1.00935e-74	9.99917e-73	159.456
NEK9	-0.806653	4.85836	-20.4956	1.04122e-74	1.02306e-72	159.425
PRPSAP1	-0.651302	4.09534	-20.4953	1.04508e-74	1.02306e-72	159.421
MTHFD1	-0.904721	5.11072	-20.4891	1.13499e-74	1.10454e-72	159.339
SCFD1	-0.736308	4.92739	-20.4798	1.28429e-74	1.24253e-72	159.216
C1orf109	-0.72069	3.57315	-20.4768	1.33575e-74	1.2848e-72	159.177
MAPK1IP1L	-0.814829	5.63943	-20.4726	1.4118e-74	1.35011e-72	159.122
TMED10	-0.958416	7.67622	-20.4655	1.55101e-74	1.47471e-72	159.028
KIAA0586	-0.703924	2.84604	-20.4636	1.59163e-74	1.50468e-72	159.002
MTM1	-0.973784	4.08543	-20.4576	1.72292e-74	1.61955e-72	158.923
GMFB	-1.01727	4.61863	-20.453	1.8316e-74	1.71197e-72	158.863
MPP5	-1.02066	4.19104	-20.4166	2.96426e-74	2.7551e-72	158.383
ISG20L2	-0.747768	4.51691	-20.4087	3.29114e-74	3.04182e-72	158.279
APPBP2	-0.860596	4.46193	-20.4066	3.38293e-74	3.10929e-72	158.252
TRMT61B	-0.863512	4.16149	-20.3929	4.05468e-74	3.70611e-72	158.072
SF3B3	-0.788128	5.54416	-20.3809	4.75289e-74	4.32043e-72	157.913
FAM168B	-0.934637	6.14973	-20.3656	5.82021e-74	5.26173e-72	157.712
ADH5	-0.93212	6.77405	-20.3608	6.20015e-74	5.57474e-72	157.649
LRP10	-0.837911	6.13478	-20.3382	8.35978e-74	7.4759e-72	157.351
MFAP1	-0.861057	5.54824	-20.3256	9.87563e-74	8.784e-72	157.185
SMAD4	-0.804578	4.66923	-20.3247	9.99669e-74	8.84413e-72	157.173
OXA1L	-0.62132	6.57575	-20.3179	1.09308e-73	9.61908e-72	157.084
C16orf72	-0.787102	4.26535	-20.305	1.29692e-73	1.13525e-71	156.914
SF3A1	-0.938464	5.81594	-20.2875	1.63421e-73	1.42297e-71	156.684
CCDC47	-0.962232	6.57015	-20.2794	1.81869e-73	1.57531e-71	156.578
METAP1	-0.734357	5.16177	-20.2681	2.11198e-73	1.81983e-71	156.429
CTNNB1	-1.09033	7.56768	-20.2432	2.93348e-73	2.4954e-71	156.102
FAF1	-0.60902	4.72677	-20.2431	2.93709e-73	2.4954e-71	156.101
PPP5C	-0.576721	4.82898	-20.243	2.94127e-73	2.4954e-71	156.099
MID2	-0.947918	3.56241	-20.23	3.4888e-73	2.94483e-71	155.929
KCTD2	-0.751147	5.03575	-20.2184	4.0699e-73	3.41789e-71	155.776
ZMYND11	-0.890337	5.72536	-20.1988	5.2684e-73	4.40204e-71	155.519
BUD13	-0.671316	4.66738	-20.1844	6.37474e-73	5.29968e-71	155.329
ZXDA	-0.853847	3.20824	-20.177	7.02002e-73	5.80696e-71	155.233
MFN2	-0.780141	6.09179	-20.1698	7.72403e-73	6.35753e-71	155.138
DPF2	-0.635495	4.64269	-20.1636	8.38207e-73	6.865e-71	155.057
VANGL1	-0.922412	3.78368	-20.1461	1.05618e-72	8.60759e-71	154.827
MAGEH1	-0.988258	5.66455	-20.1448	1.07379e-72	8.70824e-71	154.81
ZNF830	-0.745978	4.64485	-20.132	1.27057e-72	1.02538e-70	154.643
TOR1AIP1	-0.935826	5.14047	-20.1302	1.3027e-72	1.04621e-70	154.618
HDHD2	-0.881458	4.88539	-20.1221	1.44821e-72	1.15745e-70	154.512
IMPACT	-0.903496	4.88913	-20.1141	1.60958e-72	1.28024e-70	154.407
LANCL1	-1.04047	5.60636	-20.1074	1.75768e-72	1.39134e-70	154.32
PPM1A	-0.892368	4.47181	-20.1058	1.7955e-72	1.41451e-70	154.298
NUDT21	-0.946378	5.75443	-20.0984	1.97947e-72	1.55205e-70	154.201
FBXO34	-0.897602	4.56611	-20.0889	2.24406e-72	1.75122e-70	154.076
FIP1L1	-0.696121	4.39322	-20.0793	2.54639e-72	1.97781e-70	153.951
BAG5	-0.83019	5.00691	-20.0778	2.59628e-72	2.00714e-70	153.931
KCTD20	-0.940414	5.6538	-20.0752	2.68589e-72	2.06676e-70	153.898
CSDE1	-0.964315	8.38129	-20.0739	2.7331e-72	2.09335e-70	153.88
MRPL49	-0.865074	5.94578	-20.0696	2.89391e-72	2.20224e-70	153.823
PRPS1	-0.867855	5.82739	-20.0693	2.90189e-72	2.20224e-70	153.821
ASNSD1	-0.861091	5.65842	-20.0679	2.95624e-72	2.23073e-70	153.802
HNRNPL	-0.560765	6.79822	-20.0677	2.96639e-72	2.23073e-70	153.799
UTP18	-0.791843	5.24634	-20.0536	3.56939e-72	2.67204e-70	153.614
NFKB1	-0.936508	5.3192	-20.0253	5.18152e-72	3.8614e-70	153.243
TMLHE	-0.760725	3.83998	-20.0247	5.22149e-72	3.87374e-70	153.236
ARHGAP5	-1.04882	4.98981	-20.0004	7.189e-72	5.30959e-70	152.918
ARF6	-0.86534	6.44674	-19.9967	7.55256e-72	5.55332e-70	152.868
CLP1	-0.680641	3.78628	-19.9939	7.83157e-72	5.73298e-70	152.832
PTPRA	-0.667735	6.04682	-19.9932	7.90898e-72	5.76415e-70	152.823
ALDH9A1	-0.967121	6.80839	-19.9927	7.95498e-72	5.77224e-70	152.817
RNF20	-0.945941	5.31156	-19.9775	9.71514e-72	7.01866e-70	152.618
GLUD2	-0.954117	2.7576	-19.9726	1.03689e-71	7.45837e-70	152.553
C14orf119	-0.622882	5.13495	-19.9712	1.05514e-71	7.5568e-70	152.536
PTPN9	-0.830073	4.65793	-19.9668	1.11851e-71	7.97615e-70	152.478
RRM1	-0.923444	5.3734	-19.9599	1.22487e-71	8.69713e-70	152.387
PPP2R5E	-0.752215	4.13845	-19.9567	1.27762e-71	9.01081e-70	152.345
USP1	-0.982162	4.83353	-19.9565	1.27995e-71	9.01081e-70	152.343
YME1L1	-0.915618	6.15438	-19.9531	1.33977e-71	9.39201e-70	152.298
MRFAP1	-0.763206	8.16096	-19.95	1.39564e-71	9.74238e-70	152.257
DDX23	-0.703562	6.06565	-19.9126	2.27866e-71	1.58396e-69	151.769
PINK1	-1.07795	5.20366	-19.9108	2.33506e-71	1.61637e-69	151.745
SUMO3	-0.81246	6.86184	-19.8876	3.16632e-71	2.18265e-69	151.442
LRPPRC	-0.951194	5.92361	-19.8863	3.22043e-71	2.21074e-69	151.425
WDR3	-0.820922	3.79746	-19.8658	4.21556e-71	2.88191e-69	151.157
DDX1	-0.773143	6.56979	-19.8566	4.75376e-71	3.23647e-69	151.037
ZNF416	-0.755722	3.13139	-19.8544	4.89308e-71	3.31767e-69	151.009
DYM	-0.785915	4.84386	-19.851	5.11667e-71	3.45511e-69	150.964
CCT2	-0.782188	6.56321	-19.8416	5.79094e-71	3.89453e-69	150.841
ABCB10	-0.896248	4.31522	-19.8373	6.13024e-71	4.10602e-69	150.784
VPS4B	-0.931448	5.56273	-19.8255	7.14793e-71	4.76836e-69	150.631
NARS2	-0.779441	4.24728	-19.8243	7.26794e-71	4.82895e-69	150.615
MRPL45	-0.828281	6.17089	-19.8171	7.98984e-71	5.28736e-69	150.521
NUCKS1	-0.806168	7.21283	-19.8069	9.12486e-71	6.01441e-69	150.388
AP2A2	-0.680003	5.18261	-19.778	1.33379e-70	8.75646e-69	150.01
DNAJC11	-0.854035	4.54256	-19.7652	1.57601e-70	1.03058e-68	149.844
REPS1	-0.671195	3.7259	-19.7585	1.72123e-70	1.1211e-68	149.757
CAMSAP1	-0.832295	4.14597	-19.754	1.82493e-70	1.18399e-68	149.698
PAPOLA	-0.78537	5.56366	-19.7455	2.04117e-70	1.31911e-68	149.587
IREB2	-0.937745	4.49167	-19.7448	2.05992e-70	1.32604e-68	149.578
SRP68	-0.718115	5.60084	-19.7413	2.15763e-70	1.38356e-68	149.532
CDK4	-0.959157	5.6527	-19.7339	2.37753e-70	1.51699e-68	149.435
MBTPS1	-0.706986	5.72269	-19.7336	2.38405e-70	1.51699e-68	149.432
VAMP3	-0.825113	7.17498	-19.7323	2.42561e-70	1.53752e-68	149.415
RALBP1	-0.877228	5.47764	-19.729	2.53239e-70	1.59908e-68	149.372
NBR1	-0.919987	6.5503	-19.7251	2.66543e-70	1.67669e-68	149.321
RGP1	-0.927321	4.44307	-19.7246	2.68546e-70	1.68289e-68	149.314
RPRD1B	-0.724549	4.62003	-19.715	3.04298e-70	1.89974e-68	149.19
STAG2	-1.00303	5.7406	-19.7092	3.28292e-70	2.04183e-68	149.114
RDX	-1.13648	5.96774	-19.7004	3.68327e-70	2.28225e-68	148.999
THRAP3	-0.759038	6.51954	-19.6884	4.31351e-70	2.65293e-68	148.842
DDX24	-0.792682	5.89186	-19.6884	4.31357e-70	2.65293e-68	148.842
STRN3	-0.829545	4.77008	-19.6857	4.46355e-70	2.735e-68	148.808
DDX18	-0.860355	5.40344	-19.6849	4.51123e-70	2.75401e-68	148.798
MTMR12	-0.920444	5.10626	-19.6846	4.52963e-70	2.75508e-68	148.794
BTRC	-0.689786	3.8726	-19.6712	5.39973e-70	3.27228e-68	148.619
TERF2	-0.667564	4.39458	-19.6675	5.66822e-70	3.42245e-68	148.57
AGPAT1	-0.748203	5.99804	-19.6658	5.7925e-70	3.48477e-68	148.549
LCMT2	-0.71817	3.05098	-19.6628	6.02796e-70	3.61328e-68	148.509
POLR2D	-0.661702	4.4191	-19.6614	6.1405e-70	3.65708e-68	148.491
TRA2B	-0.708553	5.24174	-19.6613	6.14524e-70	3.65708e-68	148.49
PRKAR1A	-0.938204	7.32441	-19.6608	6.18977e-70	3.67038e-68	148.483
MORF4L1	-0.855839	6.82134	-19.6475	7.36534e-70	4.35187e-68	148.31
PSMC6	-0.718967	4.97833	-19.6462	7.48922e-70	4.40931e-68	148.293
CASC3	-0.716131	5.63535	-19.6448	7.62764e-70	4.47488e-68	148.275
TFDP1	-0.886566	5.48095	-19.6406	8.06076e-70	4.69864e-68	148.22
EI24	-0.682154	6.61934	-19.6405	8.06584e-70	4.69864e-68	148.219
TMEM183A	-0.688497	4.75308	-19.6391	8.21714e-70	4.76998e-68	148.201
BLMH	-0.73068	5.3396	-19.6299	9.26841e-70	5.36142e-68	148.081
RPL7L1	-0.783274	5.25633	-19.6286	9.42943e-70	5.43556e-68	148.064
AHCYL1	-0.772575	6.75185	-19.6205	1.04731e-69	6.01621e-68	147.959
METTL14	-0.847267	4.06214	-19.6189	1.07e-69	6.12528e-68	147.938
SPOP	-0.632762	5.11877	-19.6102	1.19962e-69	6.84361e-68	147.824
LLGL1	-0.780708	3.84279	-19.6065	1.25805e-69	7.1523e-68	147.777
HNRNPU	-0.773161	7.13051	-19.5987	1.39255e-69	7.88986e-68	147.676
BBS7	-0.820684	3.72398	-19.5962	1.43988e-69	8.13019e-68	147.642
SPTLC1	-0.967349	5.71266	-19.5933	1.49539e-69	8.41488e-68	147.605
BRF2	-0.807609	3.23831	-19.583	1.70996e-69	9.58737e-68	147.471
INTS2	-0.784075	3.52842	-19.5828	1.71534e-69	9.58737e-68	147.468
SBF2	-0.906625	4.14224	-19.5754	1.88947e-69	1.0525e-67	147.372
SALL2	-1.23491	2.92259	-19.5697	2.03489e-69	1.12971e-67	147.298
CDKN2AIP	-0.842346	4.53682	-19.5683	2.07352e-69	1.1473e-67	147.28
EFTUD2	-0.64245	5.26515	-19.5654	2.15163e-69	1.18655e-67	147.243
RNF26	-0.79262	5.30618	-19.5607	2.28945e-69	1.25836e-67	147.181
ZW10	-0.762957	4.32933	-19.5599	2.31412e-69	1.26771e-67	147.17
C6orf89	-0.810272	5.77653	-19.556	2.43369e-69	1.32881e-67	147.12
PUM1	-0.730054	5.81342	-19.5535	2.51574e-69	1.36909e-67	147.087
CHMP7	-0.677867	5.06128	-19.5429	2.88671e-69	1.56583e-67	146.95
AQR	-0.74733	4.19544	-19.5402	2.99276e-69	1.61805e-67	146.914
CHM	-0.931027	3.86674	-19.5391	3.03374e-69	1.63486e-67	146.901
KLHL20	-0.884376	4.42135	-19.5344	3.227e-69	1.73336e-67	146.839
MTO1	-0.614187	3.19128	-19.5265	3.5777e-69	1.91552e-67	146.737
SOS2	-0.893666	4.92903	-19.5238	3.70561e-69	1.9776e-67	146.702
HTRA2	-0.709303	4.86081	-19.5214	3.82273e-69	2.03119e-67	146.671
SF3B2	-0.629062	6.0606	-19.5213	3.83058e-69	2.03119e-67	146.669
SP2	-0.915341	4.26087	-19.5207	3.85945e-69	2.03996e-67	146.661
EML1	-0.998748	3.97021	-19.5077	4.57373e-69	2.4098e-67	146.492
KIDINS220	-0.951495	5.16829	-19.5065	4.64248e-69	2.43826e-67	146.477
RPUSD4	-0.695742	4.3723	-19.4913	5.66403e-69	2.96537e-67	146.279
SF3A3	-0.634493	5.79961	-19.4869	5.99699e-69	3.12978e-67	146.222
SNRNP200	-0.87324	6.28809	-19.4721	7.27037e-69	3.78242e-67	146.031
PPIL1	-0.884733	4.96028	-19.4717	7.31739e-69	3.79495e-67	146.024
JOSD1	-0.803693	5.76618	-19.4568	8.88205e-69	4.59202e-67	145.832
GCC1	-0.811319	4.2238	-19.4538	9.23651e-69	4.7604e-67	145.793
ZNF174	-0.61589	3.63071	-19.4504	9.65539e-69	4.96083e-67	145.748
OXSR1	-0.735221	5.04787	-19.4494	9.77843e-69	5.00849e-67	145.736
ADNP2	-0.790096	4.10166	-19.449	9.8334e-69	5.0211e-67	145.73
ATMIN	-0.706881	5.26541	-19.447	1.00856e-68	5.13403e-67	145.705
SLC25A17	-0.595923	4.30037	-19.4457	1.0259e-68	5.20628e-67	145.688
TEX261	-0.679013	6.2322	-19.4421	1.07611e-68	5.44441e-67	145.641
API5	-0.792278	5.99398	-19.4403	1.101e-68	5.55332e-67	145.618
EGLN1	-0.960475	5.99731	-19.44	1.10506e-68	5.55685e-67	145.614
UFSP2	-0.913134	5.57223	-19.435	1.17957e-68	5.91359e-67	145.549
HNRNPH2	-0.771657	6.97905	-19.426	1.32628e-68	6.62902e-67	145.433
CDC40	-0.937168	4.14795	-19.4188	1.45731e-68	7.26195e-67	145.339
RBBP5	-0.693372	4.50876	-19.4098	1.63844e-68	8.14003e-67	145.222
SPAG9	-1.01047	5.78416	-19.4094	1.64757e-68	8.16089e-67	145.217
UBE4B	-0.798747	4.39727	-19.4053	1.73792e-68	8.58275e-67	145.163
FXR2	-0.639129	4.915	-19.4048	1.74853e-68	8.60941e-67	145.157
ZNF146	-0.852968	5.86832	-19.3997	1.86835e-68	9.17208e-67	145.091
ZC3H10	-0.544248	2.68815	-19.395	1.98813e-68	9.73125e-67	145.03
GLYR1	-0.781723	5.86817	-19.3911	2.09104e-68	1.02048e-66	144.979
TSN	-0.764309	5.83264	-19.388	2.17723e-68	1.05941e-66	144.939
SAMM50	-0.684592	5.14083	-19.3851	2.25915e-68	1.09605e-66	144.902
ANKFY1	-0.827379	4.30905	-19.3793	2.43741e-68	1.17908e-66	144.827
MOCS3	-0.590022	3.0681	-19.3771	2.50744e-68	1.20942e-66	144.799
UBE2E3	-0.761598	5.80418	-19.3689	2.78977e-68	1.34168e-66	144.692
KHDRBS1	-0.816574	7.05278	-19.3557	3.31304e-68	1.58872e-66	144.521
UPRT	-0.65843	4.22956	-19.3548	3.35205e-68	1.60279e-66	144.51
MOAP1	-0.992323	6.03126	-19.3532	3.42589e-68	1.63337e-66	144.488
AP2B1	-0.798608	6.75086	-19.3366	4.25135e-68	2.0211e-66	144.273
PEX11B	-0.697463	5.93563	-19.3281	4.74473e-68	2.24919e-66	144.164
HMGN4	-0.910888	7.03799	-19.3183	5.39253e-68	2.54897e-66	144.037
KTN1	-0.991558	5.41698	-19.3124	5.82408e-68	2.74512e-66	143.96
ELP4	-0.833203	4.43838	-19.3016	6.70209e-68	3.14998e-66	143.82
TNFAIP1	-0.818605	6.25239	-19.3008	6.77029e-68	3.17302e-66	143.81
FBXW2	-0.778322	4.55252	-19.2988	6.9472e-68	3.24673e-66	143.784
BRPF3	-0.990006	4.53512	-19.2932	7.47445e-68	3.4833e-66	143.712
PELO	-0.765262	5.24162	-19.2929	7.49961e-68	3.48521e-66	143.708
SSFA2	-1.03908	5.60806	-19.2921	7.57977e-68	3.5126e-66	143.698
UBA2	-0.783943	6.24841	-19.286	8.20805e-68	3.79313e-66	143.618
PAFAH1B1	-0.824457	6.07667	-19.2824	8.59918e-68	3.96281e-66	143.572
PIGO	-0.809673	4.37257	-19.2699	1.012e-67	4.6507e-66	143.41
ZNF687	-0.752226	4.17991	-19.2634	1.10143e-67	5.04764e-66	143.326
RNF38	-0.961145	4.91291	-19.2563	1.20712e-67	5.51675e-66	143.235
GPKOW	-0.657694	5.35221	-19.2544	1.23658e-67	5.6358e-66	143.211
BBS9	-0.740508	3.86381	-19.2537	1.24912e-67	5.67732e-66	143.2
BCAS2	-0.814673	6.17411	-19.2522	1.27287e-67	5.76943e-66	143.182
BCOR	-0.931756	3.96062	-19.2487	1.33253e-67	6.02331e-66	143.136
USP46	-0.783111	2.98996	-19.2423	1.44828e-67	6.52872e-66	143.053
CAPRIN1	-0.874753	6.63136	-19.2403	1.48662e-67	6.68333e-66	143.027
NAF1	-0.740297	3.09735	-19.2384	1.52327e-67	6.82951e-66	143.003
IP6K1	-0.736683	4.87354	-19.2327	1.63974e-67	7.33185e-66	142.93
ZFYVE1	-0.76184	4.32189	-19.2289	1.72379e-67	7.68691e-66	142.88
EXOSC2	-0.691347	4.53587	-19.2286	1.72984e-67	7.69315e-66	142.876
DCAF5	-0.683991	4.89445	-19.2244	1.8263e-67	8.10034e-66	142.822
DDX20	-0.634431	3.4996	-19.2186	1.97046e-67	8.71639e-66	142.747
WAC	-0.822492	5.73335	-19.2129	2.12007e-67	9.3532e-66	142.674
CEP68	-0.950633	4.15678	-19.2055	2.33551e-67	1.02762e-65	142.578
KPNA6	-0.764141	5.21654	-19.1993	2.53144e-67	1.11088e-65	142.497
YTHDF2	-0.64814	5.86754	-19.19	2.85507e-67	1.24958e-65	142.378
HAUS2	-0.757599	4.02336	-19.1822	3.15916e-67	1.37903e-65	142.277
PGK1	-1.18636	9.1597	-19.1809	3.21431e-67	1.39941e-65	142.26
WDR82	-0.77815	5.81897	-19.1752	3.46131e-67	1.50299e-65	142.186
ARMCX5	-0.634136	3.39203	-19.1704	3.68373e-67	1.59538e-65	142.124
ZNF776	-0.835044	3.90104	-19.1695	3.72528e-67	1.60917e-65	142.113
USP27X	-0.771163	3.24495	-19.167	3.84836e-67	1.658e-65	142.081
SMARCC1	-0.819576	4.94932	-19.1625	4.07807e-67	1.7524e-65	142.023
MED6	-0.689447	4.00939	-19.1614	4.13952e-67	1.7742e-65	142.008
CHD4	-0.699274	6.64285	-19.1543	4.53427e-67	1.93837e-65	141.917
CTR9	-0.825846	5.12165	-19.1508	4.74535e-67	2.02338e-65	141.872
CCDC25	-0.810373	4.98572	-19.1493	4.84168e-67	2.05914e-65	141.852
UBQLN4	-0.701407	4.60528	-19.1479	4.92701e-67	2.09006e-65	141.835
PEX5	-0.730264	5.04867	-19.1465	5.02033e-67	2.1242e-65	141.816
FAM98B	-0.777065	3.96799	-19.1381	5.59423e-67	2.36099e-65	141.708
ZNF584	-0.566159	3.3653	-19.1364	5.72256e-67	2.40901e-65	141.686
GNPNAT1	-0.97122	3.97193	-19.1354	5.79891e-67	2.43495e-65	141.673
GLO1	-0.876474	7.00941	-19.1315	6.09473e-67	2.55269e-65	141.623
KLHL12	-0.706111	5.47645	-19.1307	6.15849e-67	2.57288e-65	141.613
ZNF689	-0.611424	3.41513	-19.1219	6.90948e-67	2.87936e-65	141.498
SNX6	-0.894998	5.91896	-19.1214	6.94977e-67	2.88887e-65	141.492
SETD3	-0.887641	6.20019	-19.1212	6.9685e-67	2.88939e-65	141.49
SMARCB1	-0.684969	6.34325	-19.1133	7.72228e-67	3.19393e-65	141.387
EXOC6B	-0.771078	3.80091	-19.1123	7.81812e-67	3.22551e-65	141.375
ZNF330	-0.768682	5.29758	-19.104	8.71115e-67	3.585e-65	141.268
THRA	-0.930005	5.09364	-19.1007	9.09413e-67	3.73333e-65	141.225
GPRASP2	-1.08871	3.94017	-19.0924	1.01198e-66	4.1441e-65	141.118
GOSR2	-0.67274	4.31797	-19.0921	1.01649e-66	4.15231e-65	141.114
SIN3A	-0.705371	4.2812	-19.078	1.22022e-66	4.97225e-65	140.932
ZRANB1	-0.852999	3.80417	-19.0772	1.23213e-66	5.00845e-65	140.922
DDX42	-0.756541	5.88657	-19.0747	1.27299e-66	5.16186e-65	140.89
GLOD4	-0.711219	5.49901	-19.0702	1.34884e-66	5.45606e-65	140.832
USP30	-0.621894	4.07219	-19.07	1.35262e-66	5.45799e-65	140.83
STAT3	-0.789969	6.70776	-19.0688	1.37359e-66	5.5291e-65	140.814
UBTD2	-0.7584	4.85049	-19.064	1.46167e-66	5.86937e-65	140.752
POLR3C	-0.689051	5.3362	-19.0578	1.584e-66	6.34521e-65	140.672
ZNF317	-0.600079	4.57364	-19.0566	1.60805e-66	6.42599e-65	140.657
TOMM20	-0.98059	7.88017	-19.0546	1.65212e-66	6.58619e-65	140.631
CD99L2	-0.700196	5.8223	-19.0507	1.73689e-66	6.90747e-65	140.581
PEX12	-0.758168	3.82051	-19.0496	1.76122e-66	6.98743e-65	140.567
ZNF473	-0.580021	2.96671	-19.0417	1.95001e-66	7.71794e-65	140.466
C4orf3	-0.916933	7.42623	-19.0366	2.08328e-66	8.22573e-65	140.4
TRIP4	-0.681366	5.0352	-19.0345	2.14311e-66	8.44181e-65	140.372
CDC5L	-0.882995	4.92013	-19.0343	2.14869e-66	8.4437e-65	140.369
NUP153	-0.933155	5.1172	-19.0282	2.32441e-66	9.11256e-65	140.291
RNF141	-0.829771	4.56683	-19.0229	2.48713e-66	9.72743e-65	140.223
RPA1	-0.808848	5.5469	-19.016	2.71938e-66	1.06107e-64	140.135
PHB	-0.749476	6.57079	-19.0145	2.77341e-66	1.07961e-64	140.115
GOSR1	-0.690507	4.53828	-19.0099	2.94254e-66	1.14276e-64	140.056
MSH6	-0.776568	4.30618	-19.0051	3.13102e-66	1.21311e-64	139.994
DDX50	-0.820341	5.76206	-19.0036	3.19448e-66	1.2348e-64	139.974
POLR2B	-0.818999	5.64783	-19.0014	3.28778e-66	1.2679e-64	139.946
POLR2C	-0.740539	6.34517	-18.9919	3.71714e-66	1.43015e-64	139.824
RAB14	-0.870547	6.36329	-18.9904	3.78837e-66	1.45417e-64	139.805
TBCCD1	-0.691268	3.85858	-18.9852	4.05262e-66	1.55201e-64	139.738
TSR1	-0.789923	4.8772	-18.9848	4.07189e-66	1.55578e-64	139.733
FBXO18	-0.644951	5.05659	-18.9737	4.70193e-66	1.79237e-64	139.59
CCNI	-1.01972	8.36882	-18.9731	4.74004e-66	1.80274e-64	139.582
EIF4B	-1.02287	8.28429	-18.9715	4.83792e-66	1.83575e-64	139.561
TMEM184C	-0.873214	4.90484	-18.957	5.83571e-66	2.20929e-64	139.375
HBP1	-1.00673	5.3672	-18.9468	6.65999e-66	2.51559e-64	139.243
MCM3	-0.793966	5.72216	-18.945	6.81022e-66	2.56648e-64	139.221
USP22	-0.849819	6.54917	-18.9401	7.25704e-66	2.72865e-64	139.158
ACTR1B	-0.680514	6.51139	-18.9384	7.42331e-66	2.78483e-64	139.135
COIL	-0.656587	4.54634	-18.9375	7.5079e-66	2.8102e-64	139.124
TUBGCP3	-0.734129	4.00282	-18.9365	7.60051e-66	2.83844e-64	139.112
HMG20A	-0.838813	4.33032	-18.9353	7.72674e-66	2.87908e-64	139.095
RAB3GAP2	-0.773016	4.45703	-18.9318	8.07712e-66	3.00287e-64	139.051
VPS26B	-0.57628	4.83706	-18.9237	8.96768e-66	3.32649e-64	138.947
ZFAND3	-0.762398	5.9399	-18.9232	9.02491e-66	3.34023e-64	138.941
NRAS	-0.951966	6.04783	-18.9194	9.48389e-66	3.50226e-64	138.891
TCEAL1	-0.813438	5.15833	-18.9159	9.9234e-66	3.65641e-64	138.846
CLTC	-0.904372	7.09477	-18.9103	1.06688e-65	3.92232e-64	138.774
NEK4	-0.729388	3.27319	-18.9059	1.12867e-65	4.14028e-64	138.718
MAPK8	-0.696668	3.86434	-18.9056	1.13334e-65	4.14821e-64	138.714
ZNF627	-0.782907	4.25144	-18.9009	1.20379e-65	4.39637e-64	138.654
LIG3	-0.572146	3.04294	-18.8981	1.24894e-65	4.5512e-64	138.617
HNRNPM	-0.776466	6.72757	-18.8943	1.31178e-65	4.76968e-64	138.569
SAV1	-0.824447	4.54254	-18.8887	1.40969e-65	5.11445e-64	138.497
KLHL28	-0.774312	3.09646	-18.882	1.53726e-65	5.56509e-64	138.411
UBE2G1	-0.776916	4.92313	-18.8816	1.54407e-65	5.57752e-64	138.406
EPC2	-0.851442	4.46615	-18.8718	1.7534e-65	6.31988e-64	138.28
ABCF1	-0.763688	5.52033	-18.8696	1.80265e-65	6.48326e-64	138.252
USP8	-0.778147	3.83499	-18.8676	1.84951e-65	6.63736e-64	138.227
FECH	-0.860011	4.53537	-18.8658	1.89492e-65	6.78562e-64	138.203
MAP2K5	-0.669001	3.78221	-18.8605	2.02787e-65	7.24602e-64	138.135
ZYG11B	-0.832343	4.64937	-18.8601	2.03902e-65	7.27017e-64	138.13
EEF1A1	-1.00863	11.6484	-18.8585	2.0796e-65	7.3989e-64	138.11
ZCCHC17	-0.61252	5.52253	-18.8582	2.08981e-65	7.41928e-64	138.105
HUWE1	-0.915427	5.68314	-18.8456	2.45776e-65	8.70691e-64	137.944
CRNKL1	-0.679889	4.81917	-18.8454	2.46441e-65	8.71181e-64	137.941
FAM20B	-0.718939	5.01472	-18.8408	2.61572e-65	9.22695e-64	137.882
ZNF329	-0.891325	3.59863	-18.8403	2.63022e-65	9.25839e-64	137.876
UBR1	-0.855059	4.06497	-18.8365	2.76256e-65	9.70356e-64	137.827
WRNIP1	-0.697963	5.27194	-18.8307	2.97997e-65	1.0445e-63	137.752
PIP4K2B	-0.72921	5.74865	-18.8295	3.02345e-65	1.05549e-63	137.738
SYPL1	-0.974215	7.24933	-18.8295	3.02407e-65	1.05549e-63	137.737
CUL4A	-0.705006	5.10483	-18.8286	3.0596e-65	1.06564e-63	137.726
G2E3	-0.731972	2.81526	-18.8269	3.12837e-65	1.08731e-63	137.704
EIF2B2	-0.732417	4.71492	-18.8262	3.15652e-65	1.09479e-63	137.695
HDAC2	-0.763846	4.03668	-18.8258	3.17078e-65	1.09744e-63	137.69
C1orf43	-0.809766	8.07315	-18.8207	3.38893e-65	1.17049e-63	137.624
RIC8A	-0.575132	5.74498	-18.8183	3.49322e-65	1.20399e-63	137.594
ZNF669	-0.705333	2.80504	-18.8174	3.53551e-65	1.21604e-63	137.582
UNC45A	-0.606538	5.25567	-18.8137	3.70631e-65	1.27214e-63	137.535
RMND5A	-0.91468	5.17431	-18.8097	3.9033e-65	1.33698e-63	137.483
STX12	-0.797598	6.02083	-18.8047	4.16483e-65	1.42361e-63	137.419
EIF4G2	-0.894074	8.13562	-18.801	4.36608e-65	1.48933e-63	137.372
STRN	-0.816256	4.15171	-18.7911	4.95757e-65	1.68761e-63	137.245
ARMCX6	-0.667191	4.41977	-18.7882	5.14918e-65	1.74924e-63	137.208
POLA1	-0.734629	3.58757	-18.7877	5.18472e-65	1.7577e-63	137.201
SUMF2	-0.781103	6.95974	-18.7871	5.22179e-65	1.76665e-63	137.194
ZNF770	-1.26412	4.41996	-18.7857	5.32047e-65	1.79636e-63	137.175
ARNT	-0.744018	5.20014	-18.7853	5.34211e-65	1.8e-63	137.171
C11orf57	-0.711914	4.75009	-18.7851	5.35981e-65	1.80229e-63	137.168
TAF5L	-0.642834	3.68521	-18.7839	5.4455e-65	1.82739e-63	137.152
PCYOX1	-1.00885	6.59088	-18.7807	5.67229e-65	1.89964e-63	137.111
ZNF260	-0.735825	3.98296	-18.7798	5.73965e-65	1.91832e-63	137.1
GNE	-0.971671	4.87477	-18.7748	6.11856e-65	2.04084e-63	137.036
INO80	-0.737649	4.37369	-18.7657	6.88276e-65	2.29112e-63	136.919
ZNF740	-0.757454	3.94832	-18.7643	7.00604e-65	2.32747e-63	136.901
CTDSP2	-0.898667	6.98213	-18.764	7.03368e-65	2.33197e-63	136.897
NOLC1	-0.839213	5.68792	-18.7632	7.10389e-65	2.35053e-63	136.887
NUP54	-0.739727	4.81991	-18.7623	7.1855e-65	2.37279e-63	136.876
DCAF12	-0.77922	5.13972	-18.7618	7.23524e-65	2.37999e-63	136.869
KDM5B	-0.772569	4.29831	-18.7618	7.23608e-65	2.37999e-63	136.869
DOCK1	-0.933614	5.30322	-18.7606	7.35094e-65	2.41298e-63	136.853
RBM8A	-0.748891	5.7396	-18.7569	7.70358e-65	2.52372e-63	136.807
GPBP1L1	-0.650525	5.79668	-18.7554	7.85731e-65	2.569e-63	136.787
HNRNPA1	-0.721711	8.3535	-18.7538	8.01679e-65	2.61597e-63	136.767
FUBP3	-0.776831	5.09537	-18.7482	8.6182e-65	2.80668e-63	136.695
MNAT1	-0.699358	3.72518	-18.7443	9.05799e-65	2.94411e-63	136.646
TRIM44	-0.884836	5.11833	-18.744	9.10054e-65	2.95214e-63	136.641
COMMD2	-0.781654	4.81968	-18.7431	9.20074e-65	2.97881e-63	136.63
ETV3	-0.84925	3.96934	-18.7413	9.41411e-65	3.04193e-63	136.607
MED22	-0.730914	3.88717	-18.7296	1.09552e-64	3.533e-63	136.456
ZFP1	-0.719342	3.7	-18.7282	1.11442e-64	3.58696e-63	136.439
SLC35E1	-0.80189	5.54082	-18.7249	1.16272e-64	3.73515e-63	136.397
ITCH	-0.798635	5.27104	-18.7239	1.178e-64	3.77691e-63	136.384
ATE1	-0.862869	4.61659	-18.7206	1.2299e-64	3.93567e-63	136.341
RFC3	-0.794759	3.43169	-18.718	1.27107e-64	4.05956e-63	136.308
TROVE2	-0.909386	4.39617	-18.7135	1.3474e-64	4.29506e-63	136.25
CCT7	-0.664476	7.51751	-18.7093	1.42222e-64	4.52485e-63	136.197
DHX8	-0.684637	4.39603	-18.7065	1.47418e-64	4.68114e-63	136.161
BPNT1	-0.858264	4.87474	-18.705	1.50317e-64	4.76408e-63	136.142
KLHL15	-0.743316	3.04723	-18.7026	1.549e-64	4.89995e-63	136.112
SH3BP5	-1.2318	4.21345	-18.6975	1.65564e-64	5.22726e-63	136.045
UBQLN2	-0.799494	5.28933	-18.6901	1.82018e-64	5.73583e-63	135.951
PTK2	-0.744114	5.25633	-18.6893	1.83948e-64	5.78561e-63	135.941
MED1	-0.887124	4.38408	-18.6879	1.87094e-64	5.87342e-63	135.924
TBC1D5	-0.817825	4.33572	-18.6866	1.90388e-64	5.96548e-63	135.906
ACVR1	-0.831288	5.08971	-18.6736	2.2499e-64	7.03635e-63	135.74
TMEM109	-0.838544	7.40885	-18.6718	2.30291e-64	7.18856e-63	135.717
DAZAP2	-0.783384	7.48007	-18.6712	2.32108e-64	7.23162e-63	135.709
CYB5D1	-0.834565	3.17781	-18.665	2.51138e-64	7.80982e-63	135.631
HMGCS1	-0.926763	4.94649	-18.663	2.57926e-64	8.00588e-63	135.604
FKTN	-0.841248	3.70585	-18.6617	2.62246e-64	8.12471e-63	135.588
MAP4K5	-0.853064	4.49343	-18.6589	2.71814e-64	8.40541e-63	135.552
SARS	-0.694881	7.04427	-18.6532	2.92263e-64	9.02089e-63	135.48
ARID4A	-0.887805	4.06136	-18.6526	2.94828e-64	9.08311e-63	135.471
PPP6C	-0.755612	5.79625	-18.6508	3.0139e-64	9.26803e-63	135.449
QRICH1	-0.625976	5.04916	-18.6429	3.33739e-64	1.02437e-62	135.348
XPC	-0.808038	5.07341	-18.6423	3.36217e-64	1.03007e-62	135.34
MMGT1	-0.990834	5.19454	-18.64	3.46247e-64	1.05884e-62	135.311
TTC4	-0.449491	2.61098	-18.6346	3.71161e-64	1.13293e-62	135.242
AMOTL1	-1.11173	4.50372	-18.6315	3.86197e-64	1.17666e-62	135.203
CCDC43	-0.695077	5.01878	-18.6212	4.40734e-64	1.34035e-62	135.071
ALKBH5	-0.703851	7.02184	-18.6208	4.43257e-64	1.34555e-62	135.065
ILF2	-0.735554	7.37742	-18.6142	4.82462e-64	1.46188e-62	134.981
FERMT2	-0.993174	5.09581	-18.6129	4.9056e-64	1.4837e-62	134.964
RNF121	-0.732564	5.0586	-18.6107	5.04801e-64	1.52398e-62	134.936
YAP1	-0.888364	5.82718	-18.6056	5.39068e-64	1.62447e-62	134.871
HEATR5A	-0.687577	3.04779	-18.6031	5.56335e-64	1.67346e-62	134.839
POGK	-0.738212	4.75094	-18.6023	5.61993e-64	1.68741e-62	134.829
GNL1	-0.706991	4.66245	-18.6016	5.66941e-64	1.69918e-62	134.82
RCHY1	-0.828243	3.86855	-18.6005	5.75233e-64	1.72091e-62	134.806
MCM3AP	-0.760501	4.91931	-18.5998	5.80694e-64	1.73411e-62	134.797
C11orf58	-0.828149	6.06141	-18.5899	6.58712e-64	1.96355e-62	134.671
ANKRD27	-0.637066	4.14384	-18.5759	7.89047e-64	2.34784e-62	134.491
GPD2	-0.838306	4.36124	-18.5753	7.94343e-64	2.35936e-62	134.485
MSH2	-0.844463	4.3647	-18.5678	8.75366e-64	2.59535e-62	134.388
RPL22	-0.781608	7.5523	-18.5607	9.57909e-64	2.835e-62	134.299
FEM1B	-0.778785	5.1932	-18.5581	9.90976e-64	2.92672e-62	134.265
EXOC8	-0.783407	3.98688	-18.558	9.92439e-64	2.92672e-62	134.263
ZNF2	-0.503194	2.73526	-18.5568	1.00696e-63	2.96425e-62	134.249
MLH1	-0.610357	4.77776	-18.5552	1.02889e-63	3.02345e-62	134.227
RBM15B	-0.651659	4.42886	-18.5535	1.05092e-63	3.0827e-62	134.206
DYNC1H1	-0.814069	6.2683	-18.543	1.20334e-63	3.52356e-62	134.072
TTC27	-0.691347	4.64712	-18.5328	1.37097e-63	4.00729e-62	133.942
MTFMT	-0.529976	3.7082	-18.5255	1.50568e-63	4.39328e-62	133.848
TRMT12	-0.617636	3.97234	-18.5207	1.59979e-63	4.65967e-62	133.788
MIB1	-0.93363	4.25906	-18.5198	1.61969e-63	4.70935e-62	133.776
SUCLA2	-1.03379	5.43637	-18.5186	1.64385e-63	4.77119e-62	133.761
CDC73	-0.952494	5.12931	-18.5184	1.64765e-63	4.77386e-62	133.759
RNF19B	-1.04099	5.6941	-18.5169	1.68109e-63	4.86224e-62	133.739
IPO8	-0.778543	5.11304	-18.5088	1.86426e-63	5.38259e-62	133.636
PRPF8	-0.887009	6.55714	-18.5072	1.90358e-63	5.48656e-62	133.615
PCBP1	-0.98767	8.34994	-18.5061	1.93027e-63	5.55381e-62	133.601
SET	-0.792524	7.56183	-18.5016	2.04513e-63	5.87407e-62	133.544
KPNB1	-0.746634	6.61272	-18.501	2.05888e-63	5.90332e-62	133.537
ATRN	-0.851561	4.98696	-18.4991	2.11037e-63	6.04047e-62	133.512
CNN3	-0.947902	8.32771	-18.4929	2.28561e-63	6.53077e-62	133.433
TOM1L1	-1.07935	4.75706	-18.4922	2.30496e-63	6.5747e-62	133.425
COG6	-0.785798	3.91821	-18.4903	2.36157e-63	6.72459e-62	133.401
BACE1	-0.811708	4.38982	-18.475	2.87228e-63	8.16479e-62	133.206
SNAP47	-0.605951	4.18161	-18.4744	2.89407e-63	8.21262e-62	133.198
PHC1	-0.885089	3.48379	-18.474	2.91038e-63	8.24475e-62	133.193
YY1AP1	-0.676178	5.0851	-18.4654	3.24897e-63	9.18819e-62	133.083
GDAP1	-0.869855	3.11852	-18.4603	3.46988e-63	9.7962e-62	133.018
ZNF576	-0.503005	3.58555	-18.4596	3.49986e-63	9.864e-62	133.009
PRKAR2A	-0.778302	4.5981	-18.4566	3.63617e-63	1.02307e-61	132.971
FBXL4	-0.831489	4.14934	-18.4505	3.92921e-63	1.10365e-61	132.894
TIMM22	-0.554777	4.68233	-18.4484	4.04057e-63	1.133e-61	132.866
VAPB	-0.673848	4.72532	-18.4481	4.0549e-63	1.1351e-61	132.863
SP3	-0.84217	5.14847	-18.4479	4.06635e-63	1.13638e-61	132.86
KLHDC2	-0.884291	5.05578	-18.447	4.11098e-63	1.14691e-61	132.849
HNRNPUL1	-0.65661	6.77204	-18.4454	4.19664e-63	1.16884e-61	132.828
SH3RF1	-0.861225	4.41824	-18.4413	4.42299e-63	1.22981e-61	132.776
STYX	-0.724877	4.14415	-18.4405	4.46541e-63	1.23953e-61	132.767
PWP1	-0.623558	6.10794	-18.4311	5.03999e-63	1.39668e-61	132.646
MAPK14	-0.772618	5.11701	-18.429	5.1788e-63	1.43274e-61	132.619
DUSP12	-0.62941	4.57852	-18.427	5.31131e-63	1.46695e-61	132.594
NCOA5	-0.630293	5.3587	-18.4255	5.41449e-63	1.49295e-61	132.575
TRIM37	-0.707686	3.97104	-18.4209	5.74296e-63	1.58089e-61	132.516
ATP11C	-0.965916	4.41491	-18.4159	6.11665e-63	1.68096e-61	132.454
PIGF	-0.662298	3.39448	-18.4138	6.28845e-63	1.72531e-61	132.426
ZNF324B	-0.490642	2.43123	-18.4121	6.42208e-63	1.75906e-61	132.405
TUBGCP4	-0.596426	3.0008	-18.4096	6.63048e-63	1.81313e-61	132.373
KCTD18	-0.728069	3.98388	-18.4082	6.75041e-63	1.84289e-61	132.355
STARD3NL	-0.844809	5.66481	-18.4072	6.8429e-63	1.86506e-61	132.342
PROSC	-0.826418	5.92536	-18.4057	6.97236e-63	1.89722e-61	132.323
UXS1	-0.743232	4.82128	-18.4031	7.2113e-63	1.95901e-61	132.29
IKBKAP	-0.754344	4.6969	-18.39	8.52603e-63	2.31237e-61	132.123
ACBD3	-0.952136	5.8444	-18.3889	8.64123e-63	2.33978e-61	132.11
MAD2L1BP	-0.756464	5.04383	-18.3888	8.65802e-63	2.3405e-61	132.108
PEX10	-0.665539	4.5206	-18.3882	8.7164e-63	2.35243e-61	132.101
ZNF24	-0.819654	5.28467	-18.3877	8.77665e-63	2.36484e-61	132.094
TIRAP	-0.674151	3.18806	-18.3861	8.96139e-63	2.41069e-61	132.073
GART	-0.716952	4.50216	-18.382	9.44147e-63	2.53571e-61	132.022
SLK	-1.00254	5.50891	-18.3768	1.00938e-62	2.70652e-61	131.955
STAM2	-0.754846	4.6046	-18.3758	1.02142e-62	2.73435e-61	131.943
HHAT	-0.847709	3.12264	-18.3755	1.02529e-62	2.74029e-61	131.94
HSDL1	-0.632113	4.29532	-18.3748	1.03446e-62	2.76033e-61	131.931
PRPF38A	-0.764337	4.88898	-18.3733	1.0555e-62	2.81195e-61	131.911
ZNF420	-0.709814	3.33112	-18.3704	1.09412e-62	2.91014e-61	131.875
SMG6	-0.868046	3.64409	-18.368	1.12905e-62	2.99824e-61	131.844
MRPL10	-0.616276	5.70977	-18.3661	1.157e-62	3.06752e-61	131.819
THAP1	-0.739003	3.97785	-18.3629	1.20434e-62	3.18792e-61	131.779
INVS	-0.723058	3.64482	-18.3564	1.3097e-62	3.46129e-61	131.696
ZNF143	-0.665926	3.98215	-18.3552	1.32871e-62	3.50592e-61	131.682
DYNC1LI2	-0.986612	5.49528	-18.3548	1.33653e-62	3.52094e-61	131.676
FOXO4	-0.771639	4.25975	-18.3532	1.36331e-62	3.58579e-61	131.656
TMEM218	-0.567763	3.51578	-18.3519	1.38622e-62	3.64025e-61	131.639
KIF13A	-0.865901	4.2699	-18.3516	1.3925e-62	3.65096e-61	131.635
POLE3	-0.773233	5.88881	-18.3471	1.47418e-62	3.85898e-61	131.578
NOL9	-0.66748	3.73121	-18.3456	1.50317e-62	3.92867e-61	131.559
ODC1	-0.984526	6.70163	-18.3438	1.53751e-62	4.01209e-61	131.536
IFT52	-0.717928	5.38258	-18.3403	1.60683e-62	4.18635e-61	131.492
WDR47	-0.853121	4.04982	-18.3393	1.62774e-62	4.23417e-61	131.48
DCTD	-0.640531	6.18819	-18.3338	1.74672e-62	4.53655e-61	131.409
TEX10	-0.654267	3.93194	-18.3312	1.80478e-62	4.67887e-61	131.377
GTF2H3	-0.785348	4.31352	-18.3311	1.80718e-62	4.67887e-61	131.376
DIS3L	-0.676386	4.57661	-18.3235	1.99105e-62	5.14687e-61	131.279
TOR1B	-0.64936	5.05283	-18.3206	2.06745e-62	5.33602e-61	131.242
MRPL44	-0.838362	5.84153	-18.3165	2.17821e-62	5.61313e-61	131.19
GDI2	-0.834934	7.94475	-18.3161	2.19033e-62	5.6356e-61	131.184
SEC11A	-0.631872	6.20706	-18.3124	2.29667e-62	5.90002e-61	131.137
DNAJC8	-0.619964	6.59605	-18.3106	2.34744e-62	6.0211e-61	131.115
STAG1	-1.01647	4.33762	-18.3029	2.59251e-62	6.63939e-61	131.016
PANK4	-0.571727	3.78762	-18.2969	2.79723e-62	7.15261e-61	130.941
TRAF6	-0.765858	3.97423	-18.2952	2.85827e-62	7.2974e-61	130.919
RNF214	-0.653365	3.76746	-18.2944	2.88718e-62	7.35986e-61	130.909
STARD7	-0.688845	6.79189	-18.291	3.01736e-62	7.67987e-61	130.865
PIGH	-0.74757	4.26195	-18.2883	3.11941e-62	7.92743e-61	130.832
SAP130	-0.710912	4.43647	-18.2881	3.12843e-62	7.93816e-61	130.829
MBTPS2	-0.861173	3.7005	-18.2783	3.54726e-62	8.98711e-61	130.704
H2AFV	-0.725991	6.51552	-18.2718	3.85033e-62	9.74005e-61	130.623
YWHAQ	-0.839378	8.1589	-18.2694	3.96941e-62	1.00259e-60	130.593
TRIM4	-0.863154	5.0254	-18.2665	4.12091e-62	1.03927e-60	130.555
SMCR8	-1.00304	4.15345	-18.2651	4.19305e-62	1.05586e-60	130.538
PRKAA1	-0.825054	5.58413	-18.2578	4.60741e-62	1.15843e-60	130.444
GLE1	-0.684321	5.21166	-18.2565	4.68244e-62	1.17551e-60	130.428
SYNJ2BP	-0.852204	4.68793	-18.2562	4.69986e-62	1.1781e-60	130.424
PITPNA	-0.734278	6.06192	-18.2558	4.72373e-62	1.18173e-60	130.419
NGRN	-0.75684	4.30007	-18.2557	4.72863e-62	1.18173e-60	130.418
FARS2	-0.680953	4.88873	-18.2517	4.97704e-62	1.24193e-60	130.367
GPN1	-0.697907	5.10548	-18.2493	5.13402e-62	1.27918e-60	130.337
SPTLC2	-0.844777	5.29952	-18.2437	5.50778e-62	1.37024e-60	130.267
APP	-0.963659	9.44201	-18.2412	5.68949e-62	1.41332e-60	130.234
CUL5	-0.847652	4.68817	-18.2383	5.90369e-62	1.46433e-60	130.198
SMARCA1	-0.996166	5.40851	-18.2366	6.03381e-62	1.49436e-60	130.176
WDR61	-0.614191	4.64109	-18.2347	6.18074e-62	1.52846e-60	130.152
CCT4	-0.854636	7.27785	-18.2328	6.33072e-62	1.56322e-60	130.128
SCAPER	-0.819173	3.29592	-18.2317	6.42181e-62	1.58335e-60	130.114
COPA	-0.77168	7.16629	-18.228	6.72755e-62	1.65626e-60	130.068
SENP3	-0.63439	4.55203	-18.2266	6.85433e-62	1.68496e-60	130.049
PPP2R3C	-0.701275	4.21088	-18.2264	6.87304e-62	1.68706e-60	130.046
DEK	-0.988954	6.2775	-18.2241	7.06967e-62	1.73275e-60	130.018
SIKE1	-0.686853	4.39887	-18.223	7.17053e-62	1.75487e-60	130.004
TLK2	-0.570192	4.06583	-18.212	8.24993e-62	2.01411e-60	129.865
STX17	-0.936552	3.93673	-18.212	8.25415e-62	2.01411e-60	129.864
CALM1	-0.815135	7.55719	-18.2049	9.03341e-62	2.20101e-60	129.774
KLF11	-0.99872	5.15235	-18.2027	9.28719e-62	2.25952e-60	129.747
SLC41A1	-0.955949	4.86932	-18.1972	9.95658e-62	2.41882e-60	129.677
ESYT1	-0.820006	6.55396	-18.181	1.22383e-61	2.96877e-60	129.472
KLHL7	-0.732833	3.9592	-18.1752	1.31755e-61	3.19145e-60	129.399
RNF8	-0.564668	3.16289	-18.1657	1.48647e-61	3.59533e-60	129.279
ATF1	-0.812002	4.7006	-18.1626	1.54808e-61	3.7389e-60	129.238
HELQ	-0.652394	3.85853	-18.162	1.55975e-61	3.7616e-60	129.231
ASH1L	-0.980579	4.67372	-18.1598	1.60416e-61	3.86305e-60	129.203
TRIM68	-0.625463	3.60906	-18.1578	1.6446e-61	3.95468e-60	129.178
SNX5	-0.628782	6.17602	-18.1543	1.72017e-61	4.1304e-60	129.133
SIRT1	-0.858646	4.60566	-18.1528	1.75228e-61	4.2014e-60	129.115
KATNA1	-0.674719	4.59655	-18.1503	1.81017e-61	4.33392e-60	129.083
WWC2	-0.99994	4.4433	-18.1476	1.87162e-61	4.47457e-60	129.049
NCKAP1	-0.895952	5.30294	-18.1451	1.93189e-61	4.61199e-60	129.018
FTSJ3	-0.679642	5.03152	-18.14	2.063e-61	4.9179e-60	128.953
ZFP64	-0.609653	3.15252	-18.1385	2.10063e-61	5.00041e-60	128.935
MED13	-0.843313	4.77552	-18.1373	2.13408e-61	5.07274e-60	128.919
DVL2	-0.676612	4.40367	-18.1344	2.21553e-61	5.25878e-60	128.882
USP32	-0.791003	4.36233	-18.133	2.25308e-61	5.34025e-60	128.865
FBXO7	-0.655075	5.95231	-18.1315	2.29762e-61	5.43802e-60	128.845
MRPS18B	-0.779666	6.91371	-18.1306	2.32252e-61	5.4891e-60	128.835
DICER1	-0.842121	4.4323	-18.1287	2.38106e-61	5.61943e-60	128.81
USP10	-0.697118	5.74743	-18.1281	2.40007e-61	5.65623e-60	128.802
RBM18	-0.817196	4.44224	-18.1259	2.46702e-61	5.80575e-60	128.775
THAP10	-0.620132	2.603	-18.1177	2.73718e-61	6.43238e-60	128.671
ARHGEF12	-0.943596	5.86391	-18.1151	2.83006e-61	6.6412e-60	128.638
GLG1	-0.738338	6.30525	-18.1149	2.83697e-61	6.648e-60	128.636
CEBPZ	-0.871088	5.61916	-18.1143	2.85756e-61	6.68676e-60	128.628
ZNF398	-0.650133	3.43602	-18.1136	2.88489e-61	6.74118e-60	128.619
PI4KB	-0.638615	5.65351	-18.1132	2.89815e-61	6.76263e-60	128.614
HTATSF1	-0.730633	5.98409	-18.1131	2.90379e-61	6.76624e-60	128.612
PARVA	-0.770032	5.36569	-18.1103	3.00837e-61	7.00007e-60	128.577
GRWD1	-0.59014	4.40887	-18.1078	3.10313e-61	7.21041e-60	128.546
FAM120B	-0.725595	4.61711	-18.1047	3.22751e-61	7.4889e-60	128.507
ICMT	-0.713264	5.7743	-18.1026	3.31566e-61	7.68268e-60	128.48
BCKDHA	-0.786674	3.78338	-18.1017	3.35536e-61	7.76379e-60	128.469
TTC19	-0.674325	5.05912	-18.0955	3.62738e-61	8.38148e-60	128.391
RLIM	-0.727766	4.79379	-18.0936	3.71856e-61	8.58018e-60	128.366
STAT5B	-0.737017	5.84514	-18.0869	4.04957e-61	9.33092e-60	128.281
CDYL	-0.696247	3.93031	-18.0859	4.09989e-61	9.43373e-60	128.269
SERINC1	-1.14434	8.40343	-18.0782	4.52289e-61	1.03926e-59	128.171
FEZ2	-0.75541	4.66638	-18.0752	4.69506e-61	1.07732e-59	128.134
HNRNPA0	-0.713961	5.69926	-18.0742	4.75498e-61	1.08956e-59	128.122
TIMM9	-0.722177	5.37544	-18.0723	4.87203e-61	1.11484e-59	128.097
ERLIN1	-0.743168	4.81383	-18.0719	4.90017e-61	1.11973e-59	128.092
RAD23B	-0.782077	6.49305	-18.0671	5.20323e-61	1.18734e-59	128.032
FARP1	-0.920591	4.65705	-18.0669	5.21981e-61	1.18948e-59	128.029
NDC1	-0.734652	3.97783	-18.0634	5.45434e-61	1.24122e-59	127.985
APPL1	-0.872871	4.7982	-18.057	5.91709e-61	1.34467e-59	127.904
HIPK3	-0.838968	6.0063	-18.0494	6.51546e-61	1.47862e-59	127.808
CGRRF1	-0.725489	3.40701	-18.0493	6.52571e-61	1.47892e-59	127.807
PEX13	-0.662515	4.16361	-18.0486	6.5791e-61	1.48898e-59	127.799
TOR1A	-0.62103	5.15112	-18.0449	6.89931e-61	1.55932e-59	127.751
DBT	-0.776788	3.63435	-18.0442	6.96048e-61	1.571e-59	127.742
LMBR1	-0.784907	4.2022	-18.0386	7.47128e-61	1.68399e-59	127.672
RIOK1	-0.680019	4.20055	-18.0358	7.74659e-61	1.74367e-59	127.636
ABCE1	-0.776827	5.07995	-18.0355	7.76852e-61	1.74623e-59	127.633
USP19	-0.690494	4.78054	-18.035	7.81962e-61	1.75533e-59	127.627
NME7	-0.766945	3.72223	-18.0344	7.8773e-61	1.76588e-59	127.619
CNOT1	-0.981829	5.86731	-18.0261	8.75267e-61	1.95946e-59	127.515
KIF1B	-0.792592	4.17366	-18.0232	9.0848e-61	2.03107e-59	127.477
IMMT	-0.688608	6.27841	-18.0154	1.00289e-60	2.2391e-59	127.379
WDR7	-0.670949	3.18365	-18.0148	1.01008e-60	2.25212e-59	127.372
TSPYL4	-0.907489	4.50745	-18.0123	1.04323e-60	2.32291e-59	127.34
MAN1A2	-0.890018	4.75506	-18.011	1.06047e-60	2.35811e-59	127.324
ASB7	-0.592392	3.86122	-18.008	1.10126e-60	2.44553e-59	127.286
FAM175A	-0.894947	2.90741	-18.0037	1.16355e-60	2.58039e-59	127.231
CDS2	-0.726347	5.18216	-18.0013	1.19879e-60	2.65498e-59	127.202
TMEM185A	-0.637506	3.31149	-18.0001	1.21717e-60	2.6921e-59	127.186
IPP	-0.769844	3.74704	-17.9997	1.22366e-60	2.70284e-59	127.181
PSMD3	-0.574245	6.15441	-17.9979	1.25132e-60	2.76024e-59	127.159
ALKBH8	-0.66176	3.19351	-17.9976	1.2566e-60	2.76819e-59	127.155
KIAA0319L	-0.662755	5.30248	-17.9965	1.27409e-60	2.803e-59	127.141
GEMIN5	-0.759349	4.50362	-17.9924	1.3422e-60	2.94892e-59	127.089
SLC16A2	-1.17681	4.14282	-17.9922	1.345e-60	2.95115e-59	127.087
ADD1	-0.702036	6.29912	-17.9898	1.3869e-60	3.03828e-59	127.057
MED17	-0.641009	3.63372	-17.9897	1.38847e-60	3.03828e-59	127.055
SNX17	-0.648061	6.81225	-17.9896	1.39022e-60	3.03828e-59	127.054
FBXL3	-0.961471	5.38531	-17.9893	1.39532e-60	3.0454e-59	127.05
SLC25A13	-0.791377	5.33915	-17.9872	1.43431e-60	3.12639e-59	127.023
IDH3B	-0.55974	6.75117	-17.9843	1.48685e-60	3.23664e-59	126.987
RPRD1A	-0.772449	4.69308	-17.9827	1.51723e-60	3.29844e-59	126.967
ABI2	-0.746155	3.76119	-17.9818	1.53572e-60	3.33425e-59	126.955
PRPSAP2	-0.694154	4.62589	-17.9803	1.5638e-60	3.39075e-59	126.937
BTD	-0.774385	4.42011	-17.9799	1.57337e-60	3.40704e-59	126.931
LSM14B	-0.563916	5.03983	-17.9686	1.81379e-60	3.92139e-59	126.789
CDC42	-0.749562	7.62054	-17.9686	1.81563e-60	3.92139e-59	126.788
DENND5A	-0.805041	5.62693	-17.9678	1.83275e-60	3.95319e-59	126.779
SLC25A24	-1.00114	4.58461	-17.9675	1.83968e-60	3.96258e-59	126.775
EIF2S3	-0.799213	7.63424	-17.9674	1.84189e-60	3.96258e-59	126.774
MDP1	-0.640751	3.24279	-17.9669	1.85434e-60	3.98417e-59	126.767
ST13	-0.859056	8.03408	-17.9648	1.90482e-60	4.08734e-59	126.741
TTC8	-0.619276	3.19202	-17.9641	1.92081e-60	4.1163e-59	126.732
EPRS	-0.912813	6.36838	-17.9627	1.95557e-60	4.18537e-59	126.715
TEAD1	-0.967052	5.05793	-17.9518	2.24446e-60	4.79745e-59	126.578
L2HGDH	-0.988063	2.84003	-17.9494	2.31316e-60	4.93793e-59	126.548
YRDC	-0.702632	4.53654	-17.9489	2.32751e-60	4.96215e-59	126.541
HERPUD2	-0.634985	5.51507	-17.9426	2.52071e-60	5.36713e-59	126.462
NUP98	-0.70159	5.15121	-17.9424	2.52718e-60	5.37399e-59	126.459
ADO	-0.690311	4.60722	-17.9403	2.59692e-60	5.51521e-59	126.432
NOB1	-0.729798	5.91419	-17.9351	2.77197e-60	5.87943e-59	126.367
SGMS1	-0.806212	4.58876	-17.9338	2.82014e-60	5.97393e-59	126.35
SLC30A4	-0.690113	3.12157	-17.9335	2.82905e-60	5.98514e-59	126.347
CCNK	-0.641465	2.50957	-17.9332	2.84153e-60	6.00387e-59	126.343
CARM1	-0.636941	4.56485	-17.9302	2.95075e-60	6.22667e-59	126.305
CYFIP1	-0.789448	5.6962	-17.9299	2.96293e-60	6.24441e-59	126.301
NGLY1	-0.586	3.84996	-17.9292	2.98966e-60	6.29273e-59	126.292
KIAA0430	-0.814065	5.1342	-17.9285	3.01341e-60	6.33466e-59	126.284
MRPL9	-0.575303	5.91842	-17.9279	3.03755e-60	6.37731e-59	126.276
KLF13	-1.00469	5.36562	-17.9271	3.06691e-60	6.43079e-59	126.267
KLF3	-0.837098	5.07265	-17.9232	3.22312e-60	6.74978e-59	126.217
MCFD2	-0.9755	6.7408	-17.9222	3.26357e-60	6.82586e-59	126.205
AASDH	-0.672297	3.44169	-17.9213	3.30134e-60	6.89614e-59	126.194
UBR3	-0.815294	4.52657	-17.9192	3.39193e-60	7.07643e-59	126.167
C20orf194	-0.7936	4.26322	-17.9174	3.46727e-60	7.22449e-59	126.145
OTUD7B	-0.692552	3.52964	-17.9137	3.63275e-60	7.55978e-59	126.098
NECAP1	-0.679302	5.17494	-17.9127	3.679e-60	7.64641e-59	126.086
FAM122A	-0.823546	4.39823	-17.9043	4.09505e-60	8.50045e-59	125.979
TRAPPC6B	-0.726269	4.46193	-17.9027	4.17515e-60	8.65585e-59	125.96
ATG2B	-0.753746	3.75908	-17.8943	4.64281e-60	9.61334e-59	125.854
POMT2	-0.633656	3.26892	-17.8922	4.77231e-60	9.86914e-59	125.827
HAT1	-0.778838	4.64983	-17.888	5.02931e-60	1.03876e-58	125.775
CRK	-0.713198	6.27568	-17.8863	5.1424e-60	1.0608e-58	125.753
FARSA	-0.57443	6.10758	-17.8838	5.30214e-60	1.09239e-58	125.722
FAM168A	-0.738363	5.21541	-17.8815	5.4624e-60	1.124e-58	125.693
ZBTB22	-0.721641	4.86047	-17.8789	5.6468e-60	1.16051e-58	125.66
DARS2	-0.80127	4.52211	-17.8739	6.01521e-60	1.23468e-58	125.597
GNG10	-0.930798	4.76798	-17.8663	6.61638e-60	1.3564e-58	125.502
BSDC1	-0.65111	5.61949	-17.8647	6.74957e-60	1.38199e-58	125.482
ZDHHC4	-0.742102	5.47915	-17.8628	6.91945e-60	1.41502e-58	125.457
TOP2B	-0.85622	5.67886	-17.8623	6.96241e-60	1.42205e-58	125.451
GATC	-0.654889	4.60462	-17.8619	6.99915e-60	1.42626e-58	125.446
FBXO28	-0.810811	4.97467	-17.8619	7.00028e-60	1.42626e-58	125.446
CUL3	-0.767494	4.4974	-17.8563	7.5072e-60	1.52766e-58	125.376
SLC35B4	-0.73977	4.30855	-17.8554	7.59331e-60	1.54329e-58	125.365
DHX40	-0.76163	5.60483	-17.8551	7.62413e-60	1.54765e-58	125.361
MFSD11	-0.571589	3.85883	-17.8528	7.84438e-60	1.59041e-58	125.332
COX11	-0.75418	4.8966	-17.8485	8.2864e-60	1.67797e-58	125.278
CSNK1A1	-0.936861	5.62474	-17.8444	8.72846e-60	1.76533e-58	125.226
LANCL2	-0.591343	4.28478	-17.8443	8.74154e-60	1.76581e-58	125.225
FNBP1L	-1.01175	5.89427	-17.8421	8.98205e-60	1.81218e-58	125.198
DSTYK	-0.748057	3.83718	-17.8399	9.23544e-60	1.86104e-58	125.17
AP4S1	-0.674217	2.60761	-17.8386	9.38743e-60	1.88936e-58	125.154
EXT2	-0.69886	5.92201	-17.8367	9.62419e-60	1.93466e-58	125.129
NUP155	-0.719714	4.06924	-17.8322	1.01771e-59	2.04333e-58	125.073
DKC1	-0.640296	4.98232	-17.8319	1.02242e-59	2.05029e-58	125.069
DLAT	-0.813069	5.07872	-17.8305	1.04058e-59	2.08257e-58	125.051
UBQLN1	-0.763309	5.89666	-17.8304	1.04104e-59	2.08257e-58	125.051
WDR70	-0.534033	3.97489	-17.8273	1.0835e-59	2.16491e-58	125.011
SEC22C	-0.622991	4.19137	-17.826	1.10071e-59	2.19665e-58	124.995
SLC9A6	-0.638494	4.11515	-17.8241	1.12825e-59	2.24888e-58	124.971
EXTL2	-0.767765	3.67328	-17.8211	1.17154e-59	2.33236e-58	124.933
TMEM18	-0.670162	4.7236	-17.821	1.17295e-59	2.33236e-58	124.932
SLC30A1	-1.01063	5.3292	-17.82	1.18767e-59	2.35881e-58	124.92
COX16	-0.666072	5.26821	-17.8186	1.20849e-59	2.39728e-58	124.902
SEPHS1	-0.590225	5.51066	-17.8179	1.21979e-59	2.41679e-58	124.893
C14orf93	-0.557277	3.32712	-17.816	1.24932e-59	2.47234e-58	124.869
XRCC5	-0.732666	7.40868	-17.8116	1.32047e-59	2.61002e-58	124.814
ZNF697	-1.00431	3.72194	-17.8102	1.34322e-59	2.65181e-58	124.797
SOCS7	-0.856769	3.39808	-17.8092	1.36117e-59	2.68405e-58	124.784
PANK3	-0.85711	4.58939	-17.8076	1.38797e-59	2.73363e-58	124.765
RNF4	-0.635947	5.05302	-17.8067	1.40405e-59	2.76203e-58	124.753
TTLL11	-0.57816	2.33783	-17.8016	1.49881e-59	2.94494e-58	124.688
GNL3L	-0.919267	3.90226	-17.8002	1.52445e-59	2.99176e-58	124.671
AMOT	-1.17228	4.21074	-17.7997	1.53336e-59	3.00567e-58	124.666
NCOA1	-0.793033	4.87315	-17.7982	1.56454e-59	3.06317e-58	124.646
NBAS	-0.727455	4.86346	-17.7977	1.57329e-59	3.07666e-58	124.64
USP25	-0.753784	4.70304	-17.7966	1.59633e-59	3.11804e-58	124.626
WDR33	-0.576598	4.17972	-17.7947	1.63328e-59	3.18643e-58	124.603
TMEM185B	-0.787749	4.93002	-17.7938	1.65367e-59	3.22241e-58	124.59
VGLL4	-0.937265	4.14497	-17.7909	1.71537e-59	3.33872e-58	124.554
RBBP7	-0.599897	5.65241	-17.7869	1.80258e-59	3.50434e-58	124.505
NSL1	-0.69381	4.71143	-17.7821	1.91673e-59	3.72188e-58	124.444
KLHL8	-0.686818	3.80397	-17.7813	1.93469e-59	3.75234e-58	124.434
ASCC1	-0.69076	4.45394	-17.7797	1.97484e-59	3.82573e-58	124.414
H3F3B	-0.729338	8.12034	-17.7737	2.12924e-59	4.12002e-58	124.339
RBBP4	-0.772788	5.81547	-17.7703	2.22271e-59	4.29586e-58	124.296
DCP1A	-0.679067	4.09192	-17.767	2.31718e-59	4.47322e-58	124.255
RNF139	-0.722287	5.58363	-17.763	2.43668e-59	4.69842e-58	124.205
OSBP	-0.738804	5.86789	-17.7625	2.45188e-59	4.72222e-58	124.199
PRCP	-0.840926	5.8368	-17.7614	2.48796e-59	4.78615e-58	124.184
INTS4	-0.535355	4.09032	-17.7563	2.65303e-59	5.09776e-58	124.12
SRBD1	-0.718772	4.13561	-17.7557	2.67057e-59	5.12552e-58	124.114
ZBTB5	-0.758711	3.95823	-17.7556	2.67561e-59	5.12924e-58	124.112
DCAF4	-0.576152	3.05222	-17.754	2.72862e-59	5.2248e-58	124.092
ZNF510	-0.746968	3.32284	-17.7478	2.95125e-59	5.64457e-58	124.014
ZNF227	-0.631558	3.59562	-17.7475	2.96421e-59	5.6628e-58	124.01
RNF11	-0.856724	6.68351	-17.7461	3.01453e-59	5.7523e-58	123.993
RC3H2	-0.87932	4.33068	-17.7447	3.06873e-59	5.84898e-58	123.975
IDI1	-0.824445	4.94999	-17.7431	3.13373e-59	5.96599e-58	123.954
TSTD2	-0.782865	2.86166	-17.7418	3.18216e-59	6.05123e-58	123.939
DET1	-0.65201	3.32956	-17.7355	3.4477e-59	6.54782e-58	123.859
UBE3C	-0.759168	5.03683	-17.7354	3.45122e-59	6.54782e-58	123.858
CLASP2	-0.711618	3.71352	-17.7345	3.49095e-59	6.61561e-58	123.847
RFC1	-0.834207	5.17407	-17.7327	3.56829e-59	6.75444e-58	123.825
AMMECR1L	-0.653353	4.53968	-17.7258	3.89686e-59	7.36796e-58	123.738
MMADHC	-0.879759	6.80351	-17.7255	3.91097e-59	7.38619e-58	123.734
MAPK1	-0.895038	6.1834	-17.7231	4.03144e-59	7.60504e-58	123.704
FKBP3	-0.64507	5.55419	-17.7185	4.26913e-59	8.04424e-58	123.647
PAPD5	-0.685973	3.59266	-17.7183	4.2809e-59	8.05724e-58	123.644
RHOT1	-0.684035	4.81602	-17.7146	4.48435e-59	8.43059e-58	123.598
TMEM170A	-0.666404	4.33697	-17.7105	4.72437e-59	8.87174e-58	123.546
ZNF407	-0.674314	2.85206	-17.7096	4.77763e-59	8.96159e-58	123.535
PCMT1	-0.768077	5.90503	-17.7049	5.06924e-59	9.49779e-58	123.476
IPO11	-0.849165	4.31794	-17.7024	5.22993e-59	9.78779e-58	123.445
SMARCA2	-0.91173	5.50907	-17.702	5.25458e-59	9.82281e-58	123.44
UBE3A	-0.698695	4.90697	-17.6993	5.4352e-59	1.0149e-57	123.407
BHLHB9	-0.705073	2.40672	-17.6976	5.55735e-59	1.03654e-57	123.384
SPATA5L1	-0.656541	3.51935	-17.6969	5.60359e-59	1.04398e-57	123.376
CDC42EP4	-0.895875	5.19076	-17.6957	5.68572e-59	1.05809e-57	123.362
SERBP1	-0.810748	6.6396	-17.6941	5.80692e-59	1.07943e-57	123.341
TMEM107	-0.688805	3.85242	-17.6917	5.97891e-59	1.11016e-57	123.312
PAIP1	-0.732795	5.7433	-17.6913	6.01096e-59	1.11486e-57	123.306
TGIF2	-0.638711	4.39354	-17.6878	6.28667e-59	1.16469e-57	123.262
TBC1D25	-0.584578	4.09878	-17.6785	7.06216e-59	1.30689e-57	123.146
NCBP1	-0.69789	4.55662	-17.6749	7.38701e-59	1.36548e-57	123.101
CDC26	-0.713712	4.52414	-17.6744	7.43576e-59	1.37296e-57	123.095
SNN	-0.751157	4.99711	-17.6739	7.4865e-59	1.38079e-57	123.088
KLF12	-0.892585	3.77135	-17.6677	8.09124e-59	1.49066e-57	123.011
MGAT2	-0.700511	2.64316	-17.6673	8.12835e-59	1.49583e-57	123.006
MTOR	-0.669092	4.1343	-17.6653	8.33604e-59	1.53235e-57	122.981
CAND1	-0.815926	5.06795	-17.6619	8.70043e-59	1.59756e-57	122.938
GLCE	-0.901208	4.34543	-17.661	8.7999e-59	1.61264e-57	122.927
PDS5B	-0.771392	3.70057	-17.661	8.80207e-59	1.61264e-57	122.927
ZNF41	-0.680365	3.50635	-17.659	9.02455e-59	1.65157e-57	122.902
NUP205	-0.759197	4.7283	-17.6586	9.07445e-59	1.65887e-57	122.897
EDC3	-0.555257	4.15538	-17.6562	9.35174e-59	1.70767e-57	122.867
INPP5A	-0.819903	4.58015	-17.6536	9.66189e-59	1.76236e-57	122.834
USP51	-0.781257	2.93704	-17.6534	9.68313e-59	1.76429e-57	122.832
RNMT	-0.841993	4.5325	-17.6513	9.94329e-59	1.8097e-57	122.806
CUL4B	-0.771062	5.58228	-17.6438	1.09286e-58	1.98684e-57	122.712
CPNE3	-0.884111	6.09194	-17.6413	1.12741e-58	2.0474e-57	122.681
SUZ12	-0.722136	4.55259	-17.6392	1.15787e-58	2.10041e-57	122.654
DDHD2	-0.809079	4.40382	-17.6381	1.17424e-58	2.12778e-57	122.64
RIC8B	-0.596315	3.65232	-17.636	1.20546e-58	2.18195e-57	122.614
QSER1	-0.853908	4.05038	-17.6356	1.21186e-58	2.19114e-57	122.609
SMARCA5	-0.785956	5.44059	-17.6353	1.21576e-58	2.1958e-57	122.606
TMEM167B	-0.733497	5.58353	-17.6338	1.23912e-58	2.23436e-57	122.587
SEL1L	-0.885058	5.84493	-17.6338	1.23981e-58	2.23436e-57	122.586
COPB1	-0.782313	6.72099	-17.6316	1.27432e-58	2.29405e-57	122.559
RAVER2	-0.903656	4.12834	-17.6293	1.31134e-58	2.35814e-57	122.53
PCIF1	-0.656333	5.461	-17.6282	1.3295e-58	2.3882e-57	122.517
DR1	-0.774046	4.58731	-17.6253	1.3791e-58	2.47461e-57	122.48
POLR3D	-0.6836	4.08402	-17.6246	1.39051e-58	2.49063e-57	122.472
RSBN1	-0.768902	4.15561	-17.6246	1.39106e-58	2.49063e-57	122.472
IGBP1	-0.77197	7.30862	-17.6245	1.39255e-58	2.49063e-57	122.47
BCL9	-0.770373	3.46162	-17.6242	1.39776e-58	2.49725e-57	122.467
ZNF561	-0.688776	4.27393	-17.6149	1.57104e-58	2.8038e-57	122.35
ZNF318	-0.760633	3.75143	-17.6141	1.58779e-58	2.83065e-57	122.34
GANAB	-0.742794	8.02312	-17.6117	1.63563e-58	2.91279e-57	122.31
SART3	-0.623487	4.84948	-17.6105	1.66014e-58	2.95327e-57	122.296
MAPRE1	-0.732553	7.01369	-17.6032	1.82067e-58	3.23536e-57	122.204
NLE1	-0.691125	3.79107	-17.599	1.9187e-58	3.4059e-57	122.152
ARHGAP19	-0.659864	3.06934	-17.5974	1.95789e-58	3.47175e-57	122.131
SMAD2	-0.617187	3.5462	-17.5959	1.9943e-58	3.53251e-57	122.113
KIAA0368	-0.693277	5.71062	-17.5947	2.02602e-58	3.58486e-57	122.097
KLHL9	-0.894611	5.14272	-17.5934	2.05909e-58	3.63949e-57	122.081
SRR	-0.587131	2.81709	-17.5906	2.13263e-58	3.76545e-57	122.046
SCCPDH	-0.822826	6.07956	-17.5863	2.25053e-58	3.96938e-57	121.993
CHUK	-0.738094	4.02369	-17.5853	2.27775e-58	4.01311e-57	121.981
ANP32E	-0.855819	5.80819	-17.5815	2.39072e-58	4.20767e-57	121.933
MGAT5	-0.92247	4.94049	-17.5802	2.42905e-58	4.27059e-57	121.917
GNA11	-0.849709	5.20427	-17.5781	2.49332e-58	4.37892e-57	121.891
ARID1B	-0.735204	3.95769	-17.5764	2.54675e-58	4.46802e-57	121.87
RBM7	-0.762656	3.67943	-17.5759	2.56253e-58	4.49094e-57	121.864
DHX30	-0.569756	4.71853	-17.5755	2.57776e-58	4.51285e-57	121.858
PAXIP1	-0.589181	3.20922	-17.5741	2.62298e-58	4.58717e-57	121.84
PIGN	-0.765677	3.66181	-17.5739	2.62994e-58	4.59448e-57	121.838
C2orf42	-0.502681	3.56247	-17.5732	2.65127e-58	4.62685e-57	121.83
TARDBP	-0.460128	4.1694	-17.5695	2.77959e-58	4.84569e-57	121.783
RHOA	-0.734638	8.90041	-17.5687	2.80522e-58	4.88521e-57	121.774
UBE2R2	-0.621754	5.96546	-17.5656	2.91679e-58	5.07417e-57	121.735
VPS26A	-0.816927	5.65949	-17.5654	2.92551e-58	5.08399e-57	121.732
DNAJC14	-0.77549	4.29201	-17.5602	3.12099e-58	5.41801e-57	121.668
SMARCAD1	-0.763237	4.59324	-17.56	3.12998e-58	5.42792e-57	121.665
UEVLD	-0.745207	4.09897	-17.557	3.2497e-58	5.62965e-57	121.627
PRDM10	-0.561667	2.77465	-17.5569	3.25352e-58	5.63035e-57	121.626
HIPK1	-0.861286	5.02975	-17.5564	3.2727e-58	5.65763e-57	121.62
TYW3	-0.743557	4.38119	-17.5563	3.2767e-58	5.65863e-57	121.619
SF1	-0.721246	6.47482	-17.5559	3.29424e-58	5.68299e-57	121.614
ARIH1	-0.662347	3.98997	-17.5513	3.49229e-58	6.01838e-57	121.556
CCDC97	-0.621206	4.7577	-17.5503	3.53591e-58	6.08721e-57	121.543
TPRG1L	-0.788817	6.50521	-17.548	3.63682e-58	6.25442e-57	121.515
PPP1R11	-0.585546	6.37385	-17.5462	3.72035e-58	6.39142e-57	121.493
RAF1	-0.522005	5.31328	-17.5446	3.79597e-58	6.51458e-57	121.473
FASTKD2	-0.744466	4.51129	-17.5396	4.04167e-58	6.92905e-57	121.41
RRP15	-0.677593	3.33453	-17.5389	4.08018e-58	6.98783e-57	121.401
UBE2Z	-0.648061	6.40438	-17.5387	4.0868e-58	6.99193e-57	121.399
SNIP1	-0.628216	3.86329	-17.5372	4.16575e-58	7.11964e-57	121.38
TRIM32	-0.768632	4.08703	-17.537	4.17443e-58	7.12712e-57	121.378
DNAJC18	-0.738009	3.38764	-17.5342	4.32349e-58	7.37401e-57	121.343
WIPF2	-0.681519	4.83262	-17.5341	4.32902e-58	7.37583e-57	121.342
PIGS	-0.856717	5.41605	-17.5332	4.38115e-58	7.45697e-57	121.33
CYB5R1	-0.646033	5.68995	-17.524	4.91412e-58	8.35551e-57	121.216
PIK3C3	-0.735799	3.99183	-17.5235	4.94435e-58	8.39828e-57	121.21
SUPT6H	-0.689328	5.66125	-17.5223	5.02017e-58	8.51833e-57	121.195
UBE2D3	-0.672053	6.48779	-17.5222	5.02565e-58	8.51889e-57	121.194
POLD3	-0.643613	3.97014	-17.5181	5.29072e-58	8.95903e-57	121.142
ITGA2	-1.19884	4.39417	-17.5167	5.38358e-58	9.10695e-57	121.125
HINT3	-0.85183	5.07628	-17.5113	5.76696e-58	9.74552e-57	121.057
NOC2L	-0.656889	5.41475	-17.499	6.72385e-58	1.13509e-56	120.904
ZC3H7B	-0.824778	5.38628	-17.4949	7.08173e-58	1.19429e-56	120.852
STAU1	-0.702832	6.86224	-17.4899	7.53614e-58	1.26963e-56	120.79
PANK2	-0.546613	3.99026	-17.4891	7.6169e-58	1.28193e-56	120.78
NUDCD2	-0.644111	3.60589	-17.4885	7.67321e-58	1.2901e-56	120.773
PKN2	-0.817535	5.01508	-17.4879	7.72867e-58	1.2981e-56	120.765
SMC3	-0.913264	5.54946	-17.4856	7.95703e-58	1.3351e-56	120.736
CSNK1G1	-0.688712	3.61712	-17.4844	8.07391e-58	1.35334e-56	120.722
CAPN7	-0.697076	4.27139	-17.4842	8.09817e-58	1.35603e-56	120.719
BCAR3	-0.821277	3.97672	-17.4839	8.12888e-58	1.3598e-56	120.715
VPS11	-0.611258	5.65948	-17.4836	8.1546e-58	1.36272e-56	120.712
CTNND1	-0.881141	7.16768	-17.4817	8.35362e-58	1.39457e-56	120.688
YTHDC1	-0.711513	5.48781	-17.4793	8.60996e-58	1.43592e-56	120.658
DUSP3	-0.755775	6.62017	-17.4721	9.42352e-58	1.57002e-56	120.568
TRMT2B	-0.642561	4.16606	-17.4705	9.61376e-58	1.6001e-56	120.548
ABHD4	-0.686644	4.95135	-17.468	9.91675e-58	1.64887e-56	120.517
CREB1	-0.802732	4.40156	-17.4486	1.26325e-57	2.09831e-56	120.277
HSPA8	-1.10386	9.20711	-17.4434	1.34811e-57	2.23702e-56	120.212
RAD1	-0.583349	3.6216	-17.4415	1.38061e-57	2.28866e-56	120.188
EBNA1BP2	-0.610089	5.43558	-17.4388	1.42817e-57	2.36514e-56	120.154
LIN52	-0.693096	3.41921	-17.4374	1.4542e-57	2.40583e-56	120.136
CCDC115	-0.656157	5.67706	-17.4322	1.55072e-57	2.56295e-56	120.073
MAT2A	-0.957965	7.21877	-17.4289	1.61694e-57	2.66972e-56	120.031
ZNF644	-0.779459	4.51799	-17.4252	1.69427e-57	2.79461e-56	119.984
DHX33	-0.632388	3.70475	-17.4218	1.76663e-57	2.91106e-56	119.943
PGM2	-0.873909	4.87871	-17.4215	1.773e-57	2.91865e-56	119.939
MSN	-0.830805	8.78401	-17.4208	1.78862e-57	2.94144e-56	119.931
KDM4D	-0.438646	1.59602	-17.4202	1.80376e-57	2.9634e-56	119.922
TGFBRAP1	-0.694606	4.49336	-17.4175	1.86488e-57	3.06078e-56	119.889
ZBTB39	-0.646224	2.67551	-17.4125	1.98509e-57	3.25484e-56	119.827
VPS25	-0.604765	6.26261	-17.411	2.02274e-57	3.31328e-56	119.808
INTS12	-0.567762	3.93166	-17.4088	2.07809e-57	3.40058e-56	119.781
SAP30L	-0.735319	4.79563	-17.4079	2.1027e-57	3.43746e-56	119.77
GGNBP2	-0.607017	4.94797	-17.4054	2.16967e-57	3.54343e-56	119.738
MFAP3	-1.09757	4.73607	-17.4052	2.17403e-57	3.54705e-56	119.736
DHX38	-0.715906	5.06791	-17.4045	2.1929e-57	3.57432e-56	119.728
STK24	-0.811509	4.53886	-17.4037	2.21537e-57	3.60739e-56	119.718
SYNCRIP	-0.753123	5.87461	-17.3969	2.4128e-57	3.92501e-56	119.633
EPN2	-0.726586	3.94893	-17.3927	2.54238e-57	4.13174e-56	119.581
RABGAP1	-0.778873	4.79043	-17.3904	2.61679e-57	4.24849e-56	119.552
SKIV2L2	-0.793103	5.36261	-17.3861	2.75943e-57	4.47569e-56	119.499
TTLL12	-0.724336	4.60464	-17.3837	2.84378e-57	4.60798e-56	119.469
RIPK1	-0.64028	5.4495	-17.3829	2.8748e-57	4.65369e-56	119.458
ATF6	-0.805559	5.20888	-17.3796	2.99265e-57	4.83973e-56	119.418
LAMC1	-1.02143	6.9832	-17.3775	3.07224e-57	4.96359e-56	119.392
GOLPH3	-0.673674	6.60489	-17.3768	3.09896e-57	5.00187e-56	119.384
ARMCX3	-0.780767	5.83061	-17.3751	3.16841e-57	5.10898e-56	119.362
ZCCHC3	-0.547762	4.22892	-17.3695	3.39732e-57	5.47276e-56	119.292
HMGXB4	-0.656929	3.86348	-17.3649	3.59619e-57	5.78749e-56	119.236
AP3M2	-0.68146	4.14673	-17.3631	3.67963e-57	5.91601e-56	119.213
ERAL1	-0.523846	5.79067	-17.3615	3.75259e-57	6.02746e-56	119.193
GOLGA5	-0.784333	5.91847	-17.3607	3.79142e-57	6.08392e-56	119.183
SNX9	-0.739254	5.906	-17.3579	3.92492e-57	6.29204e-56	119.149
ATP5F1	-0.731002	6.80758	-17.3573	3.95761e-57	6.3383e-56	119.14
FUBP1	-0.766077	5.88631	-17.3554	4.0522e-57	6.48352e-56	119.117
SRRD	-0.658602	3.92499	-17.3529	4.1801e-57	6.6817e-56	119.086
LBR	-0.848914	5.06941	-17.3527	4.18821e-57	6.6882e-56	119.084
RALB	-0.859281	6.98726	-17.35	4.33499e-57	6.91591e-56	119.05
STX5	-0.575201	5.86258	-17.3495	4.36198e-57	6.95227e-56	119.044
UBN1	-0.696395	4.35029	-17.3492	4.37486e-57	6.96285e-56	119.041
FAM8A1	-0.787203	5.45056	-17.3491	4.37981e-57	6.96285e-56	119.04
TOPORS	-0.792503	4.50193	-17.3491	4.38124e-57	6.96285e-56	119.039
NANP	-0.554837	2.94155	-17.3454	4.59079e-57	7.28888e-56	118.993
ADAR	-0.790964	6.88394	-17.3441	4.6626e-57	7.39578e-56	118.977
CYP51A1	-0.758775	2.51796	-17.3363	5.14149e-57	8.14425e-56	118.88
NUDCD3	-0.5498	5.37805	-17.3362	5.14497e-57	8.14425e-56	118.879
EIF3A	-0.957206	6.56613	-17.3362	5.14923e-57	8.14425e-56	118.879
SEC24B	-0.786387	5.28102	-17.3327	5.37903e-57	8.49958e-56	118.835
M6PR	-1.0229	6.36645	-17.3326	5.38474e-57	8.50048e-56	118.834
GTF2I	-0.98898	4.83883	-17.3324	5.39593e-57	8.51003e-56	118.832
C16orf70	-0.571201	3.98056	-17.3307	5.51255e-57	8.68314e-56	118.811
ZNF592	-0.723923	4.60318	-17.3307	5.51619e-57	8.68314e-56	118.81
HEATR1	-0.787967	4.11375	-17.3252	5.9069e-57	9.28933e-56	118.742
TOP3A	-0.562323	3.8902	-17.3247	5.94005e-57	9.3326e-56	118.736
CDC27	-0.723386	5.14555	-17.3241	5.98479e-57	9.39396e-56	118.729
HMGCR	-0.781838	4.31748	-17.3223	6.12172e-57	9.59979e-56	118.706
NECAP2	-0.649811	5.85166	-17.3196	6.32799e-57	9.91384e-56	118.674
FBXO42	-0.558689	3.93061	-17.3165	6.58191e-57	1.03019e-55	118.634
LRP6	-0.969329	4.22405	-17.3142	6.77104e-57	1.05879e-55	118.606
PUM2	-0.681136	5.99239	-17.3139	6.79425e-57	1.06057e-55	118.603
COPS3	-0.610695	5.66042	-17.3139	6.79524e-57	1.06057e-55	118.603
EIF3D	-0.603145	7.46691	-17.3102	7.11568e-57	1.10954e-55	118.557
E2F6	-0.545581	3.40588	-17.3086	7.26194e-57	1.13128e-55	118.537
TSNAX	-0.730869	4.60397	-17.3054	7.56179e-57	1.17688e-55	118.496
ABT1	-0.590603	4.81239	-17.3042	7.67402e-57	1.19322e-55	118.482
LSM14A	-0.6931	6.70863	-17.3024	7.84511e-57	1.21868e-55	118.46
MAP3K4	-0.670356	3.99957	-17.3016	7.92311e-57	1.22964e-55	118.45
FAM134A	-0.712622	6.62309	-17.2994	8.14849e-57	1.26344e-55	118.422
REST	-0.780692	4.4207	-17.2952	8.58235e-57	1.32946e-55	118.37
RAB5B	-0.621735	6.0958	-17.2885	9.33594e-57	1.44484e-55	118.287
ERCC4	-0.647955	2.74507	-17.2824	1.00707e-56	1.5571e-55	118.211
FOXN3	-0.946715	4.82538	-17.2823	1.0081e-56	1.55724e-55	118.21
PRIM1	-0.800786	3.41456	-17.2797	1.0409e-56	1.60641e-55	118.178
PATZ1	-0.650185	4.59866	-17.2793	1.0469e-56	1.61416e-55	118.173
ASB8	-0.59012	5.13973	-17.278	1.06415e-56	1.63922e-55	118.156
IPO7	-0.882517	6.22352	-17.2774	1.07171e-56	1.64934e-55	118.149
LUZP1	-0.847736	4.42632	-17.2771	1.0752e-56	1.65317e-55	118.146
PIK3R4	-0.773146	4.62489	-17.2729	1.13276e-56	1.74006e-55	118.094
ZNF28	-0.775621	3.70288	-17.2726	1.13793e-56	1.74637e-55	118.09
SPTBN1	-1.05073	7.10597	-17.2723	1.14191e-56	1.75085e-55	118.086
R3HCC1	-0.707672	5.44835	-17.2682	1.20212e-56	1.84148e-55	118.035
GTF2H1	-0.647322	4.53996	-17.2672	1.21715e-56	1.86277e-55	118.023
CALM3	-0.691299	8.26374	-17.2649	1.25217e-56	1.91459e-55	117.995
RAB35	-0.650505	5.36582	-17.2645	1.25779e-56	1.92142e-55	117.99
TGFBR2	-1.28933	7.34779	-17.263	1.28238e-56	1.95717e-55	117.971
NF1	-0.744863	4.09905	-17.2582	1.3617e-56	2.07631e-55	117.911
TJP2	-0.931722	5.28404	-17.2558	1.40186e-56	2.13557e-55	117.882
AGPS	-0.915052	5.1707	-17.2548	1.41928e-56	2.16012e-55	117.87
PDK2	-0.998757	4.97895	-17.2544	1.4273e-56	2.17034e-55	117.864
EEF2	-0.755758	10.8833	-17.2537	1.4386e-56	2.18551e-55	117.856
ADIPOR1	-0.598861	7.08857	-17.2516	1.47749e-56	2.24253e-55	117.83
STK40	-0.71007	4.94969	-17.2481	1.54398e-56	2.3413e-55	117.786
ZBTB2	-0.694189	4.29864	-17.2476	1.5522e-56	2.35161e-55	117.781
MKRN1	-0.59413	6.03634	-17.2468	1.56901e-56	2.37491e-55	117.77
PDSS2	-0.771569	4.28293	-17.2439	1.62688e-56	2.46025e-55	117.734
RBBP9	-0.862925	5.23676	-17.2436	1.63255e-56	2.46656e-55	117.731
SPIN1	-0.800943	6.38533	-17.2422	1.66016e-56	2.50599e-55	117.714
C2orf49	-0.65968	3.84367	-17.2413	1.67988e-56	2.53345e-55	117.702
CHMP1B	-0.763588	6.24213	-17.2406	1.69486e-56	2.55371e-55	117.693
ZNF71	-0.566859	2.82037	-17.2396	1.71501e-56	2.58173e-55	117.682
FAM175B	-0.716127	4.69165	-17.2388	1.73248e-56	2.60565e-55	117.672
DYRK1A	-0.623754	4.88495	-17.2379	1.75214e-56	2.63282e-55	117.66
SLC35F5	-0.856426	5.32825	-17.2371	1.76899e-56	2.65573e-55	117.651
RNF111	-0.736674	4.24056	-17.2362	1.78981e-56	2.68455e-55	117.639
MED28	-0.611319	4.3517	-17.2296	1.94414e-56	2.91339e-55	117.557
CLPX	-0.681863	4.76055	-17.2292	1.95296e-56	2.92396e-55	117.552
SMC2	-0.876555	3.8234	-17.2249	2.06116e-56	3.08317e-55	117.499
OSBPL1A	-0.955919	5.0376	-17.2194	2.20519e-56	3.29563e-55	117.432
NFATC3	-0.787651	3.9035	-17.2187	2.22544e-56	3.3229e-55	117.422
DCAF10	-0.664795	4.12257	-17.2173	2.26531e-56	3.37937e-55	117.405
SPTY2D1	-0.82649	4.27973	-17.2171	2.27032e-56	3.38379e-55	117.403
DEDD	-0.552787	5.26793	-17.2122	2.41223e-56	3.59208e-55	117.342
TFCP2	-0.606889	4.91084	-17.2121	2.41632e-56	3.59493e-55	117.341
ARL6IP6	-0.82595	4.05922	-17.2093	2.50101e-56	3.71758e-55	117.306
PRDM4	-0.658537	5.04313	-17.2087	2.51913e-56	3.74116e-55	117.299
IFNAR1	-0.812942	5.98871	-17.2061	2.60327e-56	3.86264e-55	117.266
YIPF3	-0.65387	7.04166	-17.2024	2.72698e-56	4.04258e-55	117.22
CD2BP2	-0.537123	6.00792	-17.2021	2.73622e-56	4.05265e-55	117.217
VPS72	-0.54813	4.99494	-17.1999	2.81158e-56	4.16054e-55	117.19
FADD	-0.692211	4.4884	-17.1987	2.85283e-56	4.2178e-55	117.175
RAI14	-0.875108	5.12795	-17.1971	2.91155e-56	4.29995e-55	117.155
UBE2K	-0.666328	5.43733	-17.197	2.91359e-56	4.29995e-55	117.154
UBFD1	-0.680075	4.65614	-17.1967	2.92711e-56	4.31605e-55	117.15
HDAC3	-0.595689	5.63967	-17.1963	2.94098e-56	4.33265e-55	117.145
APBB1	-0.828495	4.84959	-17.1961	2.94901e-56	4.3406e-55	117.142
GSTCD	-0.726246	2.85036	-17.1959	2.95582e-56	4.34677e-55	117.14
TBCK	-0.634127	3.78716	-17.1949	2.99247e-56	4.39674e-55	117.128
B4GALT3	-0.578497	5.14396	-17.1936	3.04142e-56	4.46471e-55	117.112
THUMPD1	-0.662155	5.42274	-17.1912	3.13433e-56	4.59702e-55	117.082
HACE1	-0.684815	3.05711	-17.1908	3.14847e-56	4.61367e-55	117.077
C22orf39	-0.517723	3.7972	-17.1892	3.20993e-56	4.69957e-55	117.058
RAB11FIP2	-0.909465	4.27514	-17.1874	3.2847e-56	4.80479e-55	117.035
KLHL11	-0.822335	2.59343	-17.1865	3.32124e-56	4.85393e-55	117.024
HBS1L	-0.675158	3.85851	-17.1863	3.33054e-56	4.86323e-55	117.021
XRN2	-0.813521	6.4107	-17.1856	3.35783e-56	4.89876e-55	117.013
CRTC3	-0.710711	4.42049	-17.1828	3.47561e-56	5.06612e-55	116.979
G3BP2	-0.918016	5.97952	-17.1823	3.49928e-56	5.09614e-55	116.972
U2AF2	-0.544319	6.48661	-17.1801	3.5947e-56	5.23049e-55	116.945
SCRN3	-0.759335	4.14426	-17.1798	3.61079e-56	5.24929e-55	116.941
SRP72	-0.772276	6.20773	-17.1797	3.61446e-56	5.25001e-55	116.94
OSBPL9	-0.616529	5.59324	-17.1778	3.6996e-56	5.36896e-55	116.917
ERC1	-0.823064	4.31075	-17.173	3.92604e-56	5.69259e-55	116.858
SREBF2	-0.766545	5.07647	-17.1727	3.94487e-56	5.71489e-55	116.853
CRCP	-0.620624	5.22312	-17.171	4.0279e-56	5.83006e-55	116.832
KDM6A	-0.891022	4.04815	-17.1693	4.11019e-56	5.94396e-55	116.812
ZZZ3	-0.669695	4.42728	-17.1647	4.35683e-56	6.29514e-55	116.754
TMEM55B	-0.610705	4.46199	-17.163	4.45021e-56	6.42445e-55	116.733
DHDDS	-0.620545	4.77364	-17.1626	4.46944e-56	6.44659e-55	116.729
WDR5	-0.694581	5.16136	-17.1601	4.61263e-56	6.64732e-55	116.697
SNX18	-0.849984	4.5004	-17.1553	4.89564e-56	7.04904e-55	116.638
HADHB	-0.773841	7.34507	-17.154	4.97345e-56	7.15484e-55	116.622
ZNF14	-0.681666	3.73091	-17.153	5.03285e-56	7.23401e-55	116.611
PIK3C2A	-0.91768	5.20587	-17.1475	5.38925e-56	7.73956e-55	116.543
CASP7	-0.7635	4.97215	-17.146	5.49561e-56	7.88547e-55	116.523
COG2	-0.585368	3.71956	-17.1443	5.61293e-56	8.04682e-55	116.502
RNF123	-0.688449	3.49097	-17.1421	5.76666e-56	8.26005e-55	116.475
USP38	-0.786909	4.17625	-17.1394	5.9626e-56	8.53333e-55	116.442
BSCL2	-0.520884	3.68342	-17.1383	6.04665e-56	8.64614e-55	116.428
MLH3	-0.736207	3.93745	-17.1341	6.37025e-56	9.10099e-55	116.376
ZNHIT6	-0.663224	3.69306	-17.1336	6.40421e-56	9.1416e-55	116.371
GOPC	-0.74305	4.91098	-17.1303	6.67186e-56	9.51545e-55	116.33
TCP1	-0.736773	6.76319	-17.1206	7.52717e-56	1.07261e-54	116.21
PRDM11	-0.57476	2.10323	-17.1183	7.75039e-56	1.10346e-54	116.181
ZDHHC6	-0.653576	5.44848	-17.1173	7.84098e-56	1.1154e-54	116.17
RPL10A	-0.802214	10.066	-17.1051	9.12891e-56	1.2975e-54	116.018
DDX3X	-0.916972	7.01879	-17.1044	9.20301e-56	1.30691e-54	116.01
VCP	-0.635555	7.37676	-17.1043	9.22015e-56	1.30781e-54	116.008
OCIAD1	-0.64673	6.49326	-17.1042	9.22519e-56	1.30781e-54	116.008
PRMT2	-0.61679	5.55876	-17.1031	9.35659e-56	1.3253e-54	115.994
SUPT4H1	-0.573935	6.7066	-17.0954	1.02988e-55	1.45752e-54	115.898
TTC33	-0.862452	4.23277	-17.0929	1.06187e-55	1.5015e-54	115.868
TMEM57	-0.625241	5.14056	-17.0914	1.08103e-55	1.52729e-54	115.85
EXOSC10	-0.587213	5.28988	-17.0866	1.14798e-55	1.62049e-54	115.79
RANBP6	-0.761534	4.4602	-17.0865	1.14904e-55	1.6206e-54	115.789
FAM177A1	-0.657923	4.43515	-17.0856	1.16164e-55	1.63698e-54	115.779
ARCN1	-0.763345	7.02935	-17.0822	1.21156e-55	1.70588e-54	115.737
FNTB	-0.490755	3.66584	-17.0817	1.22048e-55	1.71698e-54	115.729
GFOD2	-0.646745	3.88187	-17.0807	1.2348e-55	1.73564e-54	115.718
CCT8	-0.647173	7.25868	-17.0779	1.27838e-55	1.79537e-54	115.683
LCLAT1	-0.676753	3.54328	-17.0767	1.29747e-55	1.82064e-54	115.669
TRAK2	-0.755592	5.13364	-17.0752	1.32195e-55	1.8524e-54	115.65
KIAA1143	-0.744779	4.3023	-17.0752	1.32234e-55	1.8524e-54	115.65
SMC1A	-0.819353	4.82649	-17.0729	1.36095e-55	1.90488e-54	115.621
KBTBD6	-0.681992	3.4509	-17.0707	1.39731e-55	1.9541e-54	115.595
UMPS	-0.643374	4.00824	-17.0702	1.40646e-55	1.96524e-54	115.588
CIZ1	-0.707471	5.59679	-17.0684	1.43814e-55	2.00781e-54	115.566
TM9SF2	-0.849406	7.55282	-17.0661	1.4805e-55	2.06521e-54	115.537
SLC7A6OS	-0.513925	2.46157	-17.0652	1.49741e-55	2.08704e-54	115.526
DCTN5	-0.612615	4.6869	-17.0632	1.53487e-55	2.13744e-54	115.501
UBAP1	-0.662807	6.00074	-17.0628	1.54214e-55	2.14576e-54	115.497
BCL10	-0.730736	4.77233	-17.0596	1.60378e-55	2.22965e-54	115.458
UBTF	-0.563546	5.61859	-17.057	1.65685e-55	2.3015e-54	115.425
PSMD10	-0.691702	5.90229	-17.0524	1.75312e-55	2.43318e-54	115.369
RBM22	-0.607871	5.9093	-17.0518	1.7664e-55	2.44957e-54	115.362
KIF16B	-0.746605	4.04447	-17.0511	1.78251e-55	2.46984e-54	115.353
GNAI3	-0.744308	4.26713	-17.0508	1.78833e-55	2.47583e-54	115.349
FANCM	-0.513737	1.90713	-17.0501	1.80437e-55	2.49595e-54	115.341
ALS2	-0.653386	3.68593	-17.0468	1.88027e-55	2.59876e-54	115.3
HDX	-0.539796	1.95057	-17.0447	1.9302e-55	2.66554e-54	115.273
PRPF18	-0.687627	4.53053	-17.0398	2.04963e-55	2.82756e-54	115.214
PREPL	-0.814952	5.28757	-17.0398	2.05093e-55	2.82756e-54	115.213
MUT	-0.968571	5.39915	-17.0387	2.07778e-55	2.86218e-54	115.2
AMBRA1	-0.583692	4.24238	-17.0301	2.31269e-55	3.18312e-54	115.094
WDR12	-0.676935	3.6763	-17.0292	2.33733e-55	3.21436e-54	115.083
ZNF134	-0.829695	3.91083	-17.0248	2.46924e-55	3.39295e-54	115.028
VRK3	-0.636078	4.37008	-17.0243	2.48249e-55	3.40731e-54	115.023
CPSF6	-0.655282	5.00779	-17.0243	2.48381e-55	3.40731e-54	115.023
NKRF	-0.511615	3.45547	-17.0237	2.50338e-55	3.43131e-54	115.015
MRPS7	-0.587979	5.80564	-17.0232	2.51764e-55	3.448e-54	115.009
CNNM3	-0.808901	4.94374	-17.0227	2.53388e-55	3.46737e-54	115.003
GNA13	-0.895714	6.13263	-17.0201	2.617e-55	3.57815e-54	114.971
GAB1	-0.820135	3.80303	-17.0198	2.62602e-55	3.58752e-54	114.967
NDUFS2	-0.597955	6.55235	-17.0197	2.62879e-55	3.58834e-54	114.966
RDH14	-0.651985	5.32427	-17.0179	2.68812e-55	3.6663e-54	114.944
ARHGAP29	-1.04241	5.27364	-17.0138	2.82694e-55	3.85247e-54	114.894
PPFIA1	-0.613396	4.5228	-17.0137	2.83139e-55	3.85535e-54	114.892
CCT3	-0.626044	7.3187	-17.0133	2.84533e-55	3.87115e-54	114.887
UTP14A	-0.539398	4.14164	-17.0113	2.9174e-55	3.96593e-54	114.863
CNOT8	-0.69636	5.78548	-17.0089	3.00618e-55	4.08327e-54	114.833
YWHAB	-0.677684	7.84712	-17.0064	3.09886e-55	4.2057e-54	114.803
ZNF623	-0.670476	3.8925	-17.006	3.11409e-55	4.22291e-54	114.798
UVRAG	-0.692239	4.29617	-17.0059	3.12057e-55	4.22823e-54	114.796
MTRF1L	-0.588279	3.69823	-17.0051	3.15075e-55	4.26563e-54	114.786
SOCS5	-0.827748	4.54081	-17.0048	3.16063e-55	4.27551e-54	114.783
FDFT1	-0.691156	5.25164	-17.0016	3.28935e-55	4.446e-54	114.743
ZKSCAN5	-0.513072	3.57389	-16.9993	3.38499e-55	4.57154e-54	114.715
CASD1	-0.750169	4.64579	-16.9971	3.47928e-55	4.69505e-54	114.687
TNS3	-0.85523	6.38365	-16.9948	3.57772e-55	4.82395e-54	114.66
SLC30A5	-0.738543	5.09118	-16.9891	3.83985e-55	5.17316e-54	114.589
MTF1	-0.776598	3.27883	-16.9876	3.91176e-55	5.26575e-54	114.571
ANKRD17	-0.762308	5.03446	-16.9851	4.03514e-55	5.42743e-54	114.54
RCN2	-0.77759	4.06423	-16.9843	4.07685e-55	5.47797e-54	114.53
MTMR9	-0.659172	3.3426	-16.9841	4.08193e-55	5.47797e-54	114.528
ARID1A	-0.833558	4.72173	-16.9841	4.08265e-55	5.47797e-54	114.528
SEC14L1	-1.01284	5.90546	-16.9829	4.14326e-55	5.55479e-54	114.514
MADD	-0.603247	4.59971	-16.9818	4.1997e-55	5.6259e-54	114.5
ARHGEF9	-0.713953	3.88689	-16.9811	4.23956e-55	5.6747e-54	114.491
ECD	-0.618463	5.01229	-16.9785	4.37795e-55	5.8552e-54	114.459
WDFY1	-0.821865	5.61859	-16.9784	4.38461e-55	5.85936e-54	114.457
KBTBD7	-0.795037	3.46259	-16.9774	4.43676e-55	5.92428e-54	114.446
LEO1	-0.653146	4.90544	-16.9773	4.44537e-55	5.92801e-54	114.444
MAPK3	-0.669018	6.216	-16.9772	4.44672e-55	5.92801e-54	114.443
UBE4A	-0.788213	4.95492	-16.9771	4.45274e-55	5.93125e-54	114.442
ZNF616	-0.654683	3.44488	-16.9754	4.54692e-55	6.05182e-54	114.421
UQCRC2	-0.784463	7.01331	-16.9725	4.71431e-55	6.26958e-54	114.385
GPN3	-0.723676	4.71463	-16.9715	4.77415e-55	6.34406e-54	114.373
TGOLN2	-0.930418	7.46102	-16.9683	4.96381e-55	6.59079e-54	114.334
VTA1	-0.763546	4.43914	-16.9673	5.02721e-55	6.66962e-54	114.321
TMEM199	-0.448345	3.94522	-16.9672	5.03311e-55	6.67209e-54	114.32
TBP	-0.611897	4.50609	-16.9651	5.16547e-55	6.84207e-54	114.294
RSL1D1	-0.736512	6.79853	-16.9624	5.33997e-55	7.06756e-54	114.261
RNF2	-0.734838	4.42188	-16.9608	5.44514e-55	7.20099e-54	114.242
HSP90AB1	-0.836891	9.89501	-16.9574	5.68009e-55	7.50571e-54	114.2
MED29	-0.50943	6.17687	-16.9563	5.76221e-55	7.60814e-54	114.185
NOL10	-0.55174	4.79161	-16.9514	6.12034e-55	8.07456e-54	114.126
NMT2	-0.778206	4.3145	-16.944	6.70309e-55	8.83633e-54	114.035
RNGTT	-0.699532	3.92741	-16.9428	6.80133e-55	8.95869e-54	114.021
GALK2	-0.735679	3.9422	-16.9417	6.89782e-55	9.07856e-54	114.007
MLX	-0.617568	5.24396	-16.9407	6.98603e-55	9.18735e-54	113.994
ISCA2	-0.672187	4.25916	-16.94	7.04061e-55	9.25177e-54	113.986
CCDC71	-0.603942	4.63359	-16.9389	7.13747e-55	9.37161e-54	113.973
XPO4	-0.723348	3.63069	-16.9388	7.1455e-55	9.37471e-54	113.971
C9orf85	-0.562772	2.73008	-16.9359	7.40863e-55	9.71223e-54	113.935
SNX25	-0.768586	4.2169	-16.9357	7.42743e-55	9.72916e-54	113.933
KIAA0355	-0.850482	4.63978	-16.9313	7.84638e-55	1.02698e-53	113.878
ZBED4	-0.62672	3.4557	-16.9305	7.92013e-55	1.03581e-53	113.869
ACTL6A	-0.671166	5.00192	-16.9298	7.99054e-55	1.0442e-53	113.86
NFYA	-0.684829	4.64429	-16.9265	8.31757e-55	1.08608e-53	113.82
CD2AP	-0.885121	5.55116	-16.9249	8.49225e-55	1.10801e-53	113.8
FBXO9	-0.67854	4.38585	-16.9225	8.73931e-55	1.13935e-53	113.771
KIAA1429	-0.683859	4.60567	-16.9223	8.76824e-55	1.14222e-53	113.768
NUP88	-0.549362	4.78798	-16.9217	8.82876e-55	1.1492e-53	113.761
RAB6A	-0.697505	6.65343	-16.9205	8.96689e-55	1.16626e-53	113.746
TAF6	-0.665992	4.63608	-16.9199	9.02381e-55	1.17196e-53	113.739
DNAJC16	-0.735917	4.1881	-16.9199	9.02485e-55	1.17196e-53	113.739
TFAM	-0.76015	4.51191	-16.9193	9.09537e-55	1.18019e-53	113.731
DYRK3	-0.792722	3.41357	-16.9183	9.20837e-55	1.19391e-53	113.719
MEX3C	-0.717578	4.34063	-16.913	9.82602e-55	1.273e-53	113.655
NMNAT1	-0.623385	3.27884	-16.9077	1.05008e-54	1.35935e-53	113.589
NUP188	-0.658678	4.34221	-16.9063	1.0683e-54	1.38186e-53	113.571
FBXO3	-0.712382	4.30556	-16.9059	1.07342e-54	1.3874e-53	113.567
TSPYL1	-0.986608	6.65559	-16.9046	1.09078e-54	1.40873e-53	113.551
RAB3GAP1	-0.69997	5.46365	-16.9034	1.10672e-54	1.42821e-53	113.536
TP53BP2	-0.712874	4.59932	-16.8994	1.16348e-54	1.50028e-53	113.487
FKBP9	-0.829969	6.44025	-16.8942	1.23992e-54	1.59761e-53	113.423
RANBP9	-0.643471	5.33042	-16.8935	1.25085e-54	1.60931e-53	113.414
KLHL5	-0.882308	4.90953	-16.8935	1.25095e-54	1.60931e-53	113.414
PCID2	-0.602858	4.34409	-16.8929	1.26014e-54	1.61987e-53	113.407
CCNYL1	-0.837735	4.2785	-16.8927	1.26342e-54	1.62282e-53	113.405
ZFYVE26	-0.676528	3.56451	-16.8885	1.32984e-54	1.70682e-53	113.354
VPS54	-0.713423	4.866	-16.8882	1.33465e-54	1.71166e-53	113.35
CTPS2	-0.590441	3.95945	-16.8869	1.35661e-54	1.73848e-53	113.334
ZNF699	-0.803763	2.31591	-16.8867	1.35924e-54	1.74051e-53	113.332
YES1	-0.87992	5.52814	-16.8844	1.39942e-54	1.79056e-53	113.303
RIN2	-0.87146	5.90095	-16.8835	1.41412e-54	1.80797e-53	113.292
ERMAP	-0.712645	3.97518	-16.8833	1.41857e-54	1.81227e-53	113.289
NIPA2	-0.863959	4.77182	-16.8828	1.42766e-54	1.82246e-53	113.283
ARPP19	-0.718217	6.38037	-16.8743	1.58508e-54	2.02187e-53	113.179
SNAP29	-0.572272	4.9	-16.8717	1.63693e-54	2.0864e-53	113.147
PCBP2	-0.641474	7.44332	-16.8714	1.64154e-54	2.09066e-53	113.144
PDGFC	-0.992339	4.7586	-16.869	1.69156e-54	2.1527e-53	113.114
DCTN3	-0.685019	5.28924	-16.8687	1.69797e-54	2.1592e-53	113.11
CNOT10	-0.486056	3.94404	-16.8683	1.70622e-54	2.16803e-53	113.106
ZBTB6	-0.79589	3.48436	-16.8669	1.73589e-54	2.20404e-53	113.089
BTF3	-0.702645	8.82555	-16.864	1.80023e-54	2.28398e-53	113.052
PKD2	-0.928004	6.1312	-16.8625	1.83182e-54	2.32227e-53	113.035
LATS2	-0.848574	4.73758	-16.862	1.84425e-54	2.33623e-53	113.028
RECQL	-0.99107	4.91729	-16.8615	1.85554e-54	2.34874e-53	113.022
DDX59	-0.64157	4.03867	-16.8612	1.86163e-54	2.35465e-53	113.019
OS9	-0.730056	7.94724	-16.859	1.91359e-54	2.41853e-53	112.992
ZNF619	-0.582222	2.32322	-16.8582	1.93378e-54	2.44217e-53	112.981
SUPT3H	-0.592471	3.27024	-16.8563	1.97963e-54	2.49817e-53	112.958
ERCC8	-0.512359	2.96207	-16.8556	1.99492e-54	2.51554e-53	112.95
SPRED2	-0.897656	4.81761	-16.8541	2.03175e-54	2.56004e-53	112.932
FAM149B1	-0.586303	4.0901	-16.852	2.0866e-54	2.62715e-53	112.905
SNX2	-0.837857	6.3593	-16.8496	2.14943e-54	2.70419e-53	112.876
SLC35A3	-0.812563	4.24029	-16.8472	2.21323e-54	2.78234e-53	112.847
SH3D19	-0.892533	4.68735	-16.8457	2.25501e-54	2.83272e-53	112.828
ADCY9	-0.910394	4.29905	-16.8451	2.2715e-54	2.85126e-53	112.821
CAP1	-0.703384	8.18382	-16.8449	2.27773e-54	2.85692e-53	112.818
DPY19L3	-0.634132	3.42536	-16.8447	2.28217e-54	2.86032e-53	112.816
TMEM127	-0.62306	6.18854	-16.8446	2.28446e-54	2.86102e-53	112.815
ZSCAN22	-0.479061	2.36145	-16.8446	2.28666e-54	2.86162e-53	112.814
KIAA1147	-1.15167	5.50022	-16.8429	2.33446e-54	2.91922e-53	112.794
TJP1	-0.846319	5.14654	-16.8406	2.40059e-54	2.99965e-53	112.766
KBTBD2	-0.706088	5.39567	-16.8389	2.45145e-54	3.06088e-53	112.745
MAGED2	-0.655812	7.91995	-16.8386	2.4609e-54	3.06924e-53	112.741
ZNF263	-0.536728	4.31736	-16.8386	2.46185e-54	3.06924e-53	112.741
WDR43	-0.727822	5.19506	-16.8377	2.48736e-54	3.09871e-53	112.731
RAP2A	-0.928627	5.40563	-16.8349	2.57483e-54	3.20526e-53	112.696
RNH1	-0.615801	6.0048	-16.8338	2.61179e-54	3.24882e-53	112.682
NAT10	-0.543677	5.1269	-16.8316	2.68253e-54	3.33432e-53	112.656
FUT10	-0.620261	2.61946	-16.8311	2.69895e-54	3.35221e-53	112.65
ATL2	-0.69321	5.02382	-16.8264	2.85887e-54	3.54817e-53	112.592
LAMP1	-0.698078	7.29826	-16.8255	2.89008e-54	3.58422e-53	112.581
PDCD6IP	-0.653307	5.535	-16.8253	2.89791e-54	3.58792e-53	112.579
LRRC40	-0.849256	4.77509	-16.8253	2.89944e-54	3.58792e-53	112.578
IPPK	-0.527389	1.98023	-16.8253	2.89957e-54	3.58792e-53	112.578
CSE1L	-0.639946	6.07391	-16.8233	2.97184e-54	3.6746e-53	112.554
PFAS	-0.660815	3.86166	-16.8225	3.00098e-54	3.70785e-53	112.544
AMN1	-0.568769	2.73904	-16.8213	3.04579e-54	3.76042e-53	112.529
BAHD1	-0.660303	4.27605	-16.8206	3.06947e-54	3.78682e-53	112.522
RHOU	-1.02462	4.84958	-16.8184	3.15733e-54	3.89232e-53	112.493
LYSMD1	-0.672332	3.9569	-16.8182	3.16366e-54	3.89721e-53	112.491
PARS2	-0.671098	3.34907	-16.818	3.17212e-54	3.90472e-53	112.489
MED20	-0.587125	3.98108	-16.8092	3.53227e-54	4.34483e-53	112.382
NSUN4	-0.561088	3.61161	-16.8076	3.60248e-54	4.4279e-53	112.362
HS2ST1	-0.805702	4.66494	-16.8064	3.65647e-54	4.49091e-53	112.347
PDCD7	-0.533714	4.40176	-16.8059	3.68025e-54	4.51677e-53	112.341
ZNHIT3	-0.562723	4.53671	-16.8058	3.68373e-54	4.51769e-53	112.34
PSMD11	-0.540488	5.36808	-16.8047	3.735e-54	4.57479e-53	112.326
FBXW11	-0.822657	5.45659	-16.8047	3.73582e-54	4.57479e-53	112.326
LTA4H	-0.729994	6.0935	-16.8045	3.74593e-54	4.58377e-53	112.323
PATL1	-0.731402	5.34446	-16.8013	3.89328e-54	4.76056e-53	112.285
TIMM8A	-0.573824	3.18513	-16.8	3.95655e-54	4.83436e-53	112.269
PEG10	-1.75209	4.06368	-16.7965	4.1333e-54	5.04659e-53	112.226
GNPAT	-0.563533	6.05199	-16.7954	4.19036e-54	5.11249e-53	112.212
PARG	-0.671947	3.88129	-16.7942	4.25166e-54	5.18346e-53	112.197
RUNDC1	-0.555453	4.16765	-16.7931	4.3084e-54	5.24876e-53	112.184
CEP57	-0.700148	4.49133	-16.7919	4.3744e-54	5.32524e-53	112.169
SLC4A2	-0.73455	5.41778	-16.7879	4.59242e-54	5.58655e-53	112.121
SEC23IP	-0.700548	4.51308	-16.7876	4.60925e-54	5.6029e-53	112.117
CTDSPL2	-0.701926	4.21137	-16.7828	4.88902e-54	5.93862e-53	112.059
MPI	-0.776297	5.13875	-16.7797	5.07973e-54	6.16574e-53	112.02
ARHGEF18	-0.554656	3.00363	-16.7726	5.54118e-54	6.72092e-53	111.934
FAM120C	-0.573656	2.81274	-16.7697	5.74421e-54	6.95858e-53	111.898
RAD17	-0.644351	4.79639	-16.7697	5.74554e-54	6.95858e-53	111.898
DDX21	-0.966901	5.69848	-16.7691	5.78428e-54	7.00037e-53	111.891
AGGF1	-0.716838	4.95108	-16.7659	6.02153e-54	7.28218e-53	111.851
WBP11	-0.688379	5.6889	-16.7649	6.09384e-54	7.36425e-53	111.839
ERCC2	-0.562921	3.81558	-16.7632	6.22641e-54	7.51896e-53	111.818
OSBPL8	-0.945069	5.20148	-16.7617	6.34087e-54	7.6516e-53	111.8
MKLN1	-0.814217	4.33755	-16.7611	6.38611e-54	7.70057e-53	111.793
C10orf76	-0.566713	4.76743	-16.7595	6.51547e-54	7.85083e-53	111.773
CD46	-0.839252	6.92264	-16.7568	6.73585e-54	8.10609e-53	111.74
VPS41	-0.723722	5.16606	-16.7567	6.73711e-54	8.10609e-53	111.74
TPM3	-0.705157	6.80723	-16.7543	6.9468e-54	8.35231e-53	111.709
FAM172A	-0.877614	4.81939	-16.7523	7.11728e-54	8.55107e-53	111.685
EIF1AX	-0.817531	5.78565	-16.7514	7.19159e-54	8.63408e-53	111.675
GTF3C2	-0.540513	4.99663	-16.7513	7.20537e-54	8.64435e-53	111.673
C6orf47	-0.639203	5.25393	-16.7474	7.55893e-54	9.06195e-53	111.625
ZNF304	-0.782541	3.71819	-16.7466	7.63299e-54	9.14411e-53	111.615
YIPF6	-0.658593	4.95774	-16.7399	8.29105e-54	9.92526e-53	111.533
ATP7A	-0.770301	3.6606	-16.7397	8.30664e-54	9.93673e-53	111.531
MAP3K3	-0.693761	4.81512	-16.7351	8.79257e-54	1.05104e-52	111.475
NEK1	-0.696669	3.49819	-16.7342	8.88826e-54	1.06171e-52	111.464
PRPF19	-0.541157	6.55423	-16.7327	9.0524e-54	1.08054e-52	111.446
PDCL	-0.785108	4.71888	-16.7268	9.72757e-54	1.16029e-52	111.374
HDAC1	-0.645815	6.31939	-16.7254	9.90036e-54	1.18005e-52	111.357
SNX27	-0.718532	4.99872	-16.7243	1.00373e-53	1.19552e-52	111.343
CASK	-0.770824	4.0998	-16.7201	1.05645e-53	1.25741e-52	111.292
SESTD1	-0.880292	3.96787	-16.7195	1.06527e-53	1.26699e-52	111.284
DUSP16	-0.79423	4.71128	-16.7188	1.07355e-53	1.27457e-52	111.276
DIS3	-0.667856	4.15901	-16.7188	1.07372e-53	1.27457e-52	111.276
ACVR2A	-0.693352	3.37921	-16.7188	1.07396e-53	1.27457e-52	111.276
SEH1L	-0.647663	4.23216	-16.7184	1.07926e-53	1.27995e-52	111.271
ACP1	-0.667534	6.1858	-16.7156	1.11716e-53	1.32395e-52	111.237
EPM2A	-0.656615	2.72116	-16.7135	1.14635e-53	1.35756e-52	111.211
ZNF507	-0.665625	3.48603	-16.7126	1.15819e-53	1.37061e-52	111.201
ATP5SL	-0.510612	5.20062	-16.7125	1.16012e-53	1.37191e-52	111.199
NUDT15	-0.675904	4.88226	-16.7124	1.16226e-53	1.37346e-52	111.197
AKAP1	-0.697838	5.14529	-16.7121	1.16614e-53	1.37706e-52	111.194
JAK1	-0.876984	7.40485	-16.7094	1.20444e-53	1.42128e-52	111.162
TTC37	-0.854552	5.68857	-16.7064	1.25008e-53	1.47408e-52	111.125
FASTKD5	-0.695123	4.46828	-16.6997	1.35746e-53	1.59956e-52	111.043
HNRNPA3	-0.723849	6.77723	-16.6995	1.36029e-53	1.60175e-52	111.041
DUSP11	-0.687904	4.76466	-16.6936	1.46299e-53	1.72146e-52	110.968
MEPCE	-0.623796	5.89742	-16.6916	1.49898e-53	1.76255e-52	110.944
RGL1	-1.06088	5.93488	-16.6886	1.55536e-53	1.82755e-52	110.907
MLLT10	-0.730368	4.17986	-16.6853	1.61963e-53	1.90171e-52	110.867
ANKRD13C	-0.68109	4.47307	-16.6852	1.62186e-53	1.90298e-52	110.866
CALCOCO2	-0.687196	6.05343	-16.6846	1.63308e-53	1.91479e-52	110.859
BTBD10	-0.63306	4.91141	-16.6791	1.74858e-53	2.04876e-52	110.791
FBXO21	-0.886409	5.26123	-16.6783	1.76486e-53	2.06638e-52	110.782
MAZ	-0.760564	5.24406	-16.6773	1.78727e-53	2.0904e-52	110.769
ILF3	-0.580054	6.05907	-16.6773	1.78791e-53	2.0904e-52	110.769
TNPO1	-0.791211	5.19125	-16.6717	1.91399e-53	2.23623e-52	110.701
PPP2R1A	-0.513436	7.04059	-16.6703	1.94592e-53	2.27193e-52	110.685
NUFIP1	-0.563017	3.28629	-16.6688	1.98252e-53	2.31303e-52	110.666
CCNY	-0.750975	5.9814	-16.6673	2.02079e-53	2.35603e-52	110.647
TWISTNB	-0.655284	4.26889	-16.6655	2.06506e-53	2.40594e-52	110.625
BCAS3	-0.674016	3.93847	-16.6653	2.07105e-53	2.41122e-52	110.623
HP1BP3	-0.69259	6.22724	-16.6641	2.10068e-53	2.444e-52	110.608
DIABLO	-0.521189	3.0797	-16.6627	2.13837e-53	2.4861e-52	110.591
RPS6KB1	-0.585977	4.30151	-16.6626	2.14043e-53	2.48674e-52	110.59
GABPA	-0.816748	4.50803	-16.6613	2.17439e-53	2.52443e-52	110.574
ABHD13	-0.722995	3.88071	-16.6612	2.17621e-53	2.52477e-52	110.573
PHF23	-0.603326	5.30276	-16.6575	2.27658e-53	2.63937e-52	110.528
SEC24C	-0.89425	5.32852	-16.6563	2.31123e-53	2.67766e-52	110.513
GNAI1	-0.972205	4.92748	-16.6557	2.32762e-53	2.69477e-52	110.506
RHPN2	-0.949403	5.08666	-16.6536	2.38816e-53	2.76291e-52	110.481
RFWD3	-0.618139	4.11386	-16.6534	2.39431e-53	2.7681e-52	110.478
TNKS2	-0.819695	5.33192	-16.6532	2.40111e-53	2.77402e-52	110.475
EID1	-0.801813	7.98346	-16.6516	2.44852e-53	2.82681e-52	110.456
PPM1D	-0.754896	4.27915	-16.6487	2.53622e-53	2.92603e-52	110.421
RAB28	-0.629548	4.53993	-16.6475	2.57423e-53	2.96781e-52	110.406
PURB	-0.736208	5.00194	-16.6472	2.58355e-53	2.97648e-52	110.403
KIAA0100	-0.777086	5.95879	-16.6443	2.67644e-53	3.08135e-52	110.368
QKI	-0.860564	4.96389	-16.642	2.75546e-53	3.17012e-52	110.339
USP37	-0.817311	2.65654	-16.6415	2.77301e-53	3.1881e-52	110.332
SNX7	-0.986686	5.8435	-16.6371	2.92333e-53	3.35858e-52	110.28
AP1G1	-0.67687	5.44984	-16.6349	3.00581e-53	3.45094e-52	110.252
ZNF649	-0.84811	3.26647	-16.6345	3.0194e-53	3.46338e-52	110.248
FAM104A	-0.53469	4.41075	-16.6345	3.02082e-53	3.46338e-52	110.247
DPY19L4	-0.777338	4.31181	-16.6321	3.11061e-53	3.56385e-52	110.218
BFAR	-0.606401	5.91589	-16.6287	3.24094e-53	3.7106e-52	110.177
NUBP1	-0.574923	5.56052	-16.6285	3.24991e-53	3.71829e-52	110.174
MFHAS1	-0.969757	3.82742	-16.6278	3.27979e-53	3.74988e-52	110.165
UBE2Q1	-0.574679	6.22499	-16.6271	3.30651e-53	3.77783e-52	110.157
SENP1	-0.610258	3.67621	-16.6269	3.31235e-53	3.78188e-52	110.155
DNTTIP2	-0.650477	4.83662	-16.6265	3.33186e-53	3.80154e-52	110.15
RAB2B	-0.644667	4.68164	-16.6202	3.59973e-53	4.10434e-52	110.073
DPAGT1	-0.54869	4.51216	-16.6154	3.81535e-53	4.34718e-52	110.015
VTI1A	-0.518412	3.28196	-16.6137	3.89794e-53	4.43823e-52	109.994
TOB2	-0.819566	5.95998	-16.6117	3.99267e-53	4.54297e-52	109.97
INTS6	-0.576561	2.86973	-16.6103	4.05925e-53	4.61555e-52	109.953
NUS1	-0.764417	4.97632	-16.6062	4.27094e-53	4.85291e-52	109.903
MAGT1	-0.831452	6.29799	-16.6033	4.42261e-53	5.02181e-52	109.868
TGDS	-0.69955	4.18602	-16.5991	4.65608e-53	5.28327e-52	109.817
SOCS4	-0.723363	3.68496	-16.5977	4.73825e-53	5.37283e-52	109.799
CTBP2	-0.738243	4.77947	-16.5976	4.74561e-53	5.37749e-52	109.798
ZNF641	-0.682609	3.73252	-16.5924	5.05406e-53	5.72309e-52	109.735
PSME3	-0.638986	5.49258	-16.5916	5.10483e-53	5.77663e-52	109.725
MTPAP	-0.488897	3.37437	-16.5912	5.13158e-53	5.80293e-52	109.72
LRRC8A	-0.880701	5.68732	-16.5899	5.21459e-53	5.89277e-52	109.704
GAPVD1	-0.654764	4.03306	-16.5848	5.54953e-53	6.26699e-52	109.642
PSMF1	-0.505036	6.46287	-16.5838	5.61712e-53	6.33726e-52	109.63
NPAT	-0.761655	3.72311	-16.5838	5.61942e-53	6.33726e-52	109.63
LIN9	-0.565942	2.25959	-16.5834	5.64743e-53	6.36451e-52	109.625
MECP2	-0.623363	4.06276	-16.5814	5.78759e-53	6.51803e-52	109.6
C16orf52	-0.634584	3.44899	-16.5811	5.80496e-53	6.53315e-52	109.597
SLAIN2	-0.695136	4.86353	-16.5798	5.8953e-53	6.63031e-52	109.582
TBC1D22B	-0.600502	4.6059	-16.5787	5.97555e-53	6.716e-52	109.569
ZNF148	-0.807673	4.61328	-16.5717	6.51341e-53	7.31554e-52	109.483
SPATA7	-0.614049	3.30778	-16.5646	7.10731e-53	7.97716e-52	109.396
CPSF2	-0.656341	3.73101	-16.5638	7.17519e-53	8.04789e-52	109.387
TFIP11	-0.632193	4.50716	-16.56	7.51441e-53	8.41821e-52	109.341
ATL1	-0.897495	3.05004	-16.56	7.51553e-53	8.41821e-52	109.341
MRFAP1L1	-0.55126	6.62105	-16.5593	7.57448e-53	8.4785e-52	109.333
PAPSS1	-0.727399	5.40418	-16.556	7.8886e-53	8.82413e-52	109.292
DNAJC27	-0.637478	2.91244	-16.5536	8.12248e-53	9.07961e-52	109.263
ELAC1	-0.496945	2.97246	-16.5526	8.22607e-53	9.1892e-52	109.251
SMG7	-0.652326	5.28552	-16.5517	8.31421e-53	9.28139e-52	109.24
UBAP2	-0.620435	3.85701	-16.5507	8.41523e-53	9.38784e-52	109.228
ZNF670	-0.390199	1.76745	-16.5504	8.45197e-53	9.42247e-52	109.224
EAF1	-0.663394	4.24451	-16.5502	8.47276e-53	9.43929e-52	109.221
AP3B1	-0.701852	5.15852	-16.5499	8.50196e-53	9.46544e-52	109.218
SNAPIN	-0.557963	6.041	-16.5497	8.52458e-53	9.48424e-52	109.215
GTF2F1	-0.57895	6.6177	-16.5494	8.55203e-53	9.50838e-52	109.212
NRBP1	-0.573053	5.98229	-16.5477	8.73521e-53	9.70553e-52	109.191
MEGF9	-0.916566	4.44006	-16.5475	8.75268e-53	9.71841e-52	109.189
LRBA	-0.854581	4.69946	-16.5463	8.87884e-53	9.85188e-52	109.175
CBLL1	-0.715565	4.2366	-16.5461	8.90822e-53	9.87785e-52	109.171
FAM32A	-0.48569	6.94482	-16.5458	8.94193e-53	9.9086e-52	109.168
CDKN1B	-0.860763	6.38397	-16.5404	9.55261e-53	1.05782e-51	109.102
TBC1D19	-0.75075	3.92989	-16.5384	9.78748e-53	1.0831e-51	109.078
WDR31	-0.866843	2.66149	-16.5355	1.01358e-52	1.12091e-51	109.043
EPS15L1	-0.542483	4.19621	-16.5346	1.0249e-52	1.13266e-51	109.032
EIF4E	-0.564131	2.97034	-16.5316	1.06378e-52	1.17484e-51	108.995
RABEP1	-0.647041	5.13666	-16.5311	1.06976e-52	1.18066e-51	108.989
HCFC2	-0.728476	3.81728	-16.5278	1.11351e-52	1.22812e-51	108.95
XPR1	-0.812602	4.8523	-16.5256	1.14396e-52	1.26087e-51	108.923
NEDD1	-0.754675	4.26322	-16.5249	1.15439e-52	1.27152e-51	108.914
USP3	-0.534725	4.37708	-16.5247	1.15691e-52	1.27345e-51	108.912
ZNF792	-0.727457	2.91487	-16.5191	1.23851e-52	1.36237e-51	108.844
ACBD5	-0.806852	5.34185	-16.5177	1.2601e-52	1.38518e-51	108.827
SMAD5	-0.785525	5.0589	-16.5175	1.26357e-52	1.38808e-51	108.824
GPBP1	-0.625877	5.9979	-16.5173	1.26551e-52	1.3893e-51	108.822
HIF1AN	-0.600502	4.08995	-16.5125	1.34197e-52	1.47225e-51	108.764
SNX19	-0.697922	4.97313	-16.5103	1.37882e-52	1.51168e-51	108.737
RLF	-0.809445	4.6301	-16.51	1.38348e-52	1.51578e-51	108.734
SCO1	-0.665443	3.89819	-16.508	1.4176e-52	1.55213e-51	108.709
SVIL	-0.9751	4.82367	-16.5079	1.42074e-52	1.55454e-51	108.707
BRD2	-0.742179	6.50914	-16.5069	1.43827e-52	1.57269e-51	108.695
RIOK2	-0.632043	4.08765	-16.5056	1.4606e-52	1.59605e-51	108.68
ZBTB1	-0.696099	4.64448	-16.5028	1.5104e-52	1.64937e-51	108.646
PPP2CB	-0.833453	6.37539	-16.4953	1.65656e-52	1.80779e-51	108.554
PARP2	-0.601883	3.90806	-16.4949	1.66362e-52	1.8143e-51	108.55
VAMP7	-0.5462	3.56782	-16.4934	1.6959e-52	1.84829e-51	108.531
SIPA1L1	-0.880988	4.67977	-16.4921	1.72161e-52	1.87507e-51	108.516
COX15	-0.660298	5.52722	-16.4914	1.73615e-52	1.88966e-51	108.508
USP28	-0.624951	3.91521	-16.4912	1.74051e-52	1.89316e-51	108.505
EIF3J	-0.693826	5.74132	-16.4909	1.74796e-52	1.90001e-51	108.501
BRD3	-0.704122	3.66649	-16.4899	1.76968e-52	1.92236e-51	108.489
NAPEPLD	-0.813979	3.85012	-16.4897	1.77358e-52	1.92533e-51	108.487
PRRG1	-0.759769	3.49041	-16.4893	1.78212e-52	1.93213e-51	108.482
ARSD	-0.771881	5.5364	-16.4893	1.78217e-52	1.93213e-51	108.482
USP42	-0.569809	3.19375	-16.4877	1.81734e-52	1.96897e-51	108.462
HNRNPH3	-0.736349	6.15167	-16.4865	1.84381e-52	1.99634e-51	108.448
IRF2BP2	-0.770956	6.94704	-16.4835	1.91235e-52	2.06919e-51	108.412
FAM50B	-1.00772	4.6681	-16.4833	1.9162e-52	2.072e-51	108.41
PITPNB	-0.651322	5.30218	-16.4827	1.93046e-52	2.08605e-51	108.402
PTPRK	-0.978059	5.51571	-16.4815	1.96019e-52	2.1168e-51	108.387
ABL1	-0.730866	5.35643	-16.4803	1.98888e-52	2.14638e-51	108.373
CINP	-0.510321	4.35898	-16.4786	2.02954e-52	2.18884e-51	108.352
TESK2	-0.6699	2.58942	-16.4777	2.05252e-52	2.21218e-51	108.341
SMARCC2	-0.77857	5.33559	-16.4748	2.12767e-52	2.29168e-51	108.306
GPATCH4	-0.702931	4.07349	-16.4746	2.13121e-52	2.294e-51	108.304
ECHDC1	-0.766465	5.01592	-16.474	2.14765e-52	2.31019e-51	108.296
BCLAF1	-0.721168	5.4352	-16.4737	2.15651e-52	2.31822e-51	108.292
ASAP2	-1.06597	3.82007	-16.4712	2.2212e-52	2.3862e-51	108.263
PM20D2	-0.875014	4.27746	-16.4693	2.2735e-52	2.4408e-51	108.24
ZADH2	-0.689798	4.09687	-16.4674	2.32843e-52	2.49816e-51	108.216
SNRNP48	-0.712979	3.58804	-16.4613	2.50606e-52	2.68699e-51	108.143
PCM1	-0.771695	5.19868	-16.46	2.54702e-52	2.72914e-51	108.127
PREP	-0.564326	4.64724	-16.4595	2.56381e-52	2.74535e-51	108.12
TBC1D13	-0.728609	5.22408	-16.4587	2.58902e-52	2.77055e-51	108.11
PDIK1L	-0.615621	3.23916	-16.4563	2.66623e-52	2.85133e-51	108.081
ZBTB4	-0.705419	5.7823	-16.4556	2.68916e-52	2.87399e-51	108.073
WDR25	-0.519792	3.09609	-16.4542	2.73268e-52	2.91862e-51	108.057
LRRC58	-0.761071	4.85504	-16.4525	2.79044e-52	2.97839e-51	108.036
DNAJA3	-0.593065	5.18481	-16.4519	2.81058e-52	2.99795e-51	108.029
DHX29	-0.732158	4.92759	-16.4505	2.86157e-52	3.05037e-51	108.011
TMEM186	-0.569408	4.10763	-16.4491	2.90979e-52	3.09978e-51	107.994
YWHAE	-0.583969	8.73967	-16.4489	2.91712e-52	3.10558e-51	107.992
COX10	-0.568077	3.92781	-16.4471	2.9821e-52	3.17272e-51	107.97
TPR	-0.782683	5.40698	-16.4457	3.03119e-52	3.22288e-51	107.954
ZNF12	-0.72086	4.87294	-16.4445	3.07597e-52	3.26839e-51	107.939
ANP32A	-0.526887	6.01297	-16.4442	3.08663e-52	3.27761e-51	107.935
BMPR2	-0.938147	5.41086	-16.4433	3.12035e-52	3.31129e-51	107.925
MED23	-0.743491	4.34697	-16.4418	3.18002e-52	3.37245e-51	107.906
BTBD1	-0.760175	5.7542	-16.4409	3.21415e-52	3.40647e-51	107.895
ICK	-0.801183	4.04732	-16.4408	3.21693e-52	3.40723e-51	107.894
PIGM	-0.640374	3.93228	-16.437	3.37259e-52	3.56981e-51	107.847
CKS1B	-0.809105	4.3705	-16.4357	3.42333e-52	3.6212e-51	107.833
SMARCE1	-0.545226	4.84615	-16.4351	3.44954e-52	3.64659e-51	107.825
EIF2B3	-0.545737	4.31734	-16.4316	3.59969e-52	3.8029e-51	107.783
CD164	-0.828333	7.49565	-16.4262	3.84317e-52	4.05753e-51	107.717
PEX11A	-0.807829	4.3145	-16.4216	4.06651e-52	4.29058e-51	107.661
DPH5	-0.603269	4.55091	-16.4202	4.13524e-52	4.36032e-51	107.645
MCM9	-0.567889	2.71129	-16.4154	4.38706e-52	4.62289e-51	107.586
ABCD4	-0.646718	4.50748	-16.4124	4.54803e-52	4.78948e-51	107.55
ZNF845	-0.698284	3.18752	-16.4122	4.55907e-52	4.79805e-51	107.548
TAF11	-0.601114	5.77492	-16.411	4.62659e-52	4.86601e-51	107.533
USO1	-0.871317	6.50949	-16.4101	4.6776e-52	4.91654e-51	107.522
RRAGB	-0.619206	4.40828	-16.4097	4.69838e-52	4.93524e-51	107.518
XPA	-0.645893	4.73538	-16.4096	4.70492e-52	4.93897e-51	107.516
PHF3	-0.869735	5.30372	-16.409	4.74024e-52	4.9729e-51	107.509
MRPL30	-0.520524	4.61298	-16.4082	4.78672e-52	5.01848e-51	107.499
ARFIP2	-0.504509	4.97908	-16.4081	4.7939e-52	5.02281e-51	107.498
ZNF180	-0.556689	3.03488	-16.4048	4.98909e-52	5.22402e-51	107.458
SHROOM4	-1.02679	3.98707	-16.4039	5.04592e-52	5.28018e-51	107.447
RRP1B	-0.615108	4.28955	-16.4007	5.24288e-52	5.48282e-51	107.409
LEMD3	-0.65931	4.56281	-16.3968	5.49808e-52	5.74606e-51	107.361
ADAM17	-0.846562	4.40182	-16.3964	5.52738e-52	5.77304e-51	107.356
UBB	-0.689269	9.91929	-16.3928	5.77732e-52	6.03028e-51	107.312
FYTTD1	-0.72873	5.06283	-16.3917	5.85347e-52	6.10591e-51	107.299
PAFAH2	-0.611568	4.57023	-16.3886	6.07387e-52	6.33182e-51	107.262
PFKL	-0.788505	7.12171	-16.3879	6.13101e-52	6.38737e-51	107.253
VPS35	-0.7199	5.84544	-16.3864	6.24441e-52	6.50141e-51	107.235
KDELC2	-0.923574	5.78805	-16.3862	6.25461e-52	6.50794e-51	107.233
ABCF2	-0.586426	5.20145	-16.3848	6.36434e-52	6.61796e-51	107.216
PTP4A1	-0.949973	6.14185	-16.3835	6.46799e-52	6.72151e-51	107.2
PNRC2	-0.709719	6.51348	-16.3809	6.67336e-52	6.93057e-51	107.169
MRPL19	-0.641332	4.65037	-16.3761	7.07591e-52	7.34403e-51	107.11
WDR35	-0.785532	4.07312	-16.3729	7.35416e-52	7.62804e-51	107.072
AKAP11	-0.891522	4.71453	-16.3716	7.46936e-52	7.74268e-51	107.057
SURF6	-0.621857	4.55453	-16.3711	7.51976e-52	7.79004e-51	107.05
BICD2	-0.639125	4.69353	-16.367	7.90307e-52	8.18201e-51	107
LSM11	-0.585538	2.67751	-16.3651	8.0888e-52	8.36905e-51	106.977
SYNJ1	-0.718438	3.44077	-16.3636	8.23155e-52	8.51143e-51	106.96
NDRG3	-0.580391	5.61932	-16.3628	8.31611e-52	8.59348e-51	106.95
SDAD1	-0.727359	4.68917	-16.3622	8.3776e-52	8.65163e-51	106.942
AFG3L2	-0.823861	5.79745	-16.3618	8.41567e-52	8.68552e-51	106.938
CAMK1	-0.706748	4.46199	-16.3579	8.82968e-52	9.10712e-51	106.89
ENOPH1	-0.636432	5.96865	-16.3544	9.20502e-52	9.483e-51	106.849
SRPK1	-0.696159	4.23709	-16.3544	9.20557e-52	9.483e-51	106.849
IARS	-0.78894	5.73121	-16.3527	9.40523e-52	9.68265e-51	106.827
COG8	-0.56368	3.87141	-16.3524	9.43462e-52	9.70687e-51	106.824
AZI2	-0.6991	3.37056	-16.3476	1.0002e-51	1.02842e-50	106.766
B3GALNT1	-0.997833	4.82105	-16.3463	1.01645e-51	1.04449e-50	106.75
CANT1	-0.682343	5.10574	-16.3462	1.01716e-51	1.04457e-50	106.749
COQ7	-0.518201	4.42675	-16.3403	1.09281e-51	1.12156e-50	106.678
RECK	-0.808998	3.51192	-16.3388	1.11348e-51	1.14206e-50	106.659
BRAF	-0.702488	4.18665	-16.3368	1.14047e-51	1.16902e-50	106.636
AAMP	-0.668294	6.78006	-16.336	1.15241e-51	1.18053e-50	106.625
ZNF569	-0.705882	2.72004	-16.3341	1.17801e-51	1.206e-50	106.603
ATF2	-0.695658	5.51835	-16.3339	1.18125e-51	1.20857e-50	106.601
PDPK1	-0.661316	3.83171	-16.3328	1.19764e-51	1.22458e-50	106.587
ZNF346	-0.544863	3.57512	-16.3309	1.22503e-51	1.25182e-50	106.565
STOML2	-0.674846	7.09417	-16.3275	1.27779e-51	1.30492e-50	106.523
C17orf75	-0.571384	3.90637	-16.3251	1.31532e-51	1.34243e-50	106.494
TRIM24	-0.596979	3.62721	-16.3248	1.31888e-51	1.34522e-50	106.491
C1D	-0.726233	3.92955	-16.3247	1.32168e-51	1.34726e-50	106.489
PHF10	-0.721329	5.22801	-16.3228	1.35218e-51	1.37749e-50	106.466
ACLY	-1.05193	8.06809	-16.32	1.39885e-51	1.42416e-50	106.433
VDAC2	-0.670149	6.64455	-16.317	1.45142e-51	1.47677e-50	106.396
MBD5	-0.638013	3.08032	-16.3144	1.49754e-51	1.52276e-50	106.365
APOOL	-0.826449	3.88756	-16.3119	1.54382e-51	1.56885e-50	106.334
PRDX3	-0.844901	7.37402	-16.3112	1.55746e-51	1.58174e-50	106.326
KDM4A	-0.644853	4.862	-16.3102	1.57548e-51	1.59906e-50	106.314
PSMD2	-0.674687	6.54889	-16.3089	1.60095e-51	1.62392e-50	106.298
SLC17A5	-0.913395	5.41252	-16.3014	1.75306e-51	1.77712e-50	106.208
PDIA6	-1.05243	7.14357	-16.2995	1.79376e-51	1.81727e-50	106.185
MBD1	-0.611159	4.97932	-16.2984	1.8191e-51	1.84181e-50	106.171
PRKRA	-0.514779	5.11469	-16.2982	1.82362e-51	1.84525e-50	106.169
VKORC1L1	-0.72512	4.51423	-16.2963	1.86549e-51	1.88647e-50	106.146
SERINC3	-0.716168	7.2062	-16.2927	1.94893e-51	1.96965e-50	106.103
SHPRH	-0.670222	2.58914	-16.29	2.01427e-51	2.03444e-50	106.07
SLC30A6	-0.709294	4.63253	-16.2884	2.05233e-51	2.07161e-50	106.051
NRF1	-0.479495	3.95431	-16.2859	2.11517e-51	2.13374e-50	106.021
SCYL3	-0.566726	3.14991	-16.2857	2.12029e-51	2.1376e-50	106.019
ARL3	-0.736503	4.9484	-16.2843	2.15675e-51	2.17304e-50	106.002
BBS2	-0.584409	4.66439	-16.2842	2.16047e-51	2.17546e-50	106
C12orf49	-0.960406	4.727	-16.2838	2.17051e-51	2.18424e-50	105.996
USP33	-0.649795	5.24802	-16.2814	2.23413e-51	2.2469e-50	105.967
BCORL1	-0.702873	3.06602	-16.2786	2.31165e-51	2.32345e-50	105.933
UBE3B	-0.545779	4.32407	-16.2777	2.33604e-51	2.34653e-50	105.923
AASDHPPT	-0.72458	4.95983	-16.2763	2.3776e-51	2.38635e-50	105.905
ZNF821	-0.616933	3.01548	-16.2762	2.37856e-51	2.38635e-50	105.905
KEAP1	-0.517585	5.96689	-16.2732	2.46818e-51	2.47476e-50	105.868
PRKD3	-0.83021	4.28574	-16.2689	2.60014e-51	2.6055e-50	105.816
RXRB	-0.604682	5.3187	-16.2681	2.62406e-51	2.62788e-50	105.807
MBIP	-0.799743	4.00131	-16.268	2.62839e-51	2.63061e-50	105.805
SLC12A2	-0.979838	3.7265	-16.2677	2.63982e-51	2.64046e-50	105.801
ACADM	-1.1569	5.90317	-16.2654	2.71306e-51	2.71208e-50	105.774
EXOC4	-0.679086	5.2548	-16.2653	2.71631e-51	2.71369e-50	105.773
TMCO3	-0.893329	4.68985	-16.2632	2.78783e-51	2.78345e-50	105.747
GPN2	-0.544149	4.25254	-16.2627	2.80161e-51	2.79553e-50	105.742
BMPR1A	-0.658052	3.57826	-16.2626	2.80806e-51	2.80027e-50	105.74
LAS1L	-0.495069	4.87558	-16.2625	2.81075e-51	2.80127e-50	105.739
TSG101	-0.595435	5.87215	-16.2593	2.92129e-51	2.90968e-50	105.7
ZNF181	-0.64475	3.31716	-16.256	3.04111e-51	3.0272e-50	105.66
ACTR6	-0.680408	4.3646	-16.2552	3.06822e-51	3.05235e-50	105.651
GSPT1	-0.667204	5.54662	-16.2545	3.09502e-51	3.07717e-50	105.643
TDRD7	-0.707485	4.43483	-16.2541	3.10941e-51	3.08962e-50	105.638
GORASP1	-0.536378	4.33184	-16.2533	3.14055e-51	3.11869e-50	105.628
MAP2K1	-0.685096	5.73851	-16.252	3.19182e-51	3.16769e-50	105.612
ADD3	-0.943632	6.23713	-16.2493	3.29736e-51	3.27048e-50	105.58
MTAP	-0.636952	3.31964	-16.2492	3.30328e-51	3.27438e-50	105.578
ESD	-0.725488	7.14128	-16.2477	3.36254e-51	3.33113e-50	105.56
TMEM87A	-0.701673	5.68126	-16.2472	3.38409e-51	3.35048e-50	105.554
TYW1	-0.557426	4.32995	-16.247	3.3887e-51	3.35303e-50	105.553
NCSTN	-0.630358	6.78041	-16.2458	3.43822e-51	3.39999e-50	105.538
ZC3H15	-0.715022	5.94782	-16.2428	3.56943e-51	3.52764e-50	105.501
MKL2	-0.789535	3.72466	-16.241	3.64641e-51	3.60156e-50	105.48
CERK	-0.865158	5.35497	-16.2398	3.69927e-51	3.6516e-50	105.465
BAG4	-0.648283	4.13135	-16.2395	3.71251e-51	3.66248e-50	105.462
DHX57	-0.56727	3.7596	-16.238	3.78148e-51	3.7283e-50	105.444
SMNDC1	-0.655408	4.34966	-16.2326	4.03649e-51	3.97735e-50	105.379
SLC39A7	-0.726126	6.82671	-16.2313	4.10084e-51	4.03835e-50	105.363
TFB2M	-0.750833	4.56384	-16.2307	4.13101e-51	4.06564e-50	105.356
PPP1R15B	-0.933075	5.87734	-16.2304	4.14375e-51	4.07575e-50	105.353
ZFYVE21	-0.57941	4.3585	-16.2255	4.40048e-51	4.3257e-50	105.293
FAF2	-0.632412	5.77532	-16.2236	4.4999e-51	4.4208e-50	105.271
PRKAB2	-0.804065	4.16575	-16.2233	4.51577e-51	4.43377e-50	105.267
ZNF615	-0.844909	3.55271	-16.2227	4.55162e-51	4.46631e-50	105.259
WDR26	-0.655209	5.3119	-16.2211	4.6385e-51	4.54886e-50	105.24
DHX36	-0.669692	4.17313	-16.2208	4.65747e-51	4.56476e-50	105.236
MTMR6	-0.823216	4.86266	-16.2185	4.79066e-51	4.69252e-50	105.208
PAF1	-0.49223	6.27291	-16.2179	4.82456e-51	4.72293e-50	105.201
NUDCD1	-0.708575	3.88843	-16.2169	4.87998e-51	4.77436e-50	105.19
EIF3H	-0.656386	6.75991	-16.2154	4.96899e-51	4.85615e-50	105.172
VPS52	-0.60017	5.15083	-16.2154	4.96945e-51	4.85615e-50	105.172
RAP1GDS1	-0.611511	4.58015	-16.2152	4.98504e-51	4.86851e-50	105.169
SLC44A1	-0.770389	4.68989	-16.2142	5.04367e-51	4.92286e-50	105.157
CDC23	-0.65005	4.99012	-16.2135	5.08527e-51	4.96053e-50	105.149
KTI12	-0.544509	3.8061	-16.2124	5.1572e-51	5.02774e-50	105.135
MYLIP	-0.952089	5.80758	-16.2115	5.21007e-51	5.07629e-50	105.125
DCLRE1B	-0.640582	3.11227	-16.211	5.24487e-51	5.10719e-50	105.118
SKA2	-0.642399	4.83181	-16.2088	5.38241e-51	5.23803e-50	105.092
ODF2	-0.622411	4.39712	-16.2082	5.42233e-51	5.27378e-50	105.085
MIF4GD	-0.594275	5.15415	-16.2076	5.46449e-51	5.31166e-50	105.077
AP3D1	-0.617133	5.8781	-16.2073	5.483e-51	5.32653e-50	105.074
ZNF197	-0.545416	3.10741	-16.2072	5.49128e-51	5.33144e-50	105.073
SWAP70	-0.965704	5.57618	-16.2068	5.51478e-51	5.35112e-50	105.068
GZF1	-0.561112	3.72224	-16.2064	5.54446e-51	5.37676e-50	105.063
PPIL4	-0.738339	5.05575	-16.205	5.64049e-51	5.46668e-50	105.046
BAZ1B	-0.702664	5.7246	-16.2035	5.74041e-51	5.56027e-50	105.028
AGPAT5	-0.917196	5.25641	-16.2015	5.88441e-51	5.69641e-50	105.004
NRIP1	-0.996279	5.066	-16.2005	5.95087e-51	5.75738e-50	104.993
ZNF280D	-0.63697	3.64727	-16.1994	6.03526e-51	5.83561e-50	104.979
ZNF17	-0.552511	3.10355	-16.1973	6.18832e-51	5.98011e-50	104.954
STAMBP	-0.58517	4.65735	-16.1972	6.19785e-51	5.98583e-50	104.952
MCPH1	-0.570627	3.23155	-16.1951	6.35195e-51	6.13108e-50	104.928
DNAJA1	-0.847668	7.37515	-16.1948	6.3771e-51	6.15177e-50	104.924
ROCK1	-0.87835	4.70531	-16.1918	6.61293e-51	6.37554e-50	104.888
NAIF1	-0.434747	3.04757	-16.1908	6.69732e-51	6.45314e-50	104.875
OPA1	-0.692317	5.0176	-16.1899	6.76582e-51	6.51535e-50	104.865
EHBP1	-0.979063	4.98276	-16.1879	6.93308e-51	6.67253e-50	104.841
RPS6KC1	-0.634094	3.87086	-16.1873	6.9842e-51	6.71749e-50	104.833
CCNT1	-0.69036	4.58797	-16.1873	6.98791e-51	6.71749e-50	104.833
ZBTB33	-0.741926	4.28322	-16.1869	7.02062e-51	6.74502e-50	104.828
MKRN2	-0.565944	4.66446	-16.1768	7.92588e-51	7.60816e-50	104.708
CTNS	-0.564539	4.41348	-16.1768	7.92823e-51	7.60816e-50	104.707
VPS36	-0.716363	5.21741	-16.1741	8.19272e-51	7.85741e-50	104.675
SCFD2	-0.571958	4.44187	-16.1734	8.2607e-51	7.91802e-50	104.666
REXO4	-0.586	4.99546	-16.1731	8.29339e-51	7.94475e-50	104.663
RAD21	-0.777923	6.11625	-16.1685	8.76805e-51	8.3946e-50	104.607
PPP4R1	-0.62245	5.17362	-16.1679	8.83404e-51	8.45288e-50	104.6
C1orf74	-0.600034	2.44706	-16.1654	9.09959e-51	8.70194e-50	104.57
APPL2	-0.743024	5.11216	-16.1614	9.54823e-51	9.1257e-50	104.522
CYTH3	-0.763365	4.37056	-16.1583	9.91512e-51	9.47089e-50	104.485
GNA12	-0.718483	4.92141	-16.1542	1.04262e-50	9.95336e-50	104.435
TRIM27	-0.521234	4.76146	-16.1533	1.05321e-50	1.00487e-49	104.425
ADAM10	-0.777419	5.47598	-16.1514	1.07838e-50	1.02828e-49	104.401
TBL1X	-0.901044	5.3276	-16.1511	1.08217e-50	1.03131e-49	104.398
WASL	-0.776223	6.09643	-16.1491	1.10877e-50	1.05604e-49	104.374
ANKMY2	-0.744326	5.12544	-16.1465	1.14333e-50	1.08834e-49	104.343
UPF1	-0.63794	5.2604	-16.1457	1.15468e-50	1.09851e-49	104.333
CDC42BPA	-0.910207	4.84841	-16.1456	1.1556e-50	1.09875e-49	104.333
GPR107	-0.739191	5.45513	-16.144	1.17868e-50	1.12005e-49	104.313
PGAM1	-0.968223	7.1531	-16.1432	1.18978e-50	1.12995e-49	104.304
UTP23	-0.61045	3.74765	-16.1416	1.21356e-50	1.15187e-49	104.284
PAFAH1B2	-0.568819	5.66631	-16.1415	1.2144e-50	1.15201e-49	104.283
SURF4	-0.675003	7.4816	-16.1406	1.22758e-50	1.16385e-49	104.273
TOP1	-0.759466	6.28569	-16.1398	1.23985e-50	1.17481e-49	104.263
UBR2	-0.690006	4.89515	-16.1367	1.28662e-50	1.21842e-49	104.226
SPG20	-0.857361	5.7713	-16.1359	1.30053e-50	1.23089e-49	104.215
ZNF384	-0.706211	4.58696	-16.1346	1.31963e-50	1.24825e-49	104.201
SLC10A7	-0.550678	2.9131	-16.1281	1.42743e-50	1.34945e-49	104.123
USP7	-0.563738	5.55388	-16.1274	1.4395e-50	1.36008e-49	104.114
LYRM2	-0.641443	3.85817	-16.1255	1.47382e-50	1.39171e-49	104.091
PLEKHA2	-0.953216	6.11027	-16.1229	1.52091e-50	1.43536e-49	104.059
RPIA	-0.583974	4.61032	-16.1222	1.53285e-50	1.44581e-49	104.052
TNPO3	-0.65722	5.48793	-16.1221	1.53526e-50	1.44723e-49	104.05
CLNS1A	-0.553618	5.56553	-16.1221	1.53611e-50	1.44723e-49	104.05
ZNF543	-0.617177	3.00202	-16.1218	1.54161e-50	1.45159e-49	104.046
NCL	-0.724492	7.63609	-16.1217	1.54281e-50	1.45189e-49	104.045
OPA3	-0.593208	3.79256	-16.121	1.55556e-50	1.46305e-49	104.037
MPRIP	-0.803416	5.13589	-16.1207	1.56258e-50	1.46882e-49	104.033
PTBP1	-0.515011	6.80992	-16.1205	1.56596e-50	1.47116e-49	104.03
NSFL1C	-0.491991	5.57008	-16.1201	1.57381e-50	1.4777e-49	104.025
RNF138	-0.741656	4.24021	-16.1173	1.62757e-50	1.52731e-49	103.992
DENND4C	-0.922085	5.03205	-16.1161	1.65012e-50	1.5476e-49	103.978
CPPED1	-0.668089	5.05964	-16.1135	1.70283e-50	1.59613e-49	103.947
NFRKB	-0.604152	4.2059	-16.1133	1.70655e-50	1.5987e-49	103.945
WDR46	-0.576547	5.27912	-16.1112	1.75053e-50	1.63898e-49	103.92
SENP2	-0.594076	4.20417	-16.1077	1.82745e-50	1.71003e-49	103.877
RNASEH1	-0.638004	3.99962	-16.1058	1.86982e-50	1.74869e-49	103.854
ITGB1	-1.05895	8.17882	-16.104	1.91118e-50	1.78636e-49	103.832
PPAT	-0.716095	3.44231	-16.1016	1.96606e-50	1.83639e-49	103.804
TAF1	-0.709616	4.06279	-16.1016	1.96693e-50	1.83639e-49	103.804
CAPN2	-0.653927	6.60543	-16.1	2.00562e-50	1.87146e-49	103.784
KIAA0141	-0.563496	5.45669	-16.0989	2.03143e-50	1.89448e-49	103.772
ZNF324	-0.445769	2.69565	-16.097	2.07754e-50	1.93638e-49	103.749
GALNT1	-0.828974	5.67863	-16.0959	2.1062e-50	1.96199e-49	103.736
SLC35A5	-0.789827	4.9449	-16.0954	2.11788e-50	1.97176e-49	103.73
SUGT1	-0.628384	4.40902	-16.0923	2.20053e-50	2.04756e-49	103.692
VBP1	-0.726509	5.67708	-16.0919	2.20969e-50	2.05492e-49	103.688
PPP3CB	-0.653754	4.89036	-16.0911	2.23091e-50	2.07349e-49	103.678
FOXJ2	-0.673661	4.25113	-16.091	2.23342e-50	2.07466e-49	103.677
NDEL1	-0.662409	4.62623	-16.0874	2.33242e-50	2.16541e-49	103.634
SLC4A1AP	-0.593925	4.74882	-16.0873	2.33644e-50	2.16792e-49	103.633
TSHZ1	-0.971877	4.50154	-16.0867	2.35229e-50	2.1814e-49	103.626
TAF1B	-0.74971	4.01788	-16.086	2.37245e-50	2.19887e-49	103.617
RAPGEF1	-0.805287	5.81256	-16.0849	2.40562e-50	2.22836e-49	103.603
USP48	-0.594852	4.51141	-16.0846	2.41389e-50	2.23478e-49	103.6
GTPBP4	-0.583639	4.28218	-16.0828	2.46759e-50	2.28237e-49	103.578
ZCCHC11	-0.699778	3.54265	-16.0828	2.46806e-50	2.28237e-49	103.578
VRK1	-0.588985	3.51472	-16.0804	2.54033e-50	2.34789e-49	103.549
PDS5A	-0.650532	5.31742	-16.0787	2.59114e-50	2.39351e-49	103.53
SETBP1	-0.87084	3.5202	-16.0786	2.59648e-50	2.39711e-49	103.528
EPHB4	-1.03527	4.83657	-16.0783	2.60393e-50	2.40265e-49	103.525
RAD51C	-0.506694	3.24	-16.0769	2.6494e-50	2.44324e-49	103.507
RAB38	-0.866867	4.5569	-16.073	2.77747e-50	2.55991e-49	103.461
SPG21	-0.554972	6.23817	-16.0711	2.84005e-50	2.61613e-49	103.438
TERF1	-0.661216	3.90367	-16.0687	2.92493e-50	2.69282e-49	103.409
MRPS5	-0.433403	5.07774	-16.068	2.94987e-50	2.71427e-49	103.401
TMEM168	-0.625009	4.11549	-16.0679	2.95272e-50	2.71539e-49	103.4
AKIRIN1	-0.845019	5.52113	-16.0653	3.0466e-50	2.80017e-49	103.369
YIPF5	-0.849251	5.9778	-16.0647	3.06967e-50	2.8198e-49	103.361
RER1	-0.482907	5.85532	-16.0641	3.08987e-50	2.83678e-49	103.355
GMEB1	-0.549319	3.17205	-16.064	3.09422e-50	2.8392e-49	103.353
PRPF40A	-0.732011	5.08632	-16.0635	3.1137e-50	2.85549e-49	103.347
ZBTB42	-0.963944	3.74018	-16.0613	3.19636e-50	2.92967e-49	103.321
PPP2R2A	-0.666321	4.63211	-16.0606	3.22277e-50	2.95224e-49	103.313
TRAPPC10	-0.673981	3.39792	-16.0593	3.27255e-50	2.99618e-49	103.297
KLHL18	-0.544294	3.1155	-16.0562	3.40109e-50	3.11215e-49	103.259
NCOA4	-0.941108	7.79044	-16.056	3.40607e-50	3.11498e-49	103.258
BOD1	-0.695419	6.30814	-16.0543	3.47772e-50	3.17875e-49	103.237
SLC36A4	-0.631467	2.98228	-16.0531	3.5301e-50	3.22485e-49	103.222
MFSD8	-0.682193	4.09838	-16.0495	3.68602e-50	3.36542e-49	103.179
ATP11B	-0.848793	4.81842	-16.0493	3.69161e-50	3.36867e-49	103.178
MED14	-0.70842	4.53998	-16.0478	3.75941e-50	3.42865e-49	103.16
PDCD11	-0.597385	4.33893	-16.0449	3.89499e-50	3.55034e-49	103.124
DPP8	-0.671721	4.2594	-16.0445	3.91221e-50	3.56408e-49	103.12
NEO1	-0.879846	5.23995	-16.0439	3.94235e-50	3.58956e-49	103.112
TTC7B	-0.641668	2.89286	-16.0434	3.96518e-50	3.60836e-49	103.107
AKT2	-0.529825	4.81434	-16.0425	4.0112e-50	3.64823e-49	103.095
CCDC117	-0.663826	2.84208	-16.0397	4.14436e-50	3.76726e-49	103.063
UNC50	-0.608863	5.44313	-16.0389	4.18815e-50	3.80498e-49	103.052
DLG3	-0.570279	4.15753	-16.0373	4.26984e-50	3.87707e-49	103.033
DHX16	-0.606842	5.05247	-16.0357	4.34906e-50	3.94684e-49	103.015
L3MBTL2	-0.518308	4.53566	-16.0356	4.35781e-50	3.95176e-49	103.013
DHRS4	-0.875646	4.71776	-16.0355	4.35926e-50	3.95176e-49	103.012
TM7SF3	-0.991462	6.9368	-16.0355	4.36216e-50	3.95222e-49	103.012
DBR1	-0.605482	4.18064	-16.0306	4.62449e-50	4.18761e-49	102.954
TBCE	-0.563363	4.92869	-16.0295	4.69044e-50	4.245e-49	102.939
WASF2	-0.849252	6.58348	-16.026	4.89136e-50	4.42442e-49	102.898
TBCEL	-0.634295	3.8731	-16.0213	5.17663e-50	4.6799e-49	102.841
BPTF	-0.803001	4.51839	-16.02	5.25383e-50	4.74709e-49	102.827
IMPDH2	-0.634873	6.72804	-16.0185	5.3539e-50	4.83488e-49	102.808
PRMT1	-0.530142	6.03151	-16.0184	5.35723e-50	4.83525e-49	102.807
ALG9	-0.429624	3.08045	-16.018	5.38449e-50	4.85719e-49	102.802
SLC39A1	-0.695935	7.29094	-16.0163	5.49462e-50	4.95384e-49	102.782
PGAP1	-0.794918	2.6855	-16.0123	5.76404e-50	5.19392e-49	102.735
ANKS1A	-0.901736	4.53347	-16.0122	5.7765e-50	5.2023e-49	102.732
URB2	-0.687437	2.75692	-16.0113	5.83513e-50	5.25225e-49	102.722
ENDOD1	-0.935651	5.97246	-16.0092	5.98373e-50	5.38308e-49	102.697
BANP	-0.426363	2.82139	-16.006	6.2236e-50	5.59583e-49	102.658
C5orf24	-0.809124	5.64902	-16.0054	6.26564e-50	5.63057e-49	102.652
KHSRP	-0.597392	6.31067	-16.003	6.44551e-50	5.78906e-49	102.623
DYNC1LI1	-0.520027	4.25326	-16.0025	6.49021e-50	5.82605e-49	102.617
POT1	-0.739404	4.41441	-16.0007	6.62689e-50	5.94551e-49	102.596
CDKL1	-0.802423	2.57596	-16.0003	6.66165e-50	5.97346e-49	102.591
PSPC1	-0.546045	4.8831	-15.9951	7.09481e-50	6.35843e-49	102.528
MAX	-0.507765	5.47969	-15.9933	7.24828e-50	6.49245e-49	102.507
TCEAL8	-0.707279	7.03919	-15.991	7.44655e-50	6.66643e-49	102.48
EIF4EBP2	-0.840502	6.8318	-15.9895	7.58784e-50	6.78925e-49	102.461
TM2D1	-0.68487	4.3585	-15.9889	7.64361e-50	6.83545e-49	102.454
PIK3CA	-0.809253	3.9717	-15.9882	7.70491e-50	6.88655e-49	102.446
PTCD2	-0.536136	2.51578	-15.9855	7.95982e-50	7.11055e-49	102.414
CLMN	-1.02634	3.90608	-15.9842	8.08164e-50	7.21547e-49	102.398
POLR3A	-0.532219	3.54656	-15.9826	8.23995e-50	7.35285e-49	102.379
TBC1D10A	-0.587857	3.57473	-15.9819	8.3067e-50	7.40841e-49	102.371
GTF2B	-0.583547	5.28074	-15.9788	8.62887e-50	7.69159e-49	102.333
ADNP	-0.598366	5.65799	-15.9784	8.66477e-50	7.71944e-49	102.329
CREBBP	-0.726362	4.7035	-15.9775	8.76727e-50	7.80655e-49	102.317
MBLAC2	-0.589567	2.59441	-15.9772	8.79283e-50	7.82509e-49	102.315
AP3M1	-0.731132	4.77073	-15.9765	8.86271e-50	7.88305e-49	102.307
SLC12A4	-0.745624	5.29975	-15.9764	8.87725e-50	7.89174e-49	102.305
TANC1	-0.783078	3.94544	-15.9756	8.96845e-50	7.96853e-49	102.295
GTF3C3	-0.60808	4.18153	-15.9753	8.99477e-50	7.98762e-49	102.292
FCHSD2	-0.744471	5.01634	-15.9739	9.14698e-50	8.11843e-49	102.275
TTC30B	-0.752989	3.42574	-15.9729	9.25819e-50	8.21273e-49	102.263
BRD7	-0.534673	4.71833	-15.9729	9.26421e-50	8.21367e-49	102.263
COG5	-0.715815	4.2066	-15.9705	9.52996e-50	8.44476e-49	102.235
UBR5	-0.717841	4.69448	-15.97	9.59212e-50	8.4953e-49	102.228
OAZ2	-0.68472	5.9539	-15.9696	9.63993e-50	8.53306e-49	102.223
B3GNT2	-0.795843	5.76797	-15.9672	9.92124e-50	8.77738e-49	102.195
NOC3L	-0.709726	4.23431	-15.9656	1.01125e-49	8.94181e-49	102.176
ANGEL1	-0.65483	3.88111	-15.9632	1.04104e-49	9.20033e-49	102.147
PRPF4B	-0.729067	5.07253	-15.9614	1.06278e-49	9.38745e-49	102.126
RCBTB1	-0.816534	4.67088	-15.9577	1.11129e-49	9.81069e-49	102.082
RBL2	-0.878443	5.43266	-15.957	1.12125e-49	9.89332e-49	102.073
C14orf166	-0.520911	5.36163	-15.9567	1.12445e-49	9.91626e-49	102.07
HEATR5B	-0.747844	4.56067	-15.954	1.16233e-49	1.02449e-48	102.037
ASTE1	-0.54408	3.37173	-15.9538	1.16479e-49	1.0261e-48	102.035
RPE	-0.720528	5.05097	-15.9529	1.17729e-49	1.03656e-48	102.024
DALRD3	-0.599855	4.16961	-15.9497	1.22376e-49	1.07691e-48	101.986
ALG11	-0.640852	2.57596	-15.9484	1.24306e-49	1.09331e-48	101.97
AGAP1	-0.801626	3.95939	-15.9454	1.28791e-49	1.13215e-48	101.935
DOLK	-0.61065	4.61491	-15.9453	1.28934e-49	1.13281e-48	101.934
LAMP2	-0.815293	7.21398	-15.9445	1.30207e-49	1.14339e-48	101.924
MAML2	-1.04839	5.12636	-15.9406	1.36512e-49	1.19812e-48	101.877
CNOT7	-0.717877	5.0556	-15.9395	1.38366e-49	1.21375e-48	101.864
AKR7A2	-0.948891	6.85863	-15.9388	1.39422e-49	1.22237e-48	101.856
GIGYF2	-0.728911	4.816	-15.936	1.44314e-49	1.26458e-48	101.822
TCTN3	-0.646232	6.08668	-15.9309	1.53349e-49	1.34304e-48	101.761
ARFIP1	-0.63299	4.9851	-15.9302	1.54565e-49	1.35298e-48	101.754
ATRX	-0.750531	4.43289	-15.9287	1.57479e-49	1.37775e-48	101.735
PJA2	-0.958562	7.04071	-15.9264	1.61881e-49	1.41552e-48	101.708
PHF13	-0.660329	4.16182	-15.9253	1.63988e-49	1.43319e-48	101.695
NEK7	-0.866379	5.58267	-15.9248	1.6493e-49	1.44065e-48	101.689
SMAD1	-0.836491	3.52972	-15.9246	1.6531e-49	1.44321e-48	101.687
CDADC1	-0.67828	3.60075	-15.9235	1.67641e-49	1.4628e-48	101.673
KLF10	-1.21869	6.50129	-15.9208	1.73081e-49	1.50946e-48	101.641
FBXO11	-0.77717	4.20693	-15.9171	1.8093e-49	1.57708e-48	101.597
ARSK	-0.751059	3.46051	-15.9117	1.9308e-49	1.68211e-48	101.532
RNF185	-0.671632	5.67892	-15.9079	2.02085e-49	1.75963e-48	101.487
SIK2	-0.792398	5.02733	-15.907	2.04342e-49	1.77835e-48	101.476
ZC3H12C	-0.724367	3.25254	-15.9068	2.04651e-49	1.78009e-48	101.475
CAB39	-0.777907	5.85617	-15.9064	2.05745e-49	1.78867e-48	101.469
ZNF764	-0.506015	3.48693	-15.9014	2.18377e-49	1.8975e-48	101.41
NFX1	-0.642087	4.89553	-15.9003	2.21407e-49	1.92282e-48	101.396
GFM2	-0.735778	4.69271	-15.8999	2.2234e-49	1.9299e-48	101.392
CDC14B	-0.811182	3.64151	-15.8982	2.26936e-49	1.96877e-48	101.372
RSF1	-0.699477	3.91696	-15.895	2.35922e-49	2.04565e-48	101.333
CDK2	-0.638824	4.45178	-15.8925	2.43105e-49	2.10682e-48	101.303
PI4KA	-0.721049	4.59256	-15.8901	2.50165e-49	2.16688e-48	101.275
TAF9B	-0.799044	5.5628	-15.8897	2.51297e-49	2.17554e-48	101.27
RRAGA	-0.719155	7.49147	-15.8891	2.53044e-49	2.18952e-48	101.263
EIF1AD	-0.470332	4.62204	-15.8814	2.77699e-49	2.4016e-48	101.171
HMGB1	-0.622253	6.48406	-15.8807	2.79967e-49	2.41994e-48	101.163
POLR1E	-0.760445	4.87413	-15.8785	2.87397e-49	2.48287e-48	101.137
PDXDC1	-0.658684	5.70637	-15.8784	2.87928e-49	2.48522e-48	101.135
ARF3	-0.577098	7.1226	-15.8783	2.8797e-49	2.48522e-48	101.135
KIF1C	-0.701961	5.55628	-15.8773	2.91569e-49	2.51497e-48	101.123
HPS6	-0.583265	4.63959	-15.8682	3.25064e-49	2.80243e-48	101.014
MSH3	-0.711173	4.38378	-15.8623	3.49149e-49	3.0085e-48	100.943
RNF145	-0.842315	6.25901	-15.8524	3.92674e-49	3.38178e-48	100.827
BMS1	-0.557497	4.62561	-15.8517	3.96058e-49	3.40914e-48	100.818
TTC30A	-0.815433	3.75173	-15.8473	4.17473e-49	3.59161e-48	100.766
BCDIN3D	-0.461438	2.62539	-15.8399	4.56371e-49	3.92422e-48	100.677
PRPF6	-0.561236	7.02215	-15.8398	4.5701e-49	3.92768e-48	100.676
NLRX1	-0.590664	4.09023	-15.8338	4.90699e-49	4.21502e-48	100.605
ANAPC1	-0.584931	3.06072	-15.8327	4.9711e-49	4.26787e-48	100.592
GMNN	-0.644428	4.13179	-15.8319	5.01919e-49	4.30692e-48	100.582
ALAD	-0.816513	5.21709	-15.8294	5.17136e-49	4.4352e-48	100.553
RBM4B	-0.532942	4.06344	-15.8272	5.31465e-49	4.55573e-48	100.526
C7orf26	-0.497869	4.80346	-15.8271	5.32074e-49	4.55859e-48	100.524
CCDC121	-0.662675	2.83964	-15.8244	5.49239e-49	4.70322e-48	100.493
CHIC1	-0.686618	3.65492	-15.8243	5.49633e-49	4.70415e-48	100.492
SCARB2	-0.746588	7.40247	-15.8237	5.54126e-49	4.74015e-48	100.484
MED21	-0.734515	4.92527	-15.8227	5.6042e-49	4.79152e-48	100.473
CHERP	-0.600802	4.16757	-15.822	5.65459e-49	4.83211e-48	100.464
RNF146	-0.692045	5.27172	-15.8197	5.80707e-49	4.95984e-48	100.437
WDR1	-0.607268	7.05808	-15.8162	6.05786e-49	5.17137e-48	100.395
ZMYM3	-0.597027	4.35193	-15.8159	6.08031e-49	5.18786e-48	100.392
ATG4C	-0.691464	4.21685	-15.8143	6.19503e-49	5.28302e-48	100.373
ZNF425	-0.484941	1.83085	-15.8118	6.38384e-49	5.44123e-48	100.343
STAM	-0.656158	4.84281	-15.8116	6.39833e-49	5.45077e-48	100.341
C5orf51	-0.643291	4.6098	-15.8099	6.53014e-49	5.5602e-48	100.321
SH3BP4	-0.957292	5.04277	-15.8044	6.97783e-49	5.93833e-48	100.255
TIMP3	-1.46701	5.19013	-15.8042	6.99451e-49	5.94947e-48	100.252
YPEL1	-0.579014	2.23318	-15.8029	7.09971e-49	6.03585e-48	100.238
NAB1	-0.787122	5.52914	-15.8017	7.20528e-49	6.12245e-48	100.223
SMAD3	-0.69589	4.90817	-15.8009	7.2713e-49	6.17538e-48	100.214
SLC25A30	-0.911259	4.63774	-15.8006	7.30093e-49	6.19737e-48	100.21
NSDHL	-0.54496	5.12281	-15.7978	7.5506e-49	6.40601e-48	100.176
LDB1	-0.687746	6.05214	-15.7971	7.61641e-49	6.45853e-48	100.168
ZNF720	-0.50697	2.77472	-15.7964	7.67582e-49	6.50557e-48	100.16
PIGC	-0.483024	4.29431	-15.7957	7.73704e-49	6.5541e-48	100.152
ATF6B	-0.622223	6.23307	-15.7951	7.79555e-49	6.60029e-48	100.145
TNFRSF10A	-0.882063	4.12192	-15.794	7.89829e-49	6.68385e-48	100.132
RNF103	-0.543226	4.29449	-15.7928	8.00914e-49	6.77419e-48	100.118
INTS9	-0.483982	3.79257	-15.7918	8.10941e-49	6.8555e-48	100.105
TFE3	-0.580617	5.65324	-15.7904	8.24214e-49	6.96414e-48	100.089
PTPN4	-0.629733	3.1287	-15.7903	8.26133e-49	6.9768e-48	100.087
RCBTB2	-0.915794	5.8728	-15.7875	8.53522e-49	7.20442e-48	100.055
MMS19	-0.535733	5.1262	-15.7867	8.61947e-49	7.27182e-48	100.045
UNG	-0.575205	5.53027	-15.786	8.68764e-49	7.3256e-48	100.037
ZNF609	-0.694115	3.86729	-15.7852	8.7806e-49	7.40022e-48	100.026
IGF2R	-0.903074	5.72202	-15.7848	8.81803e-49	7.42798e-48	100.022
PRKAG1	-0.553354	5.60881	-15.7836	8.9427e-49	7.52917e-48	100.008
GPATCH3	-0.514132	4.22597	-15.7833	8.97347e-49	7.55123e-48	100.005
MBTD1	-0.703401	3.79546	-15.7831	8.99918e-49	7.56901e-48	100.002
ARMC10	-0.579542	5.09189	-15.7826	9.05017e-49	7.60803e-48	99.9963
TBC1D15	-0.710913	4.84339	-15.7794	9.40369e-49	7.9012e-48	99.9582
TMEM59	-0.685603	7.05007	-15.771	1.04022e-48	8.73573e-48	99.8578
RELA	-0.540195	5.66881	-15.7709	1.04109e-48	8.73859e-48	99.857
DYNC2H1	-0.843349	3.36527	-15.7679	1.0795e-48	9.05645e-48	99.821
ZNF614	-0.886047	3.35234	-15.7665	1.0973e-48	9.20108e-48	99.8047
SECISBP2	-0.703584	4.53629	-15.7655	1.10972e-48	9.30053e-48	99.7935
RASSF8	-0.845285	3.9152	-15.7629	1.1456e-48	9.59634e-48	99.7619
RPA2	-0.662321	6.08535	-15.7622	1.15458e-48	9.66672e-48	99.7541
MPDZ	-0.899164	3.91153	-15.7613	1.16694e-48	9.76523e-48	99.7435
ZMYM4	-0.649198	5.01	-15.7605	1.17894e-48	9.85956e-48	99.7333
PEF1	-0.50387	6.62408	-15.7604	1.17941e-48	9.85956e-48	99.7329
DNASE1L1	-0.571966	4.63635	-15.7598	1.18876e-48	9.93272e-48	99.7251
USP24	-0.658034	4.75967	-15.7597	1.19024e-48	9.94007e-48	99.7239
UNC119B	-0.92202	5.59755	-15.7593	1.1956e-48	9.97979e-48	99.7194
PIGW	-0.592618	3.14986	-15.7577	1.21876e-48	1.0168e-47	99.7003
CNBP	-0.636225	8.897	-15.7571	1.2269e-48	1.02308e-47	99.6937
NXT2	-0.719231	3.97382	-15.7566	1.23411e-48	1.02857e-47	99.6879
LRRC28	-0.501376	3.2557	-15.7525	1.29663e-48	1.08013e-47	99.6387
UBXN7	-0.745982	4.10877	-15.752	1.30445e-48	1.0861e-47	99.6327
DTWD2	-0.781975	3.33962	-15.7481	1.36675e-48	1.13693e-47	99.5864
STARD8	-1.00723	4.68402	-15.7481	1.36687e-48	1.13693e-47	99.5863
KRAS	-0.726223	4.3943	-15.7479	1.37029e-48	1.1392e-47	99.5838
LMAN2L	-0.604378	5.60694	-15.7468	1.38818e-48	1.1535e-47	99.5709
BTBD9	-0.58687	3.35194	-15.7457	1.40588e-48	1.16761e-47	99.5583
SON	-0.753657	6.14935	-15.7441	1.43269e-48	1.18929e-47	99.5395
TAF2	-0.720145	4.3372	-15.7426	1.46001e-48	1.21136e-47	99.5207
EIF3C	-0.653731	3.352	-15.7417	1.47438e-48	1.22266e-47	99.511
USP14	-0.638793	5.09064	-15.7402	1.501e-48	1.24412e-47	99.4932
STXBP3	-0.648238	5.18998	-15.7399	1.50626e-48	1.24785e-47	99.4897
LMBRD1	-0.914708	6.95244	-15.7358	1.58261e-48	1.31044e-47	99.4406
[truncated: 14,546 more rows]

## Sheet: S10
Table S10: Functional annotation of the DEGs between the PRMTClusters.
Go terms											KEGG pathways
ONTOLOGY	ID	Description	GeneRatio	BgRatio	pvalue	p.adjust	qvalue	geneID	Count		ID	Description	GeneRatio	BgRatio	pvalue	p.adjust	qvalue	geneID	Count
BP	GO:0003081	regulation of systemic arterial blood pressure by renin-angiotensin	9/294	23/18723	3.46214e-11	7.27814e-08	5.82145e-08	REN/AGTR1/ENPEP/SUCNR1/F2R/CPA3/ACE2/MME/F2RL1	9		hsa04512	ECM-receptor interaction	11/171	88/8142	2.00594e-06	0.000511513	0.000437083	HSPG2/ITGA2/VWF/FRAS1/CD36/ITGA6/THBS1/FREM2/ITGB1/LAMC1/ITGA4	11
BP	GO:0001991	regulation of systemic arterial blood pressure by circulatory renin-angiotensin	8/294	16/18723	3.87961e-11	7.27814e-08	5.82145e-08	REN/ENPEP/SUCNR1/F2R/CPA3/ACE2/MME/F2RL1	8		hsa04614	Renin-angiotensin system	6/171	23/8142	5.89909e-06	0.000752134	0.000642691	REN/AGTR1/ENPEP/CPA3/ACE2/MME	6
BP	GO:0015711	organic anion transport	26/294	354/18723	7.5568e-11	9.45104e-08	7.55945e-08	SLC5A8/SLC3A1/SLC22A12/SLC10A2/SLC16A9/LRP2/CYP4A11/GJA1/SLC16A12/SLC16A2/SLC4A4/CD36/SLC47A1/SLCO2A1/CA4/SLC22A11/EDN1/ACE2/SLC1A1/ITGB1/SLC16A4/STXBP1/SLCO4C1/SLC17A4/ABCG2/SLC25A24	26		hsa04510	Focal adhesion	15/171	201/8142	1.96154e-05	0.00166731	0.0014247	KDR/PDGFD/ITGA2/FLT1/VWF/ITGA6/THBS1/CTNNB1/CCND1/ITGB1/ARHGAP5/ILK/LAMC1/ITGA4/EGFR	15
BP	GO:0001990	regulation of systemic arterial blood pressure by hormone	10/294	37/18723	1.8741e-10	1.47211e-07	1.17747e-07	REN/AGTR1/ENPEP/SUCNR1/EDN1/F2R/CPA3/ACE2/MME/F2RL1	10		hsa05412	Arrhythmogenic right ventricular cardiomyopathy	9/171	77/8142	3.05041e-05	0.00194463	0.00166167	GJA1/ITGA2/DSG2/ITGA6/CTNNB1/CDH2/ITGB1/ITGA4/SGCB	9
BP	GO:0003018	vascular process in circulatory system	22/294	263/18723	1.96176e-10	1.47211e-07	1.17747e-07	NPR3/LRP2/EDNRB/TEK/AKAP12/AGTR1/GJA1/SLC16A12/SLC5A1/SLC16A2/SLC4A4/CD36/EDN1/F2R/ACE2/SLC1A1/HRH2/DDAH1/F2RL1/EGFR/PDE2A/ABCG2	22		hsa00280	Valine, leucine and isoleucine degradation	7/171	48/8142	5.67957e-05	0.00289658	0.0024751	ALDH6A1/ACADM/AOX1/ACAA2/EHHADH/ACADSB/ALDH3A2	7
BP	GO:0003044	regulation of systemic arterial blood pressure mediated by a chemical signal	10/294	47/18723	2.42533e-09	1.51664e-06	1.21309e-06	REN/AGTR1/ENPEP/SUCNR1/EDN1/F2R/CPA3/ACE2/MME/F2RL1	10		hsa04964	Proximal tubule bicarbonate reclamation	5/171	23/8142	9.54171e-05	0.00405523	0.00346515	PCK1/AQP1/SLC4A4/CA4/SLC9A3	5
BP	GO:0003073	regulation of systemic arterial blood pressure	13/294	96/18723	3.41078e-09	1.82818e-06	1.46228e-06	CYP4A11/REN/AGTR1/GJA1/ENPEP/SUCNR1/EDN1/F2R/CPA3/ACE2/MME/DDAH1/F2RL1	13		hsa03320	PPAR signaling pathway	8/171	75/8142	0.000163656	0.00596174	0.00509424	SLC27A2/PCK1/ACADM/FABP4/SCD5/CD36/EHHADH/ILK	8
BP	GO:0045765	regulation of angiogenesis	23/294	342/18723	5.32483e-09	2.25289e-06	1.80198e-06	KDR/HSPG2/TEK/TGFBR2/APLNR/PGK1/AMOT/FLT1/AQP1/PPP1R16B/ETS1/PRKD1/TSPAN12/RHOB/THBS1/CTNNB1/CD34/TLR3/ENPP2/ITGB1/DDAH1/NRP1/CYBB	23		hsa05205	Proteoglycans in cancer	13/171	205/8142	0.000364094	0.0116055	0.00991677	TIMP3/KDR/HSPG2/ITGA2/RDX/THBS1/CTNNB1/CCND1/FZD1/ITGB1/MYC/EIF4B/EGFR	13
BP	GO:0008217	regulation of blood pressure	17/294	186/18723	6.29851e-09	2.25289e-06	1.80198e-06	NPR3/EDNRB/CYP4A11/REN/AGTR1/GJA1/ENPEP/SUCNR1/EDN1/F2R/CD34/CPA3/ACE2/TRHDE/MME/DDAH1/F2RL1	17		hsa04151	PI3K-Akt signaling pathway	18/171	354/8142	0.000437177	0.0117063	0.0100029	PCK1/KDR/PDGFD/TEK/ITGA2/FLT1/VWF/ITGA6/THBS1/GHR/F2R/CCND1/ITGB1/MYC/EIF4B/LAMC1/ITGA4/EGFR	18
BP	GO:0050673	epithelial cell proliferation	26/294	437/18723	6.75669e-09	2.25289e-06	1.80198e-06	KDR/EDNRB/TEK/AGTR1/GJA1/APLNR/PKHD1/FLT1/PPP1R16B/PRKD1/CDH13/THBS1/CTNNB1/CD34/CXCL12/CCND1/CD109/BCL2L2/MYC/KLF9/LAMC1/ITGA4/EGFR/SGPP2/NRP1/CYP7B1	26		hsa04015	Rap1 signaling pathway	13/171	210/8142	0.00045907	0.0117063	0.0100029	KDR/PDGFD/TEK/FLT1/PRKD1/THBS1/CTNNB1/F2R/ITGB1/RAPGEF5/F2RL3/EGFR/PLCB1	13
BP	GO:1901342	regulation of vasculature development	23/294	348/18723	7.39819e-09	2.25289e-06	1.80198e-06	KDR/HSPG2/TEK/TGFBR2/APLNR/PGK1/AMOT/FLT1/AQP1/PPP1R16B/ETS1/PRKD1/TSPAN12/RHOB/THBS1/CTNNB1/CD34/TLR3/ENPP2/ITGB1/DDAH1/NRP1/CYBB	23		hsa00260	Glycine, serine and threonine metabolism	5/171	40/8142	0.00139852	0.0298125	0.0254745	BHMT/GATM/DMGDH/PHGDH/MAOB	5
BP	GO:0001822	kidney development	21/294	293/18723	8.27999e-09	2.25289e-06	1.80198e-06	PDGFD/LRP2/CYP4A11/PODXL/TEK/REN/AGTR1/PKHD1/ENPEP/FRAS1/EGR1/NID1/CTNNB1/SALL1/CD34/FREM2/EPHA4/MYC/MME/ILK/NRP1	21		hsa04974	Protein digestion and absorption	8/171	103/8142	0.00140294	0.0298125	0.0254745	SLC3A1/DPP4/SLC6A19/CPA3/ACE2/SLC1A1/MME/SLC9A3	8
BP	GO:0036293	response to decreased oxygen levels	22/294	322/18723	8.69224e-09	2.25289e-06	1.80198e-06	DPP4/APOLD1/PCK1/TEK/TGFBR2/ITGA2/PGK1/AQP1/EPAS1/ETS1/EGR1/ACAA2/EDN1/THBS1/CD34/CXCL12/PINK1/EGLN3/SLC1A1/MYC/DDAH1/CYBB	22		hsa00380	Tryptophan metabolism	5/171	42/8142	0.00174796	0.0337795	0.0288642	DDC/AOX1/EHHADH/MAOB/ALDH3A2	5
BP	GO:0050678	regulation of epithelial cell proliferation	24/294	381/18723	8.80708e-09	2.25289e-06	1.80198e-06	KDR/EDNRB/TEK/AGTR1/GJA1/APLNR/PKHD1/FLT1/PPP1R16B/PRKD1/CDH13/THBS1/CTNNB1/CXCL12/CCND1/CD109/MYC/KLF9/LAMC1/ITGA4/EGFR/SGPP2/NRP1/CYP7B1	24		hsa00071	Fatty acid degradation	5/171	43/8142	0.00194486	0.0337795	0.0288642	ACADM/ACAA2/EHHADH/ACADSB/ALDH3A2	5
BP	GO:0001667	ameboidal-type cell migration	27/294	475/18723	9.00675e-09	2.25289e-06	1.80198e-06	DPP4/KDR/EDNRB/TEK/TGFBR2/AKAP12/GJA1/EFNB2/ITGA2/AMOT/ETS1/PRKD1/AMOTL1/CDH13/EDN1/RHOB/THBS1/CDH2/ADAM9/ENPP2/ITGB1/MMRN2/EPHB4/ILK/CLEC14A/ITGA4/NRP1	27		hsa04610	Complement and coagulation cascades	7/171	85/8142	0.00198703	0.0337795	0.0288642	C4A/TFPI/VWF/F2R/F13A1/F2RL3/C7	7
BP	GO:0046942	carboxylic acid transport	20/294	273/18723	1.31044e-08	3.07298e-06	2.45793e-06	SLC5A8/SLC3A1/SLC10A2/SLC16A9/LRP2/CYP4A11/GJA1/SLC16A12/SLC16A2/CD36/SLC47A1/SLCO2A1/EDN1/ACE2/SLC1A1/ITGB1/SLC16A4/STXBP1/SLC17A4/ABCG2	20		hsa04976	Bile secretion	7/171	89/8142	0.00258647	0.0412219	0.0352236	UGT2A3/SLC10A2/SLC5A1/AQP1/SLC4A4/SLC9A3/ABCG2	7
BP	GO:0072001	renal system development	21/294	302/18723	1.40797e-08	3.10748e-06	2.48553e-06	PDGFD/LRP2/CYP4A11/PODXL/TEK/REN/AGTR1/PKHD1/ENPEP/FRAS1/EGR1/NID1/CTNNB1/SALL1/CD34/FREM2/EPHA4/MYC/MME/ILK/NRP1	21
BP	GO:0031589	cell-substrate adhesion	23/294	363/18723	1.63128e-08	3.40032e-06	2.71976e-06	KDR/TEK/NID2/ITGA2/SGCE/NTN4/PKHD1/VWF/CD36/CDH13/NID1/ITGA6/THBS1/CTNNB1/CD34/NEDD9/ADAM9/ITGB1/ILK/LAMC1/ITGA4/NRP1/SLK	23
[truncated: 430 more rows]

[truncated: 4 more sheets: S11, S12, S13, S14]
